# Supplementary material for: Retrospective and multifactorial single-cell profiling reveals sequential chromatin reorganization during X inactivation
Source: Nat Cell Biol. 2025 Jul 10;27(7):1186–98. doi: 10.1038/s41556-025-01687-w (PMC12270907; doi:10.1038/s41556-025-01687-w)
Supplement: Supplementary file 2 — DamID2 adaptor sequences and oligonucleotides for library preparation. Hoechst DNA staining values along with cell cycle phase calls related to Extended Data Fig. 6. [file 41556_2025_1687_MOESM2_ESM.xlsx]

## Sheet: Supplementary Table 1
DamID adapters top sequence (5'-3')									DamID2 adapters bottom sequence (5'-3')
T7-P5-UMI-barcode
GGTGATCCGGTAATACGACTCACTATAGGGGTTCAGAGTTCTACAGTCCGACGATC	NNN	TGCA	NNN	TATG	GA				/5Phos/TC	CATA	NNN	TGCA	NNN	GATCGTCGGACTGTAGAACTCTGAACCCCTATAGTGAGTCGTATTACCGGGAGCTT
GGTGATCCGGTAATACGACTCACTATAGGGGTTCAGAGTTCTACAGTCCGACGATC	NNN	GTGC	NNN	TGAA	GA				/5Phos/TC	TTCA	NNN	GCAC	NNN	GATCGTCGGACTGTAGAACTCTGAACCCCTATAGTGAGTCGTATTACCGGGAGCTT
GGTGATCCGGTAATACGACTCACTATAGGGGTTCAGAGTTCTACAGTCCGACGATC	NNN	GCTG	NNN	TCTC	GA				/5Phos/TC	GAGA	NNN	CAGC	NNN	GATCGTCGGACTGTAGAACTCTGAACCCCTATAGTGAGTCGTATTACCGGGAGCTT
GGTGATCCGGTAATACGACTCACTATAGGGGTTCAGAGTTCTACAGTCCGACGATC	NNN	GTAG	NNN	ATCG	GA				/5Phos/TC	CGAT	NNN	CTAC	NNN	GATCGTCGGACTGTAGAACTCTGAACCCCTATAGTGAGTCGTATTACCGGGAGCTT
GGTGATCCGGTAATACGACTCACTATAGGGGTTCAGAGTTCTACAGTCCGACGATC	NNN	ATCT	NNN	GACT	GA				/5Phos/TC	AGTC	NNN	AGAT	NNN	GATCGTCGGACTGTAGAACTCTGAACCCCTATAGTGAGTCGTATTACCGGGAGCTT
GGTGATCCGGTAATACGACTCACTATAGGGGTTCAGAGTTCTACAGTCCGACGATC	NNN	GTTG	NNN	AGCC	GA				/5Phos/TC	GGCT	NNN	CAAC	NNN	GATCGTCGGACTGTAGAACTCTGAACCCCTATAGTGAGTCGTATTACCGGGAGCTT
GGTGATCCGGTAATACGACTCACTATAGGGGTTCAGAGTTCTACAGTCCGACGATC	NNN	GCAC	NNN	ATCC	GA				/5Phos/TC	GGAT	NNN	GTGC	NNN	GATCGTCGGACTGTAGAACTCTGAACCCCTATAGTGAGTCGTATTACCGGGAGCTT
GGTGATCCGGTAATACGACTCACTATAGGGGTTCAGAGTTCTACAGTCCGACGATC	NNN	GAAT	NNN	GACT	GA				/5Phos/TC	AGTC	NNN	ATTC	NNN	GATCGTCGGACTGTAGAACTCTGAACCCCTATAGTGAGTCGTATTACCGGGAGCTT
GGTGATCCGGTAATACGACTCACTATAGGGGTTCAGAGTTCTACAGTCCGACGATC	NNN	GCTA	NNN	GCCA	GA				/5Phos/TC	TGGC	NNN	TAGC	NNN	GATCGTCGGACTGTAGAACTCTGAACCCCTATAGTGAGTCGTATTACCGGGAGCTT
GGTGATCCGGTAATACGACTCACTATAGGGGTTCAGAGTTCTACAGTCCGACGATC	NNN	TGAG	NNN	CTAA	GA				/5Phos/TC	TTAG	NNN	CTCA	NNN	GATCGTCGGACTGTAGAACTCTGAACCCCTATAGTGAGTCGTATTACCGGGAGCTT
GGTGATCCGGTAATACGACTCACTATAGGGGTTCAGAGTTCTACAGTCCGACGATC	NNN	TGCG	NNN	TCAG	GA				/5Phos/TC	CTGA	NNN	CGCA	NNN	GATCGTCGGACTGTAGAACTCTGAACCCCTATAGTGAGTCGTATTACCGGGAGCTT
GGTGATCCGGTAATACGACTCACTATAGGGGTTCAGAGTTCTACAGTCCGACGATC	NNN	CGAC	NNN	GTAA	GA				/5Phos/TC	TTAC	NNN	GTCG	NNN	GATCGTCGGACTGTAGAACTCTGAACCCCTATAGTGAGTCGTATTACCGGGAGCTT
GGTGATCCGGTAATACGACTCACTATAGGGGTTCAGAGTTCTACAGTCCGACGATC	NNN	ATAC	NNN	ACGT	GA				/5Phos/TC	ACGT	NNN	GTAT	NNN	GATCGTCGGACTGTAGAACTCTGAACCCCTATAGTGAGTCGTATTACCGGGAGCTT
GGTGATCCGGTAATACGACTCACTATAGGGGTTCAGAGTTCTACAGTCCGACGATC	NNN	GTTA	NNN	GTCT	GA				/5Phos/TC	AGAC	NNN	TAAC	NNN	GATCGTCGGACTGTAGAACTCTGAACCCCTATAGTGAGTCGTATTACCGGGAGCTT
GGTGATCCGGTAATACGACTCACTATAGGGGTTCAGAGTTCTACAGTCCGACGATC	NNN	TAGA	NNN	GATG	GA				/5Phos/TC	CATC	NNN	TCTA	NNN	GATCGTCGGACTGTAGAACTCTGAACCCCTATAGTGAGTCGTATTACCGGGAGCTT
GGTGATCCGGTAATACGACTCACTATAGGGGTTCAGAGTTCTACAGTCCGACGATC	NNN	TCGA	NNN	CAAT	GA				/5Phos/TC	ATTG	NNN	TCGA	NNN	GATCGTCGGACTGTAGAACTCTGAACCCCTATAGTGAGTCGTATTACCGGGAGCTT
GGTGATCCGGTAATACGACTCACTATAGGGGTTCAGAGTTCTACAGTCCGACGATC	NNN	TAGA	NNN	TGGA	GA				/5Phos/TC	TCCA	NNN	TCTA	NNN	GATCGTCGGACTGTAGAACTCTGAACCCCTATAGTGAGTCGTATTACCGGGAGCTT
GGTGATCCGGTAATACGACTCACTATAGGGGTTCAGAGTTCTACAGTCCGACGATC	NNN	CTTC	NNN	GCAC	GA				/5Phos/TC	GTGC	NNN	GAAG	NNN	GATCGTCGGACTGTAGAACTCTGAACCCCTATAGTGAGTCGTATTACCGGGAGCTT
GGTGATCCGGTAATACGACTCACTATAGGGGTTCAGAGTTCTACAGTCCGACGATC	NNN	TATG	NNN	GACG	GA				/5Phos/TC	CGTC	NNN	CATA	NNN	GATCGTCGGACTGTAGAACTCTGAACCCCTATAGTGAGTCGTATTACCGGGAGCTT
GGTGATCCGGTAATACGACTCACTATAGGGGTTCAGAGTTCTACAGTCCGACGATC	NNN	CGGT	NNN	TATC	GA				/5Phos/TC	GATA	NNN	ACCG	NNN	GATCGTCGGACTGTAGAACTCTGAACCCCTATAGTGAGTCGTATTACCGGGAGCTT
GGTGATCCGGTAATACGACTCACTATAGGGGTTCAGAGTTCTACAGTCCGACGATC	NNN	CATC	NNN	GAAG	GA				/5Phos/TC	CTTC	NNN	GATG	NNN	GATCGTCGGACTGTAGAACTCTGAACCCCTATAGTGAGTCGTATTACCGGGAGCTT
GGTGATCCGGTAATACGACTCACTATAGGGGTTCAGAGTTCTACAGTCCGACGATC	NNN	AGTA	NNN	GCGT	GA				/5Phos/TC	ACGC	NNN	TACT	NNN	GATCGTCGGACTGTAGAACTCTGAACCCCTATAGTGAGTCGTATTACCGGGAGCTT
GGTGATCCGGTAATACGACTCACTATAGGGGTTCAGAGTTCTACAGTCCGACGATC	NNN	CTGA	NNN	ACTT	GA				/5Phos/TC	AAGT	NNN	TCAG	NNN	GATCGTCGGACTGTAGAACTCTGAACCCCTATAGTGAGTCGTATTACCGGGAGCTT
GGTGATCCGGTAATACGACTCACTATAGGGGTTCAGAGTTCTACAGTCCGACGATC	NNN	TCTA	NNN	TAGC	GA				/5Phos/TC	GCTA	NNN	TAGA	NNN	GATCGTCGGACTGTAGAACTCTGAACCCCTATAGTGAGTCGTATTACCGGGAGCTT
GGTGATCCGGTAATACGACTCACTATAGGGGTTCAGAGTTCTACAGTCCGACGATC	NNN	GTCA	NNN	TGAT	GA				/5Phos/TC	ATCA	NNN	TGAC	NNN	GATCGTCGGACTGTAGAACTCTGAACCCCTATAGTGAGTCGTATTACCGGGAGCTT
GGTGATCCGGTAATACGACTCACTATAGGGGTTCAGAGTTCTACAGTCCGACGATC	NNN	TGGT	NNN	CGGT	GA				/5Phos/TC	ACCG	NNN	ACCA	NNN	GATCGTCGGACTGTAGAACTCTGAACCCCTATAGTGAGTCGTATTACCGGGAGCTT
GGTGATCCGGTAATACGACTCACTATAGGGGTTCAGAGTTCTACAGTCCGACGATC	NNN	AGAT	NNN	GCAT	GA				/5Phos/TC	ATGC	NNN	ATCT	NNN	GATCGTCGGACTGTAGAACTCTGAACCCCTATAGTGAGTCGTATTACCGGGAGCTT
GGTGATCCGGTAATACGACTCACTATAGGGGTTCAGAGTTCTACAGTCCGACGATC	NNN	CAGT	NNN	GAGA	GA				/5Phos/TC	TCTC	NNN	ACTG	NNN	GATCGTCGGACTGTAGAACTCTGAACCCCTATAGTGAGTCGTATTACCGGGAGCTT
GGTGATCCGGTAATACGACTCACTATAGGGGTTCAGAGTTCTACAGTCCGACGATC	NNN	TACG	NNN	CAAT	GA				/5Phos/TC	ATTG	NNN	CGTA	NNN	GATCGTCGGACTGTAGAACTCTGAACCCCTATAGTGAGTCGTATTACCGGGAGCTT
GGTGATCCGGTAATACGACTCACTATAGGGGTTCAGAGTTCTACAGTCCGACGATC	NNN	TCGC	NNN	CTGT	GA				/5Phos/TC	ACAG	NNN	GCGA	NNN	GATCGTCGGACTGTAGAACTCTGAACCCCTATAGTGAGTCGTATTACCGGGAGCTT
GGTGATCCGGTAATACGACTCACTATAGGGGTTCAGAGTTCTACAGTCCGACGATC	NNN	TCTA	NNN	ACGA	GA				/5Phos/TC	TCGT	NNN	TAGA	NNN	GATCGTCGGACTGTAGAACTCTGAACCCCTATAGTGAGTCGTATTACCGGGAGCTT
GGTGATCCGGTAATACGACTCACTATAGGGGTTCAGAGTTCTACAGTCCGACGATC	NNN	ATCG	NNN	GCAA	GA				/5Phos/TC	TTGC	NNN	CGAT	NNN	GATCGTCGGACTGTAGAACTCTGAACCCCTATAGTGAGTCGTATTACCGGGAGCTT
GGTGATCCGGTAATACGACTCACTATAGGGGTTCAGAGTTCTACAGTCCGACGATC	NNN	AGGC	NNN	GTAT	GA				/5Phos/TC	ATAC	NNN	GCCT	NNN	GATCGTCGGACTGTAGAACTCTGAACCCCTATAGTGAGTCGTATTACCGGGAGCTT
GGTGATCCGGTAATACGACTCACTATAGGGGTTCAGAGTTCTACAGTCCGACGATC	NNN	TAAG	NNN	CATC	GA				/5Phos/TC	GATG	NNN	CTTA	NNN	GATCGTCGGACTGTAGAACTCTGAACCCCTATAGTGAGTCGTATTACCGGGAGCTT
GGTGATCCGGTAATACGACTCACTATAGGGGTTCAGAGTTCTACAGTCCGACGATC	NNN	GCTG	NNN	GATA	GA				/5Phos/TC	TATC	NNN	CAGC	NNN	GATCGTCGGACTGTAGAACTCTGAACCCCTATAGTGAGTCGTATTACCGGGAGCTT
GGTGATCCGGTAATACGACTCACTATAGGGGTTCAGAGTTCTACAGTCCGACGATC	NNN	GTGA	NNN	AGTG	GA				/5Phos/TC	CACT	NNN	TCAC	NNN	GATCGTCGGACTGTAGAACTCTGAACCCCTATAGTGAGTCGTATTACCGGGAGCTT
GGTGATCCGGTAATACGACTCACTATAGGGGTTCAGAGTTCTACAGTCCGACGATC	NNN	CATG	NNN	GTAA	GA				/5Phos/TC	TTAC	NNN	CATG	NNN	GATCGTCGGACTGTAGAACTCTGAACCCCTATAGTGAGTCGTATTACCGGGAGCTT
GGTGATCCGGTAATACGACTCACTATAGGGGTTCAGAGTTCTACAGTCCGACGATC	NNN	GCTA	NNN	CTGA	GA				/5Phos/TC	TCAG	NNN	TAGC	NNN	GATCGTCGGACTGTAGAACTCTGAACCCCTATAGTGAGTCGTATTACCGGGAGCTT
GGTGATCCGGTAATACGACTCACTATAGGGGTTCAGAGTTCTACAGTCCGACGATC	NNN	GAAC	NNN	TGTA	GA				/5Phos/TC	TACA	NNN	GTTC	NNN	GATCGTCGGACTGTAGAACTCTGAACCCCTATAGTGAGTCGTATTACCGGGAGCTT
GGTGATCCGGTAATACGACTCACTATAGGGGTTCAGAGTTCTACAGTCCGACGATC	NNN	ACCA	NNN	CTCA	GA				/5Phos/TC	TGAG	NNN	TGGT	NNN	GATCGTCGGACTGTAGAACTCTGAACCCCTATAGTGAGTCGTATTACCGGGAGCTT
GGTGATCCGGTAATACGACTCACTATAGGGGTTCAGAGTTCTACAGTCCGACGATC	NNN	ATGA	NNN	CGAC	GA				/5Phos/TC	GTCG	NNN	TCAT	NNN	GATCGTCGGACTGTAGAACTCTGAACCCCTATAGTGAGTCGTATTACCGGGAGCTT
GGTGATCCGGTAATACGACTCACTATAGGGGTTCAGAGTTCTACAGTCCGACGATC	NNN	GTAC	NNN	TAGT	GA				/5Phos/TC	ACTA	NNN	GTAC	NNN	GATCGTCGGACTGTAGAACTCTGAACCCCTATAGTGAGTCGTATTACCGGGAGCTT
GGTGATCCGGTAATACGACTCACTATAGGGGTTCAGAGTTCTACAGTCCGACGATC	NNN	CAGT	NNN	GTCG	GA				/5Phos/TC	CGAC	NNN	ACTG	NNN	GATCGTCGGACTGTAGAACTCTGAACCCCTATAGTGAGTCGTATTACCGGGAGCTT
GGTGATCCGGTAATACGACTCACTATAGGGGTTCAGAGTTCTACAGTCCGACGATC	NNN	GAAT	NNN	TCGT	GA				/5Phos/TC	ACGA	NNN	ATTC	NNN	GATCGTCGGACTGTAGAACTCTGAACCCCTATAGTGAGTCGTATTACCGGGAGCTT
GGTGATCCGGTAATACGACTCACTATAGGGGTTCAGAGTTCTACAGTCCGACGATC	NNN	CATG	NNN	ACTC	GA				/5Phos/TC	GAGT	NNN	CATG	NNN	GATCGTCGGACTGTAGAACTCTGAACCCCTATAGTGAGTCGTATTACCGGGAGCTT
GGTGATCCGGTAATACGACTCACTATAGGGGTTCAGAGTTCTACAGTCCGACGATC	NNN	CTGT	NNN	GTAT	GA				/5Phos/TC	ATAC	NNN	ACAG	NNN	GATCGTCGGACTGTAGAACTCTGAACCCCTATAGTGAGTCGTATTACCGGGAGCTT
GGTGATCCGGTAATACGACTCACTATAGGGGTTCAGAGTTCTACAGTCCGACGATC	NNN	ATGT	NNN	AGGC	GA				/5Phos/TC	GCCT	NNN	ACAT	NNN	GATCGTCGGACTGTAGAACTCTGAACCCCTATAGTGAGTCGTATTACCGGGAGCTT
GGTGATCCGGTAATACGACTCACTATAGGGGTTCAGAGTTCTACAGTCCGACGATC	NNN	CAAC	NNN	CGTC	GA				/5Phos/TC	GACG	NNN	GTTG	NNN	GATCGTCGGACTGTAGAACTCTGAACCCCTATAGTGAGTCGTATTACCGGGAGCTT
GGTGATCCGGTAATACGACTCACTATAGGGGTTCAGAGTTCTACAGTCCGACGATC	NNN	GAGC	NNN	TCTC	GA				/5Phos/TC	GAGA	NNN	GCTC	NNN	GATCGTCGGACTGTAGAACTCTGAACCCCTATAGTGAGTCGTATTACCGGGAGCTT
GGTGATCCGGTAATACGACTCACTATAGGGGTTCAGAGTTCTACAGTCCGACGATC	NNN	TGTC	NNN	TCTG	GA				/5Phos/TC	CAGA	NNN	GACA	NNN	GATCGTCGGACTGTAGAACTCTGAACCCCTATAGTGAGTCGTATTACCGGGAGCTT
GGTGATCCGGTAATACGACTCACTATAGGGGTTCAGAGTTCTACAGTCCGACGATC	NNN	GATG	NNN	TCCG	GA				/5Phos/TC	CGGA	NNN	CATC	NNN	GATCGTCGGACTGTAGAACTCTGAACCCCTATAGTGAGTCGTATTACCGGGAGCTT
GGTGATCCGGTAATACGACTCACTATAGGGGTTCAGAGTTCTACAGTCCGACGATC	NNN	GTTC	NNN	GACG	GA				/5Phos/TC	CGTC	NNN	GAAC	NNN	GATCGTCGGACTGTAGAACTCTGAACCCCTATAGTGAGTCGTATTACCGGGAGCTT
GGTGATCCGGTAATACGACTCACTATAGGGGTTCAGAGTTCTACAGTCCGACGATC	NNN	CTAC	NNN	CTGT	GA				/5Phos/TC	ACAG	NNN	GTAG	NNN	GATCGTCGGACTGTAGAACTCTGAACCCCTATAGTGAGTCGTATTACCGGGAGCTT
GGTGATCCGGTAATACGACTCACTATAGGGGTTCAGAGTTCTACAGTCCGACGATC	NNN	GACG	NNN	TCTT	GA				/5Phos/TC	AAGA	NNN	CGTC	NNN	GATCGTCGGACTGTAGAACTCTGAACCCCTATAGTGAGTCGTATTACCGGGAGCTT
GGTGATCCGGTAATACGACTCACTATAGGGGTTCAGAGTTCTACAGTCCGACGATC	NNN	GATC	NNN	GCTG	GA				/5Phos/TC	CAGC	NNN	GATC	NNN	GATCGTCGGACTGTAGAACTCTGAACCCCTATAGTGAGTCGTATTACCGGGAGCTT
GGTGATCCGGTAATACGACTCACTATAGGGGTTCAGAGTTCTACAGTCCGACGATC	NNN	CTGA	NNN	TGGC	GA				/5Phos/TC	GCCA	NNN	TCAG	NNN	GATCGTCGGACTGTAGAACTCTGAACCCCTATAGTGAGTCGTATTACCGGGAGCTT
GGTGATCCGGTAATACGACTCACTATAGGGGTTCAGAGTTCTACAGTCCGACGATC	NNN	GAAC	NNN	AGCT	GA				/5Phos/TC	AGCT	NNN	GTTC	NNN	GATCGTCGGACTGTAGAACTCTGAACCCCTATAGTGAGTCGTATTACCGGGAGCTT
GGTGATCCGGTAATACGACTCACTATAGGGGTTCAGAGTTCTACAGTCCGACGATC	NNN	CTGT	NNN	TCAA	GA				/5Phos/TC	TTGA	NNN	ACAG	NNN	GATCGTCGGACTGTAGAACTCTGAACCCCTATAGTGAGTCGTATTACCGGGAGCTT
GGTGATCCGGTAATACGACTCACTATAGGGGTTCAGAGTTCTACAGTCCGACGATC	NNN	GTTA	NNN	TGCA	GA				/5Phos/TC	TGCA	NNN	TAAC	NNN	GATCGTCGGACTGTAGAACTCTGAACCCCTATAGTGAGTCGTATTACCGGGAGCTT
GGTGATCCGGTAATACGACTCACTATAGGGGTTCAGAGTTCTACAGTCCGACGATC	NNN	GATC	NNN	AGGA	GA				/5Phos/TC	TCCT	NNN	GATC	NNN	GATCGTCGGACTGTAGAACTCTGAACCCCTATAGTGAGTCGTATTACCGGGAGCTT
GGTGATCCGGTAATACGACTCACTATAGGGGTTCAGAGTTCTACAGTCCGACGATC	NNN	CGCA	NNN	ATTG	GA				/5Phos/TC	CAAT	NNN	TGCG	NNN	GATCGTCGGACTGTAGAACTCTGAACCCCTATAGTGAGTCGTATTACCGGGAGCTT
GGTGATCCGGTAATACGACTCACTATAGGGGTTCAGAGTTCTACAGTCCGACGATC	NNN	TCCT	NNN	AGCG	GA				/5Phos/TC	CGCT	NNN	AGGA	NNN	GATCGTCGGACTGTAGAACTCTGAACCCCTATAGTGAGTCGTATTACCGGGAGCTT
GGTGATCCGGTAATACGACTCACTATAGGGGTTCAGAGTTCTACAGTCCGACGATC	NNN	GTCT	NNN	TCCG	GA				/5Phos/TC	CGGA	NNN	AGAC	NNN	GATCGTCGGACTGTAGAACTCTGAACCCCTATAGTGAGTCGTATTACCGGGAGCTT
GGTGATCCGGTAATACGACTCACTATAGGGGTTCAGAGTTCTACAGTCCGACGATC	NNN	AGGA	NNN	AGCA	GA				/5Phos/TC	TGCT	NNN	TCCT	NNN	GATCGTCGGACTGTAGAACTCTGAACCCCTATAGTGAGTCGTATTACCGGGAGCTT
GGTGATCCGGTAATACGACTCACTATAGGGGTTCAGAGTTCTACAGTCCGACGATC	NNN	TGTC	NNN	GTCC	GA				/5Phos/TC	GGAC	NNN	GACA	NNN	GATCGTCGGACTGTAGAACTCTGAACCCCTATAGTGAGTCGTATTACCGGGAGCTT
GGTGATCCGGTAATACGACTCACTATAGGGGTTCAGAGTTCTACAGTCCGACGATC	NNN	GACG	NNN	GAAC	GA				/5Phos/TC	GTTC	NNN	CGTC	NNN	GATCGTCGGACTGTAGAACTCTGAACCCCTATAGTGAGTCGTATTACCGGGAGCTT
GGTGATCCGGTAATACGACTCACTATAGGGGTTCAGAGTTCTACAGTCCGACGATC	NNN	CGGC	NNN	ATCT	GA				/5Phos/TC	AGAT	NNN	GCCG	NNN	GATCGTCGGACTGTAGAACTCTGAACCCCTATAGTGAGTCGTATTACCGGGAGCTT
GGTGATCCGGTAATACGACTCACTATAGGGGTTCAGAGTTCTACAGTCCGACGATC	NNN	ACAT	NNN	TGGT	GA				/5Phos/TC	ACCA	NNN	ATGT	NNN	GATCGTCGGACTGTAGAACTCTGAACCCCTATAGTGAGTCGTATTACCGGGAGCTT
GGTGATCCGGTAATACGACTCACTATAGGGGTTCAGAGTTCTACAGTCCGACGATC	NNN	ATTG	NNN	CGCG	GA				/5Phos/TC	CGCG	NNN	CAAT	NNN	GATCGTCGGACTGTAGAACTCTGAACCCCTATAGTGAGTCGTATTACCGGGAGCTT
GGTGATCCGGTAATACGACTCACTATAGGGGTTCAGAGTTCTACAGTCCGACGATC	NNN	GAGC	NNN	TGGT	GA				/5Phos/TC	ACCA	NNN	GCTC	NNN	GATCGTCGGACTGTAGAACTCTGAACCCCTATAGTGAGTCGTATTACCGGGAGCTT
GGTGATCCGGTAATACGACTCACTATAGGGGTTCAGAGTTCTACAGTCCGACGATC	NNN	CTCG	NNN	AGAG	GA				/5Phos/TC	CTCT	NNN	CGAG	NNN	GATCGTCGGACTGTAGAACTCTGAACCCCTATAGTGAGTCGTATTACCGGGAGCTT
GGTGATCCGGTAATACGACTCACTATAGGGGTTCAGAGTTCTACAGTCCGACGATC	NNN	GTTC	NNN	TGGC	GA				/5Phos/TC	GCCA	NNN	GAAC	NNN	GATCGTCGGACTGTAGAACTCTGAACCCCTATAGTGAGTCGTATTACCGGGAGCTT
GGTGATCCGGTAATACGACTCACTATAGGGGTTCAGAGTTCTACAGTCCGACGATC	NNN	CGGT	NNN	GCTT	GA				/5Phos/TC	AAGC	NNN	ACCG	NNN	GATCGTCGGACTGTAGAACTCTGAACCCCTATAGTGAGTCGTATTACCGGGAGCTT
GGTGATCCGGTAATACGACTCACTATAGGGGTTCAGAGTTCTACAGTCCGACGATC	NNN	GCAG	NNN	GTAG	GA				/5Phos/TC	CTAC	NNN	CTGC	NNN	GATCGTCGGACTGTAGAACTCTGAACCCCTATAGTGAGTCGTATTACCGGGAGCTT
GGTGATCCGGTAATACGACTCACTATAGGGGTTCAGAGTTCTACAGTCCGACGATC	NNN	GCAC	NNN	AGAG	GA				/5Phos/TC	CTCT	NNN	GTGC	NNN	GATCGTCGGACTGTAGAACTCTGAACCCCTATAGTGAGTCGTATTACCGGGAGCTT
GGTGATCCGGTAATACGACTCACTATAGGGGTTCAGAGTTCTACAGTCCGACGATC	NNN	TCCT	NNN	TACC	GA				/5Phos/TC	GGTA	NNN	AGGA	NNN	GATCGTCGGACTGTAGAACTCTGAACCCCTATAGTGAGTCGTATTACCGGGAGCTT
GGTGATCCGGTAATACGACTCACTATAGGGGTTCAGAGTTCTACAGTCCGACGATC	NNN	CTCA	NNN	GATC	GA				/5Phos/TC	GATC	NNN	TGAG	NNN	GATCGTCGGACTGTAGAACTCTGAACCCCTATAGTGAGTCGTATTACCGGGAGCTT
GGTGATCCGGTAATACGACTCACTATAGGGGTTCAGAGTTCTACAGTCCGACGATC	NNN	ACAG	NNN	ACAC	GA				/5Phos/TC	GTGT	NNN	CTGT	NNN	GATCGTCGGACTGTAGAACTCTGAACCCCTATAGTGAGTCGTATTACCGGGAGCTT
GGTGATCCGGTAATACGACTCACTATAGGGGTTCAGAGTTCTACAGTCCGACGATC	NNN	CTCG	NNN	TCTG	GA				/5Phos/TC	CAGA	NNN	CGAG	NNN	GATCGTCGGACTGTAGAACTCTGAACCCCTATAGTGAGTCGTATTACCGGGAGCTT
GGTGATCCGGTAATACGACTCACTATAGGGGTTCAGAGTTCTACAGTCCGACGATC	NNN	AGTC	NNN	ACCT	GA				/5Phos/TC	AGGT	NNN	GACT	NNN	GATCGTCGGACTGTAGAACTCTGAACCCCTATAGTGAGTCGTATTACCGGGAGCTT
GGTGATCCGGTAATACGACTCACTATAGGGGTTCAGAGTTCTACAGTCCGACGATC	NNN	ATGC	NNN	AGTA	GA				/5Phos/TC	TACT	NNN	GCAT	NNN	GATCGTCGGACTGTAGAACTCTGAACCCCTATAGTGAGTCGTATTACCGGGAGCTT
GGTGATCCGGTAATACGACTCACTATAGGGGTTCAGAGTTCTACAGTCCGACGATC	NNN	ACTG	NNN	CGAT	GA				/5Phos/TC	ATCG	NNN	CAGT	NNN	GATCGTCGGACTGTAGAACTCTGAACCCCTATAGTGAGTCGTATTACCGGGAGCTT
GGTGATCCGGTAATACGACTCACTATAGGGGTTCAGAGTTCTACAGTCCGACGATC	NNN	GTCT	NNN	ACTA	GA				/5Phos/TC	TAGT	NNN	AGAC	NNN	GATCGTCGGACTGTAGAACTCTGAACCCCTATAGTGAGTCGTATTACCGGGAGCTT
GGTGATCCGGTAATACGACTCACTATAGGGGTTCAGAGTTCTACAGTCCGACGATC	NNN	CGAG	NNN	GATG	GA				/5Phos/TC	CATC	NNN	CTCG	NNN	GATCGTCGGACTGTAGAACTCTGAACCCCTATAGTGAGTCGTATTACCGGGAGCTT
GGTGATCCGGTAATACGACTCACTATAGGGGTTCAGAGTTCTACAGTCCGACGATC	NNN	GTGC	NNN	CAGA	GA				/5Phos/TC	TCTG	NNN	GCAC	NNN	GATCGTCGGACTGTAGAACTCTGAACCCCTATAGTGAGTCGTATTACCGGGAGCTT
GGTGATCCGGTAATACGACTCACTATAGGGGTTCAGAGTTCTACAGTCCGACGATC	NNN	GACT	NNN	GATA	GA				/5Phos/TC	TATC	NNN	AGTC	NNN	GATCGTCGGACTGTAGAACTCTGAACCCCTATAGTGAGTCGTATTACCGGGAGCTT
GGTGATCCGGTAATACGACTCACTATAGGGGTTCAGAGTTCTACAGTCCGACGATC	NNN	TGGC	NNN	CGTA	GA				/5Phos/TC	TACG	NNN	GCCA	NNN	GATCGTCGGACTGTAGAACTCTGAACCCCTATAGTGAGTCGTATTACCGGGAGCTT
GGTGATCCGGTAATACGACTCACTATAGGGGTTCAGAGTTCTACAGTCCGACGATC	NNN	CTTG	NNN	TGAT	GA				/5Phos/TC	ATCA	NNN	CAAG	NNN	GATCGTCGGACTGTAGAACTCTGAACCCCTATAGTGAGTCGTATTACCGGGAGCTT
GGTGATCCGGTAATACGACTCACTATAGGGGTTCAGAGTTCTACAGTCCGACGATC	NNN	GCAC	NNN	CTAA	GA				/5Phos/TC	TTAG	NNN	GTGC	NNN	GATCGTCGGACTGTAGAACTCTGAACCCCTATAGTGAGTCGTATTACCGGGAGCTT
GGTGATCCGGTAATACGACTCACTATAGGGGTTCAGAGTTCTACAGTCCGACGATC	NNN	ATTA	NNN	GCTG	GA				/5Phos/TC	CAGC	NNN	TAAT	NNN	GATCGTCGGACTGTAGAACTCTGAACCCCTATAGTGAGTCGTATTACCGGGAGCTT
GGTGATCCGGTAATACGACTCACTATAGGGGTTCAGAGTTCTACAGTCCGACGATC	NNN	CAAG	NNN	ATCT	GA				/5Phos/TC	AGAT	NNN	CTTG	NNN	GATCGTCGGACTGTAGAACTCTGAACCCCTATAGTGAGTCGTATTACCGGGAGCTT
GGTGATCCGGTAATACGACTCACTATAGGGGTTCAGAGTTCTACAGTCCGACGATC	NNN	CGCA	NNN	CTAA	GA				/5Phos/TC	TTAG	NNN	TGCG	NNN	GATCGTCGGACTGTAGAACTCTGAACCCCTATAGTGAGTCGTATTACCGGGAGCTT
GGTGATCCGGTAATACGACTCACTATAGGGGTTCAGAGTTCTACAGTCCGACGATC	NNN	GTTG	NNN	GCAT	GA				/5Phos/TC	ATGC	NNN	CAAC	NNN	GATCGTCGGACTGTAGAACTCTGAACCCCTATAGTGAGTCGTATTACCGGGAGCTT
GGTGATCCGGTAATACGACTCACTATAGGGGTTCAGAGTTCTACAGTCCGACGATC	NNN	AGCG	NNN	TGTA	GA				/5Phos/TC	TACA	NNN	CGCT	NNN	GATCGTCGGACTGTAGAACTCTGAACCCCTATAGTGAGTCGTATTACCGGGAGCTT
GGTGATCCGGTAATACGACTCACTATAGGGGTTCAGAGTTCTACAGTCCGACGATC	NNN	TCTG	NNN	TGAG	GA				/5Phos/TC	CTCA	NNN	CAGA	NNN	GATCGTCGGACTGTAGAACTCTGAACCCCTATAGTGAGTCGTATTACCGGGAGCTT
GGTGATCCGGTAATACGACTCACTATAGGGGTTCAGAGTTCTACAGTCCGACGATC	NNN	ACTA	NNN	GAGA	GA				/5Phos/TC	TCTC	NNN	TAGT	NNN	GATCGTCGGACTGTAGAACTCTGAACCCCTATAGTGAGTCGTATTACCGGGAGCTT
GGTGATCCGGTAATACGACTCACTATAGGGGTTCAGAGTTCTACAGTCCGACGATC	NNN	AGAC	NNN	GCGA	GA				/5Phos/TC	TCGC	NNN	GTCT	NNN	GATCGTCGGACTGTAGAACTCTGAACCCCTATAGTGAGTCGTATTACCGGGAGCTT
GGTGATCCGGTAATACGACTCACTATAGGGGTTCAGAGTTCTACAGTCCGACGATC	NNN	ACCA	NNN	GTAG	GA				/5Phos/TC	CTAC	NNN	TGGT	NNN	GATCGTCGGACTGTAGAACTCTGAACCCCTATAGTGAGTCGTATTACCGGGAGCTT
GGTGATCCGGTAATACGACTCACTATAGGGGTTCAGAGTTCTACAGTCCGACGATC	NNN	TAAT	NNN	CGGA	GA				/5Phos/TC	TCCG	NNN	ATTA	NNN	GATCGTCGGACTGTAGAACTCTGAACCCCTATAGTGAGTCGTATTACCGGGAGCTT
GGTGATCCGGTAATACGACTCACTATAGGGGTTCAGAGTTCTACAGTCCGACGATC	NNN	GTGA	NNN	CTGC	GA				/5Phos/TC	GCAG	NNN	TCAC	NNN	GATCGTCGGACTGTAGAACTCTGAACCCCTATAGTGAGTCGTATTACCGGGAGCTT
GGTGATCCGGTAATACGACTCACTATAGGGGTTCAGAGTTCTACAGTCCGACGATC	NNN	ATCT	NNN	CTAC	GA				/5Phos/TC	GTAG	NNN	AGAT	NNN	GATCGTCGGACTGTAGAACTCTGAACCCCTATAGTGAGTCGTATTACCGGGAGCTT
GGTGATCCGGTAATACGACTCACTATAGGGGTTCAGAGTTCTACAGTCCGACGATC	NNN	AGGA	NNN	CTTG	GA				/5Phos/TC	CAAG	NNN	TCCT	NNN	GATCGTCGGACTGTAGAACTCTGAACCCCTATAGTGAGTCGTATTACCGGGAGCTT
GGTGATCCGGTAATACGACTCACTATAGGGGTTCAGAGTTCTACAGTCCGACGATC	NNN	ATTG	NNN	TCAG	GA				/5Phos/TC	CTGA	NNN	CAAT	NNN	GATCGTCGGACTGTAGAACTCTGAACCCCTATAGTGAGTCGTATTACCGGGAGCTT
GGTGATCCGGTAATACGACTCACTATAGGGGTTCAGAGTTCTACAGTCCGACGATC	NNN	TCGT	NNN	GTGC	GA				/5Phos/TC	GCAC	NNN	ACGA	NNN	GATCGTCGGACTGTAGAACTCTGAACCCCTATAGTGAGTCGTATTACCGGGAGCTT
GGTGATCCGGTAATACGACTCACTATAGGGGTTCAGAGTTCTACAGTCCGACGATC	NNN	TACT	NNN	GCAC	GA				/5Phos/TC	GTGC	NNN	AGTA	NNN	GATCGTCGGACTGTAGAACTCTGAACCCCTATAGTGAGTCGTATTACCGGGAGCTT
GGTGATCCGGTAATACGACTCACTATAGGGGTTCAGAGTTCTACAGTCCGACGATC	NNN	CATA	NNN	GTTG	GA				/5Phos/TC	CAAC	NNN	TATG	NNN	GATCGTCGGACTGTAGAACTCTGAACCCCTATAGTGAGTCGTATTACCGGGAGCTT
GGTGATCCGGTAATACGACTCACTATAGGGGTTCAGAGTTCTACAGTCCGACGATC	NNN	AGAC	NNN	CTCT	GA				/5Phos/TC	AGAG	NNN	GTCT	NNN	GATCGTCGGACTGTAGAACTCTGAACCCCTATAGTGAGTCGTATTACCGGGAGCTT
GGTGATCCGGTAATACGACTCACTATAGGGGTTCAGAGTTCTACAGTCCGACGATC	NNN	CGTA	NNN	GATT	GA				/5Phos/TC	AATC	NNN	TACG	NNN	GATCGTCGGACTGTAGAACTCTGAACCCCTATAGTGAGTCGTATTACCGGGAGCTT
GGTGATCCGGTAATACGACTCACTATAGGGGTTCAGAGTTCTACAGTCCGACGATC	NNN	ACGA	NNN	ATGA	GA				/5Phos/TC	TCAT	NNN	TCGT	NNN	GATCGTCGGACTGTAGAACTCTGAACCCCTATAGTGAGTCGTATTACCGGGAGCTT
GGTGATCCGGTAATACGACTCACTATAGGGGTTCAGAGTTCTACAGTCCGACGATC	NNN	TGAC	NNN	TCCT	GA				/5Phos/TC	AGGA	NNN	GTCA	NNN	GATCGTCGGACTGTAGAACTCTGAACCCCTATAGTGAGTCGTATTACCGGGAGCTT
GGTGATCCGGTAATACGACTCACTATAGGGGTTCAGAGTTCTACAGTCCGACGATC	NNN	TCAG	NNN	GTTC	GA				/5Phos/TC	GAAC	NNN	CTGA	NNN	GATCGTCGGACTGTAGAACTCTGAACCCCTATAGTGAGTCGTATTACCGGGAGCTT
GGTGATCCGGTAATACGACTCACTATAGGGGTTCAGAGTTCTACAGTCCGACGATC	NNN	TGGC	NNN	ATGC	GA				/5Phos/TC	GCAT	NNN	GCCA	NNN	GATCGTCGGACTGTAGAACTCTGAACCCCTATAGTGAGTCGTATTACCGGGAGCTT
GGTGATCCGGTAATACGACTCACTATAGGGGTTCAGAGTTCTACAGTCCGACGATC	NNN	AGGC	NNN	TGTC	GA				/5Phos/TC	GACA	NNN	GCCT	NNN	GATCGTCGGACTGTAGAACTCTGAACCCCTATAGTGAGTCGTATTACCGGGAGCTT
GGTGATCCGGTAATACGACTCACTATAGGGGTTCAGAGTTCTACAGTCCGACGATC	NNN	GCCT	NNN	GAAG	GA				/5Phos/TC	CTTC	NNN	AGGC	NNN	GATCGTCGGACTGTAGAACTCTGAACCCCTATAGTGAGTCGTATTACCGGGAGCTT
GGTGATCCGGTAATACGACTCACTATAGGGGTTCAGAGTTCTACAGTCCGACGATC	NNN	ACGA	NNN	GCTT	GA				/5Phos/TC	AAGC	NNN	TCGT	NNN	GATCGTCGGACTGTAGAACTCTGAACCCCTATAGTGAGTCGTATTACCGGGAGCTT
GGTGATCCGGTAATACGACTCACTATAGGGGTTCAGAGTTCTACAGTCCGACGATC	NNN	ATCT	NNN	AGCA	GA				/5Phos/TC	TGCT	NNN	AGAT	NNN	GATCGTCGGACTGTAGAACTCTGAACCCCTATAGTGAGTCGTATTACCGGGAGCTT
GGTGATCCGGTAATACGACTCACTATAGGGGTTCAGAGTTCTACAGTCCGACGATC	NNN	GCAT	NNN	CTCT	GA				/5Phos/TC	AGAG	NNN	ATGC	NNN	GATCGTCGGACTGTAGAACTCTGAACCCCTATAGTGAGTCGTATTACCGGGAGCTT
GGTGATCCGGTAATACGACTCACTATAGGGGTTCAGAGTTCTACAGTCCGACGATC	NNN	CAAC	NNN	TATG	GA				/5Phos/TC	CATA	NNN	GTTG	NNN	GATCGTCGGACTGTAGAACTCTGAACCCCTATAGTGAGTCGTATTACCGGGAGCTT
GGTGATCCGGTAATACGACTCACTATAGGGGTTCAGAGTTCTACAGTCCGACGATC	NNN	ACGT	NNN	TCTG	GA				/5Phos/TC	CAGA	NNN	ACGT	NNN	GATCGTCGGACTGTAGAACTCTGAACCCCTATAGTGAGTCGTATTACCGGGAGCTT
GGTGATCCGGTAATACGACTCACTATAGGGGTTCAGAGTTCTACAGTCCGACGATC	NNN	GATG	NNN	CGTC	GA				/5Phos/TC	GACG	NNN	CATC	NNN	GATCGTCGGACTGTAGAACTCTGAACCCCTATAGTGAGTCGTATTACCGGGAGCTT
GGTGATCCGGTAATACGACTCACTATAGGGGTTCAGAGTTCTACAGTCCGACGATC	NNN	GTGA	NNN	TCTA	GA				/5Phos/TC	TAGA	NNN	TCAC	NNN	GATCGTCGGACTGTAGAACTCTGAACCCCTATAGTGAGTCGTATTACCGGGAGCTT
GGTGATCCGGTAATACGACTCACTATAGGGGTTCAGAGTTCTACAGTCCGACGATC	NNN	TCGT	NNN	AGGA	GA				/5Phos/TC	TCCT	NNN	ACGA	NNN	GATCGTCGGACTGTAGAACTCTGAACCCCTATAGTGAGTCGTATTACCGGGAGCTT
GGTGATCCGGTAATACGACTCACTATAGGGGTTCAGAGTTCTACAGTCCGACGATC	NNN	GTCG	NNN	GATG	GA				/5Phos/TC	CATC	NNN	CGAC	NNN	GATCGTCGGACTGTAGAACTCTGAACCCCTATAGTGAGTCGTATTACCGGGAGCTT
GGTGATCCGGTAATACGACTCACTATAGGGGTTCAGAGTTCTACAGTCCGACGATC	NNN	TGTA	NNN	CTCA	GA				/5Phos/TC	TGAG	NNN	TACA	NNN	GATCGTCGGACTGTAGAACTCTGAACCCCTATAGTGAGTCGTATTACCGGGAGCTT
GGTGATCCGGTAATACGACTCACTATAGGGGTTCAGAGTTCTACAGTCCGACGATC	NNN	CATG	NNN	TGCC	GA				/5Phos/TC	GGCA	NNN	CATG	NNN	GATCGTCGGACTGTAGAACTCTGAACCCCTATAGTGAGTCGTATTACCGGGAGCTT
GGTGATCCGGTAATACGACTCACTATAGGGGTTCAGAGTTCTACAGTCCGACGATC	NNN	AGCA	NNN	ACTA	GA				/5Phos/TC	TAGT	NNN	TGCT	NNN	GATCGTCGGACTGTAGAACTCTGAACCCCTATAGTGAGTCGTATTACCGGGAGCTT
GGTGATCCGGTAATACGACTCACTATAGGGGTTCAGAGTTCTACAGTCCGACGATC	NNN	CGTA	NNN	TGTG	GA				/5Phos/TC	CACA	NNN	TACG	NNN	GATCGTCGGACTGTAGAACTCTGAACCCCTATAGTGAGTCGTATTACCGGGAGCTT
GGTGATCCGGTAATACGACTCACTATAGGGGTTCAGAGTTCTACAGTCCGACGATC	NNN	CTTG	NNN	GCTA	GA				/5Phos/TC	TAGC	NNN	CAAG	NNN	GATCGTCGGACTGTAGAACTCTGAACCCCTATAGTGAGTCGTATTACCGGGAGCTT
GGTGATCCGGTAATACGACTCACTATAGGGGTTCAGAGTTCTACAGTCCGACGATC	NNN	GTCT	NNN	GTAA	GA				/5Phos/TC	TTAC	NNN	AGAC	NNN	GATCGTCGGACTGTAGAACTCTGAACCCCTATAGTGAGTCGTATTACCGGGAGCTT
GGTGATCCGGTAATACGACTCACTATAGGGGTTCAGAGTTCTACAGTCCGACGATC	NNN	TCGC	NNN	AGTG	GA				/5Phos/TC	CACT	NNN	GCGA	NNN	GATCGTCGGACTGTAGAACTCTGAACCCCTATAGTGAGTCGTATTACCGGGAGCTT
GGTGATCCGGTAATACGACTCACTATAGGGGTTCAGAGTTCTACAGTCCGACGATC	NNN	TGTG	NNN	TACA	GA				/5Phos/TC	TGTA	NNN	CACA	NNN	GATCGTCGGACTGTAGAACTCTGAACCCCTATAGTGAGTCGTATTACCGGGAGCTT
GGTGATCCGGTAATACGACTCACTATAGGGGTTCAGAGTTCTACAGTCCGACGATC	NNN	CTTG	NNN	GTCG	GA				/5Phos/TC	CGAC	NNN	CAAG	NNN	GATCGTCGGACTGTAGAACTCTGAACCCCTATAGTGAGTCGTATTACCGGGAGCTT
GGTGATCCGGTAATACGACTCACTATAGGGGTTCAGAGTTCTACAGTCCGACGATC	NNN	CTCA	NNN	AGCC	GA				/5Phos/TC	GGCT	NNN	TGAG	NNN	GATCGTCGGACTGTAGAACTCTGAACCCCTATAGTGAGTCGTATTACCGGGAGCTT
GGTGATCCGGTAATACGACTCACTATAGGGGTTCAGAGTTCTACAGTCCGACGATC	NNN	ATCT	NNN	TGTG	GA				/5Phos/TC	CACA	NNN	AGAT	NNN	GATCGTCGGACTGTAGAACTCTGAACCCCTATAGTGAGTCGTATTACCGGGAGCTT
GGTGATCCGGTAATACGACTCACTATAGGGGTTCAGAGTTCTACAGTCCGACGATC	NNN	TACA	NNN	GTCC	GA				/5Phos/TC	GGAC	NNN	TGTA	NNN	GATCGTCGGACTGTAGAACTCTGAACCCCTATAGTGAGTCGTATTACCGGGAGCTT
GGTGATCCGGTAATACGACTCACTATAGGGGTTCAGAGTTCTACAGTCCGACGATC	NNN	GTAG	NNN	GACC	GA				/5Phos/TC	GGTC	NNN	CTAC	NNN	GATCGTCGGACTGTAGAACTCTGAACCCCTATAGTGAGTCGTATTACCGGGAGCTT
GGTGATCCGGTAATACGACTCACTATAGGGGTTCAGAGTTCTACAGTCCGACGATC	NNN	CACG	NNN	CTTC	GA				/5Phos/TC	GAAG	NNN	CGTG	NNN	GATCGTCGGACTGTAGAACTCTGAACCCCTATAGTGAGTCGTATTACCGGGAGCTT
GGTGATCCGGTAATACGACTCACTATAGGGGTTCAGAGTTCTACAGTCCGACGATC	NNN	GTCA	NNN	ATTC	GA				/5Phos/TC	GAAT	NNN	TGAC	NNN	GATCGTCGGACTGTAGAACTCTGAACCCCTATAGTGAGTCGTATTACCGGGAGCTT
GGTGATCCGGTAATACGACTCACTATAGGGGTTCAGAGTTCTACAGTCCGACGATC	NNN	AGCG	NNN	GACA	GA				/5Phos/TC	TGTC	NNN	CGCT	NNN	GATCGTCGGACTGTAGAACTCTGAACCCCTATAGTGAGTCGTATTACCGGGAGCTT
GGTGATCCGGTAATACGACTCACTATAGGGGTTCAGAGTTCTACAGTCCGACGATC	NNN	GTTG	NNN	CGGT	GA				/5Phos/TC	ACCG	NNN	CAAC	NNN	GATCGTCGGACTGTAGAACTCTGAACCCCTATAGTGAGTCGTATTACCGGGAGCTT
GGTGATCCGGTAATACGACTCACTATAGGGGTTCAGAGTTCTACAGTCCGACGATC	NNN	CTAT	NNN	CGAT	GA				/5Phos/TC	ATCG	NNN	ATAG	NNN	GATCGTCGGACTGTAGAACTCTGAACCCCTATAGTGAGTCGTATTACCGGGAGCTT
GGTGATCCGGTAATACGACTCACTATAGGGGTTCAGAGTTCTACAGTCCGACGATC	NNN	CGAT	NNN	AGGC	GA				/5Phos/TC	GCCT	NNN	ATCG	NNN	GATCGTCGGACTGTAGAACTCTGAACCCCTATAGTGAGTCGTATTACCGGGAGCTT
GGTGATCCGGTAATACGACTCACTATAGGGGTTCAGAGTTCTACAGTCCGACGATC	NNN	TGTG	NNN	CAGT	GA				/5Phos/TC	ACTG	NNN	CACA	NNN	GATCGTCGGACTGTAGAACTCTGAACCCCTATAGTGAGTCGTATTACCGGGAGCTT
GGTGATCCGGTAATACGACTCACTATAGGGGTTCAGAGTTCTACAGTCCGACGATC	NNN	CTAT	NNN	TAGC	GA				/5Phos/TC	GCTA	NNN	ATAG	NNN	GATCGTCGGACTGTAGAACTCTGAACCCCTATAGTGAGTCGTATTACCGGGAGCTT
GGTGATCCGGTAATACGACTCACTATAGGGGTTCAGAGTTCTACAGTCCGACGATC	NNN	AGAC	NNN	ATTG	GA				/5Phos/TC	CAAT	NNN	GTCT	NNN	GATCGTCGGACTGTAGAACTCTGAACCCCTATAGTGAGTCGTATTACCGGGAGCTT
GGTGATCCGGTAATACGACTCACTATAGGGGTTCAGAGTTCTACAGTCCGACGATC	NNN	GTAC	NNN	GCTC	GA				/5Phos/TC	GAGC	NNN	GTAC	NNN	GATCGTCGGACTGTAGAACTCTGAACCCCTATAGTGAGTCGTATTACCGGGAGCTT
GGTGATCCGGTAATACGACTCACTATAGGGGTTCAGAGTTCTACAGTCCGACGATC	NNN	TAGC	NNN	GTCT	GA				/5Phos/TC	AGAC	NNN	GCTA	NNN	GATCGTCGGACTGTAGAACTCTGAACCCCTATAGTGAGTCGTATTACCGGGAGCTT
GGTGATCCGGTAATACGACTCACTATAGGGGTTCAGAGTTCTACAGTCCGACGATC	NNN	TCAC	NNN	AGGT	GA				/5Phos/TC	ACCT	NNN	GTGA	NNN	GATCGTCGGACTGTAGAACTCTGAACCCCTATAGTGAGTCGTATTACCGGGAGCTT
GGTGATCCGGTAATACGACTCACTATAGGGGTTCAGAGTTCTACAGTCCGACGATC	NNN	AGGC	NNN	TACA	GA				/5Phos/TC	TGTA	NNN	GCCT	NNN	GATCGTCGGACTGTAGAACTCTGAACCCCTATAGTGAGTCGTATTACCGGGAGCTT
GGTGATCCGGTAATACGACTCACTATAGGGGTTCAGAGTTCTACAGTCCGACGATC	NNN	GTCA	NNN	GCTT	GA				/5Phos/TC	AAGC	NNN	TGAC	NNN	GATCGTCGGACTGTAGAACTCTGAACCCCTATAGTGAGTCGTATTACCGGGAGCTT
GGTGATCCGGTAATACGACTCACTATAGGGGTTCAGAGTTCTACAGTCCGACGATC	NNN	TGCA	NNN	AGAG	GA				/5Phos/TC	CTCT	NNN	TGCA	NNN	GATCGTCGGACTGTAGAACTCTGAACCCCTATAGTGAGTCGTATTACCGGGAGCTT
GGTGATCCGGTAATACGACTCACTATAGGGGTTCAGAGTTCTACAGTCCGACGATC	NNN	GAGA	NNN	GTGA	GA				/5Phos/TC	TCAC	NNN	TCTC	NNN	GATCGTCGGACTGTAGAACTCTGAACCCCTATAGTGAGTCGTATTACCGGGAGCTT
GGTGATCCGGTAATACGACTCACTATAGGGGTTCAGAGTTCTACAGTCCGACGATC	NNN	TCAG	NNN	ACCG	GA				/5Phos/TC	CGGT	NNN	CTGA	NNN	GATCGTCGGACTGTAGAACTCTGAACCCCTATAGTGAGTCGTATTACCGGGAGCTT
GGTGATCCGGTAATACGACTCACTATAGGGGTTCAGAGTTCTACAGTCCGACGATC	NNN	TCAG	NNN	TAGA	GA				/5Phos/TC	TCTA	NNN	CTGA	NNN	GATCGTCGGACTGTAGAACTCTGAACCCCTATAGTGAGTCGTATTACCGGGAGCTT
GGTGATCCGGTAATACGACTCACTATAGGGGTTCAGAGTTCTACAGTCCGACGATC	NNN	TGAC	NNN	CGAG	GA				/5Phos/TC	CTCG	NNN	GTCA	NNN	GATCGTCGGACTGTAGAACTCTGAACCCCTATAGTGAGTCGTATTACCGGGAGCTT
GGTGATCCGGTAATACGACTCACTATAGGGGTTCAGAGTTCTACAGTCCGACGATC	NNN	TGCA	NNN	CTGT	GA				/5Phos/TC	ACAG	NNN	TGCA	NNN	GATCGTCGGACTGTAGAACTCTGAACCCCTATAGTGAGTCGTATTACCGGGAGCTT
GGTGATCCGGTAATACGACTCACTATAGGGGTTCAGAGTTCTACAGTCCGACGATC	NNN	GTAC	NNN	CGTT	GA				/5Phos/TC	AACG	NNN	GTAC	NNN	GATCGTCGGACTGTAGAACTCTGAACCCCTATAGTGAGTCGTATTACCGGGAGCTT
GGTGATCCGGTAATACGACTCACTATAGGGGTTCAGAGTTCTACAGTCCGACGATC	NNN	GCTA	NNN	GTAC	GA				/5Phos/TC	GTAC	NNN	TAGC	NNN	GATCGTCGGACTGTAGAACTCTGAACCCCTATAGTGAGTCGTATTACCGGGAGCTT
GGTGATCCGGTAATACGACTCACTATAGGGGTTCAGAGTTCTACAGTCCGACGATC	NNN	TACG	NNN	GTGT	GA				/5Phos/TC	ACAC	NNN	CGTA	NNN	GATCGTCGGACTGTAGAACTCTGAACCCCTATAGTGAGTCGTATTACCGGGAGCTT
GGTGATCCGGTAATACGACTCACTATAGGGGTTCAGAGTTCTACAGTCCGACGATC	NNN	CGAG	NNN	CAAC	GA				/5Phos/TC	GTTG	NNN	CTCG	NNN	GATCGTCGGACTGTAGAACTCTGAACCCCTATAGTGAGTCGTATTACCGGGAGCTT
GGTGATCCGGTAATACGACTCACTATAGGGGTTCAGAGTTCTACAGTCCGACGATC	NNN	GCTG	NNN	ACAA	GA				/5Phos/TC	TTGT	NNN	CAGC	NNN	GATCGTCGGACTGTAGAACTCTGAACCCCTATAGTGAGTCGTATTACCGGGAGCTT
GGTGATCCGGTAATACGACTCACTATAGGGGTTCAGAGTTCTACAGTCCGACGATC	NNN	AGGA	NNN	TAAC	GA				/5Phos/TC	GTTA	NNN	TCCT	NNN	GATCGTCGGACTGTAGAACTCTGAACCCCTATAGTGAGTCGTATTACCGGGAGCTT
GGTGATCCGGTAATACGACTCACTATAGGGGTTCAGAGTTCTACAGTCCGACGATC	NNN	GAGA	NNN	TGCC	GA				/5Phos/TC	GGCA	NNN	TCTC	NNN	GATCGTCGGACTGTAGAACTCTGAACCCCTATAGTGAGTCGTATTACCGGGAGCTT
GGTGATCCGGTAATACGACTCACTATAGGGGTTCAGAGTTCTACAGTCCGACGATC	NNN	TCTA	NNN	CGTG	GA				/5Phos/TC	CACG	NNN	TAGA	NNN	GATCGTCGGACTGTAGAACTCTGAACCCCTATAGTGAGTCGTATTACCGGGAGCTT
GGTGATCCGGTAATACGACTCACTATAGGGGTTCAGAGTTCTACAGTCCGACGATC	NNN	GTAG	NNN	GTGT	GA				/5Phos/TC	ACAC	NNN	CTAC	NNN	GATCGTCGGACTGTAGAACTCTGAACCCCTATAGTGAGTCGTATTACCGGGAGCTT
GGTGATCCGGTAATACGACTCACTATAGGGGTTCAGAGTTCTACAGTCCGACGATC	NNN	GTTA	NNN	GCGC	GA				/5Phos/TC	GCGC	NNN	TAAC	NNN	GATCGTCGGACTGTAGAACTCTGAACCCCTATAGTGAGTCGTATTACCGGGAGCTT
GGTGATCCGGTAATACGACTCACTATAGGGGTTCAGAGTTCTACAGTCCGACGATC	NNN	CACG	NNN	TCAA	GA				/5Phos/TC	TTGA	NNN	CGTG	NNN	GATCGTCGGACTGTAGAACTCTGAACCCCTATAGTGAGTCGTATTACCGGGAGCTT
GGTGATCCGGTAATACGACTCACTATAGGGGTTCAGAGTTCTACAGTCCGACGATC	NNN	GTCT	NNN	CGCT	GA				/5Phos/TC	AGCG	NNN	AGAC	NNN	GATCGTCGGACTGTAGAACTCTGAACCCCTATAGTGAGTCGTATTACCGGGAGCTT
GGTGATCCGGTAATACGACTCACTATAGGGGTTCAGAGTTCTACAGTCCGACGATC	NNN	AGTA	NNN	GTTC	GA				/5Phos/TC	GAAC	NNN	TACT	NNN	GATCGTCGGACTGTAGAACTCTGAACCCCTATAGTGAGTCGTATTACCGGGAGCTT
GGTGATCCGGTAATACGACTCACTATAGGGGTTCAGAGTTCTACAGTCCGACGATC	NNN	TATC	NNN	TCCA	GA				/5Phos/TC	TGGA	NNN	GATA	NNN	GATCGTCGGACTGTAGAACTCTGAACCCCTATAGTGAGTCGTATTACCGGGAGCTT
GGTGATCCGGTAATACGACTCACTATAGGGGTTCAGAGTTCTACAGTCCGACGATC	NNN	AGTC	NNN	GATG	GA				/5Phos/TC	CATC	NNN	GACT	NNN	GATCGTCGGACTGTAGAACTCTGAACCCCTATAGTGAGTCGTATTACCGGGAGCTT
GGTGATCCGGTAATACGACTCACTATAGGGGTTCAGAGTTCTACAGTCCGACGATC	NNN	ACCA	NNN	ACGT	GA				/5Phos/TC	ACGT	NNN	TGGT	NNN	GATCGTCGGACTGTAGAACTCTGAACCCCTATAGTGAGTCGTATTACCGGGAGCTT
GGTGATCCGGTAATACGACTCACTATAGGGGTTCAGAGTTCTACAGTCCGACGATC	NNN	CAGA	NNN	AGTC	GA				/5Phos/TC	GACT	NNN	TCTG	NNN	GATCGTCGGACTGTAGAACTCTGAACCCCTATAGTGAGTCGTATTACCGGGAGCTT
GGTGATCCGGTAATACGACTCACTATAGGGGTTCAGAGTTCTACAGTCCGACGATC	NNN	CTCT	NNN	TGAC	GA				/5Phos/TC	GTCA	NNN	AGAG	NNN	GATCGTCGGACTGTAGAACTCTGAACCCCTATAGTGAGTCGTATTACCGGGAGCTT
GGTGATCCGGTAATACGACTCACTATAGGGGTTCAGAGTTCTACAGTCCGACGATC	NNN	ACCT	NNN	TCAA	GA				/5Phos/TC	TTGA	NNN	AGGT	NNN	GATCGTCGGACTGTAGAACTCTGAACCCCTATAGTGAGTCGTATTACCGGGAGCTT
GGTGATCCGGTAATACGACTCACTATAGGGGTTCAGAGTTCTACAGTCCGACGATC	NNN	GAAG	NNN	TACA	GA				/5Phos/TC	TGTA	NNN	CTTC	NNN	GATCGTCGGACTGTAGAACTCTGAACCCCTATAGTGAGTCGTATTACCGGGAGCTT
GGTGATCCGGTAATACGACTCACTATAGGGGTTCAGAGTTCTACAGTCCGACGATC	NNN	TGGT	NNN	CTTC	GA				/5Phos/TC	GAAG	NNN	ACCA	NNN	GATCGTCGGACTGTAGAACTCTGAACCCCTATAGTGAGTCGTATTACCGGGAGCTT
GGTGATCCGGTAATACGACTCACTATAGGGGTTCAGAGTTCTACAGTCCGACGATC	NNN	ACCG	NNN	TATC	GA				/5Phos/TC	GATA	NNN	CGGT	NNN	GATCGTCGGACTGTAGAACTCTGAACCCCTATAGTGAGTCGTATTACCGGGAGCTT
GGTGATCCGGTAATACGACTCACTATAGGGGTTCAGAGTTCTACAGTCCGACGATC	NNN	ACTC	NNN	GCTC	GA				/5Phos/TC	GAGC	NNN	GAGT	NNN	GATCGTCGGACTGTAGAACTCTGAACCCCTATAGTGAGTCGTATTACCGGGAGCTT
GGTGATCCGGTAATACGACTCACTATAGGGGTTCAGAGTTCTACAGTCCGACGATC	NNN	CGGT	NNN	CTAG	GA				/5Phos/TC	CTAG	NNN	ACCG	NNN	GATCGTCGGACTGTAGAACTCTGAACCCCTATAGTGAGTCGTATTACCGGGAGCTT
GGTGATCCGGTAATACGACTCACTATAGGGGTTCAGAGTTCTACAGTCCGACGATC	NNN	GTTA	NNN	CATC	GA				/5Phos/TC	GATG	NNN	TAAC	NNN	GATCGTCGGACTGTAGAACTCTGAACCCCTATAGTGAGTCGTATTACCGGGAGCTT
GGTGATCCGGTAATACGACTCACTATAGGGGTTCAGAGTTCTACAGTCCGACGATC	NNN	ACAC	NNN	TACT	GA				/5Phos/TC	AGTA	NNN	GTGT	NNN	GATCGTCGGACTGTAGAACTCTGAACCCCTATAGTGAGTCGTATTACCGGGAGCTT
GGTGATCCGGTAATACGACTCACTATAGGGGTTCAGAGTTCTACAGTCCGACGATC	NNN	CATG	NNN	CGAG	GA				/5Phos/TC	CTCG	NNN	CATG	NNN	GATCGTCGGACTGTAGAACTCTGAACCCCTATAGTGAGTCGTATTACCGGGAGCTT
GGTGATCCGGTAATACGACTCACTATAGGGGTTCAGAGTTCTACAGTCCGACGATC	NNN	CGCG	NNN	ATGT	GA				/5Phos/TC	ACAT	NNN	CGCG	NNN	GATCGTCGGACTGTAGAACTCTGAACCCCTATAGTGAGTCGTATTACCGGGAGCTT
GGTGATCCGGTAATACGACTCACTATAGGGGTTCAGAGTTCTACAGTCCGACGATC	NNN	TAGA	NNN	AGCT	GA				/5Phos/TC	AGCT	NNN	TCTA	NNN	GATCGTCGGACTGTAGAACTCTGAACCCCTATAGTGAGTCGTATTACCGGGAGCTT
GGTGATCCGGTAATACGACTCACTATAGGGGTTCAGAGTTCTACAGTCCGACGATC	NNN	GTTA	NNN	ACAG	GA				/5Phos/TC	CTGT	NNN	TAAC	NNN	GATCGTCGGACTGTAGAACTCTGAACCCCTATAGTGAGTCGTATTACCGGGAGCTT
GGTGATCCGGTAATACGACTCACTATAGGGGTTCAGAGTTCTACAGTCCGACGATC	NNN	CGCT	NNN	GCAA	GA				/5Phos/TC	TTGC	NNN	AGCG	NNN	GATCGTCGGACTGTAGAACTCTGAACCCCTATAGTGAGTCGTATTACCGGGAGCTT
GGTGATCCGGTAATACGACTCACTATAGGGGTTCAGAGTTCTACAGTCCGACGATC	NNN	ATGC	NNN	CTAA	GA				/5Phos/TC	TTAG	NNN	GCAT	NNN	GATCGTCGGACTGTAGAACTCTGAACCCCTATAGTGAGTCGTATTACCGGGAGCTT
GGTGATCCGGTAATACGACTCACTATAGGGGTTCAGAGTTCTACAGTCCGACGATC	NNN	CTAT	NNN	GAAG	GA				/5Phos/TC	CTTC	NNN	ATAG	NNN	GATCGTCGGACTGTAGAACTCTGAACCCCTATAGTGAGTCGTATTACCGGGAGCTT
GGTGATCCGGTAATACGACTCACTATAGGGGTTCAGAGTTCTACAGTCCGACGATC	NNN	ATTC	NNN	GTAG	GA				/5Phos/TC	CTAC	NNN	GAAT	NNN	GATCGTCGGACTGTAGAACTCTGAACCCCTATAGTGAGTCGTATTACCGGGAGCTT
GGTGATCCGGTAATACGACTCACTATAGGGGTTCAGAGTTCTACAGTCCGACGATC	NNN	TGTC	NNN	GCAA	GA				/5Phos/TC	TTGC	NNN	GACA	NNN	GATCGTCGGACTGTAGAACTCTGAACCCCTATAGTGAGTCGTATTACCGGGAGCTT
GGTGATCCGGTAATACGACTCACTATAGGGGTTCAGAGTTCTACAGTCCGACGATC	NNN	CGTG	NNN	CGTA	GA				/5Phos/TC	TACG	NNN	CACG	NNN	GATCGTCGGACTGTAGAACTCTGAACCCCTATAGTGAGTCGTATTACCGGGAGCTT
GGTGATCCGGTAATACGACTCACTATAGGGGTTCAGAGTTCTACAGTCCGACGATC	NNN	CTGT	NNN	TGCG	GA				/5Phos/TC	CGCA	NNN	ACAG	NNN	GATCGTCGGACTGTAGAACTCTGAACCCCTATAGTGAGTCGTATTACCGGGAGCTT
GGTGATCCGGTAATACGACTCACTATAGGGGTTCAGAGTTCTACAGTCCGACGATC	NNN	TAGC	NNN	CTAC	GA				/5Phos/TC	GTAG	NNN	GCTA	NNN	GATCGTCGGACTGTAGAACTCTGAACCCCTATAGTGAGTCGTATTACCGGGAGCTT
GGTGATCCGGTAATACGACTCACTATAGGGGTTCAGAGTTCTACAGTCCGACGATC	NNN	CTCT	NNN	GCGT	GA				/5Phos/TC	ACGC	NNN	AGAG	NNN	GATCGTCGGACTGTAGAACTCTGAACCCCTATAGTGAGTCGTATTACCGGGAGCTT
GGTGATCCGGTAATACGACTCACTATAGGGGTTCAGAGTTCTACAGTCCGACGATC	NNN	CGTA	NNN	CACC	GA				/5Phos/TC	GGTG	NNN	TACG	NNN	GATCGTCGGACTGTAGAACTCTGAACCCCTATAGTGAGTCGTATTACCGGGAGCTT
GGTGATCCGGTAATACGACTCACTATAGGGGTTCAGAGTTCTACAGTCCGACGATC	NNN	GAAT	NNN	CGCG	GA				/5Phos/TC	CGCG	NNN	ATTC	NNN	GATCGTCGGACTGTAGAACTCTGAACCCCTATAGTGAGTCGTATTACCGGGAGCTT
GGTGATCCGGTAATACGACTCACTATAGGGGTTCAGAGTTCTACAGTCCGACGATC	NNN	CTGC	NNN	TAAC	GA				/5Phos/TC	GTTA	NNN	GCAG	NNN	GATCGTCGGACTGTAGAACTCTGAACCCCTATAGTGAGTCGTATTACCGGGAGCTT
GGTGATCCGGTAATACGACTCACTATAGGGGTTCAGAGTTCTACAGTCCGACGATC	NNN	TGGT	NNN	GTCA	GA				/5Phos/TC	TGAC	NNN	ACCA	NNN	GATCGTCGGACTGTAGAACTCTGAACCCCTATAGTGAGTCGTATTACCGGGAGCTT
GGTGATCCGGTAATACGACTCACTATAGGGGTTCAGAGTTCTACAGTCCGACGATC	NNN	GAGA	NNN	CTAG	GA				/5Phos/TC	CTAG	NNN	TCTC	NNN	GATCGTCGGACTGTAGAACTCTGAACCCCTATAGTGAGTCGTATTACCGGGAGCTT
GGTGATCCGGTAATACGACTCACTATAGGGGTTCAGAGTTCTACAGTCCGACGATC	NNN	AGGT	NNN	ATGT	GA				/5Phos/TC	ACAT	NNN	ACCT	NNN	GATCGTCGGACTGTAGAACTCTGAACCCCTATAGTGAGTCGTATTACCGGGAGCTT
GGTGATCCGGTAATACGACTCACTATAGGGGTTCAGAGTTCTACAGTCCGACGATC	NNN	GTGT	NNN	GCTG	GA				/5Phos/TC	CAGC	NNN	ACAC	NNN	GATCGTCGGACTGTAGAACTCTGAACCCCTATAGTGAGTCGTATTACCGGGAGCTT
GGTGATCCGGTAATACGACTCACTATAGGGGTTCAGAGTTCTACAGTCCGACGATC	NNN	CATA	NNN	TACG	GA				/5Phos/TC	CGTA	NNN	TATG	NNN	GATCGTCGGACTGTAGAACTCTGAACCCCTATAGTGAGTCGTATTACCGGGAGCTT
GGTGATCCGGTAATACGACTCACTATAGGGGTTCAGAGTTCTACAGTCCGACGATC	NNN	TAGT	NNN	TCCG	GA				/5Phos/TC	CGGA	NNN	ACTA	NNN	GATCGTCGGACTGTAGAACTCTGAACCCCTATAGTGAGTCGTATTACCGGGAGCTT
GGTGATCCGGTAATACGACTCACTATAGGGGTTCAGAGTTCTACAGTCCGACGATC	NNN	CGGC	NNN	AGAA	GA				/5Phos/TC	TTCT	NNN	GCCG	NNN	GATCGTCGGACTGTAGAACTCTGAACCCCTATAGTGAGTCGTATTACCGGGAGCTT
GGTGATCCGGTAATACGACTCACTATAGGGGTTCAGAGTTCTACAGTCCGACGATC	NNN	GACA	NNN	CTTA	GA				/5Phos/TC	TAAG	NNN	TGTC	NNN	GATCGTCGGACTGTAGAACTCTGAACCCCTATAGTGAGTCGTATTACCGGGAGCTT
GGTGATCCGGTAATACGACTCACTATAGGGGTTCAGAGTTCTACAGTCCGACGATC	NNN	GATA	NNN	ATCC	GA				/5Phos/TC	GGAT	NNN	TATC	NNN	GATCGTCGGACTGTAGAACTCTGAACCCCTATAGTGAGTCGTATTACCGGGAGCTT
GGTGATCCGGTAATACGACTCACTATAGGGGTTCAGAGTTCTACAGTCCGACGATC	NNN	GTGT	NNN	CTTA	GA				/5Phos/TC	TAAG	NNN	ACAC	NNN	GATCGTCGGACTGTAGAACTCTGAACCCCTATAGTGAGTCGTATTACCGGGAGCTT
GGTGATCCGGTAATACGACTCACTATAGGGGTTCAGAGTTCTACAGTCCGACGATC	NNN	AGAG	NNN	TCTC	GA				/5Phos/TC	GAGA	NNN	CTCT	NNN	GATCGTCGGACTGTAGAACTCTGAACCCCTATAGTGAGTCGTATTACCGGGAGCTT
GGTGATCCGGTAATACGACTCACTATAGGGGTTCAGAGTTCTACAGTCCGACGATC	NNN	TCGT	NNN	CATG	GA				/5Phos/TC	CATG	NNN	ACGA	NNN	GATCGTCGGACTGTAGAACTCTGAACCCCTATAGTGAGTCGTATTACCGGGAGCTT
GGTGATCCGGTAATACGACTCACTATAGGGGTTCAGAGTTCTACAGTCCGACGATC	NNN	GCTC	NNN	TCAG	GA				/5Phos/TC	CTGA	NNN	GAGC	NNN	GATCGTCGGACTGTAGAACTCTGAACCCCTATAGTGAGTCGTATTACCGGGAGCTT
GGTGATCCGGTAATACGACTCACTATAGGGGTTCAGAGTTCTACAGTCCGACGATC	NNN	CTTA	NNN	GACA	GA				/5Phos/TC	TGTC	NNN	TAAG	NNN	GATCGTCGGACTGTAGAACTCTGAACCCCTATAGTGAGTCGTATTACCGGGAGCTT
GGTGATCCGGTAATACGACTCACTATAGGGGTTCAGAGTTCTACAGTCCGACGATC	NNN	CGTG	NNN	CTCT	GA				/5Phos/TC	AGAG	NNN	CACG	NNN	GATCGTCGGACTGTAGAACTCTGAACCCCTATAGTGAGTCGTATTACCGGGAGCTT
GGTGATCCGGTAATACGACTCACTATAGGGGTTCAGAGTTCTACAGTCCGACGATC	NNN	CGAT	NNN	TGTT	GA				/5Phos/TC	AACA	NNN	ATCG	NNN	GATCGTCGGACTGTAGAACTCTGAACCCCTATAGTGAGTCGTATTACCGGGAGCTT
GGTGATCCGGTAATACGACTCACTATAGGGGTTCAGAGTTCTACAGTCCGACGATC	NNN	TGAC	NNN	ATCA	GA				/5Phos/TC	TGAT	NNN	GTCA	NNN	GATCGTCGGACTGTAGAACTCTGAACCCCTATAGTGAGTCGTATTACCGGGAGCTT
GGTGATCCGGTAATACGACTCACTATAGGGGTTCAGAGTTCTACAGTCCGACGATC	NNN	ACTC	NNN	CAAC	GA				/5Phos/TC	GTTG	NNN	GAGT	NNN	GATCGTCGGACTGTAGAACTCTGAACCCCTATAGTGAGTCGTATTACCGGGAGCTT
GGTGATCCGGTAATACGACTCACTATAGGGGTTCAGAGTTCTACAGTCCGACGATC	NNN	TCAG	NNN	TCTT	GA				/5Phos/TC	AAGA	NNN	CTGA	NNN	GATCGTCGGACTGTAGAACTCTGAACCCCTATAGTGAGTCGTATTACCGGGAGCTT
GGTGATCCGGTAATACGACTCACTATAGGGGTTCAGAGTTCTACAGTCCGACGATC	NNN	ACCT	NNN	CGTT	GA				/5Phos/TC	AACG	NNN	AGGT	NNN	GATCGTCGGACTGTAGAACTCTGAACCCCTATAGTGAGTCGTATTACCGGGAGCTT
GGTGATCCGGTAATACGACTCACTATAGGGGTTCAGAGTTCTACAGTCCGACGATC	NNN	ATTC	NNN	CGTC	GA				/5Phos/TC	GACG	NNN	GAAT	NNN	GATCGTCGGACTGTAGAACTCTGAACCCCTATAGTGAGTCGTATTACCGGGAGCTT
GGTGATCCGGTAATACGACTCACTATAGGGGTTCAGAGTTCTACAGTCCGACGATC	NNN	TACT	NNN	TGCT	GA				/5Phos/TC	AGCA	NNN	AGTA	NNN	GATCGTCGGACTGTAGAACTCTGAACCCCTATAGTGAGTCGTATTACCGGGAGCTT
GGTGATCCGGTAATACGACTCACTATAGGGGTTCAGAGTTCTACAGTCCGACGATC	NNN	CAAT	NNN	TGAG	GA				/5Phos/TC	CTCA	NNN	ATTG	NNN	GATCGTCGGACTGTAGAACTCTGAACCCCTATAGTGAGTCGTATTACCGGGAGCTT
GGTGATCCGGTAATACGACTCACTATAGGGGTTCAGAGTTCTACAGTCCGACGATC	NNN	TGGC	NNN	TGAT	GA				/5Phos/TC	ATCA	NNN	GCCA	NNN	GATCGTCGGACTGTAGAACTCTGAACCCCTATAGTGAGTCGTATTACCGGGAGCTT
GGTGATCCGGTAATACGACTCACTATAGGGGTTCAGAGTTCTACAGTCCGACGATC	NNN	ACGC	NNN	CTTC	GA				/5Phos/TC	GAAG	NNN	GCGT	NNN	GATCGTCGGACTGTAGAACTCTGAACCCCTATAGTGAGTCGTATTACCGGGAGCTT
GGTGATCCGGTAATACGACTCACTATAGGGGTTCAGAGTTCTACAGTCCGACGATC	NNN	TCTG	NNN	AGTC	GA				/5Phos/TC	GACT	NNN	CAGA	NNN	GATCGTCGGACTGTAGAACTCTGAACCCCTATAGTGAGTCGTATTACCGGGAGCTT
GGTGATCCGGTAATACGACTCACTATAGGGGTTCAGAGTTCTACAGTCCGACGATC	NNN	TCAT	NNN	GACG	GA				/5Phos/TC	CGTC	NNN	ATGA	NNN	GATCGTCGGACTGTAGAACTCTGAACCCCTATAGTGAGTCGTATTACCGGGAGCTT
GGTGATCCGGTAATACGACTCACTATAGGGGTTCAGAGTTCTACAGTCCGACGATC	NNN	CGTC	NNN	CTTC	GA				/5Phos/TC	GAAG	NNN	GACG	NNN	GATCGTCGGACTGTAGAACTCTGAACCCCTATAGTGAGTCGTATTACCGGGAGCTT
GGTGATCCGGTAATACGACTCACTATAGGGGTTCAGAGTTCTACAGTCCGACGATC	NNN	TGCG	NNN	ATTC	GA				/5Phos/TC	GAAT	NNN	CGCA	NNN	GATCGTCGGACTGTAGAACTCTGAACCCCTATAGTGAGTCGTATTACCGGGAGCTT
GGTGATCCGGTAATACGACTCACTATAGGGGTTCAGAGTTCTACAGTCCGACGATC	NNN	CACA	NNN	ACGC	GA				/5Phos/TC	GCGT	NNN	TGTG	NNN	GATCGTCGGACTGTAGAACTCTGAACCCCTATAGTGAGTCGTATTACCGGGAGCTT
GGTGATCCGGTAATACGACTCACTATAGGGGTTCAGAGTTCTACAGTCCGACGATC	NNN	AGTA	NNN	CAAG	GA				/5Phos/TC	CTTG	NNN	TACT	NNN	GATCGTCGGACTGTAGAACTCTGAACCCCTATAGTGAGTCGTATTACCGGGAGCTT
GGTGATCCGGTAATACGACTCACTATAGGGGTTCAGAGTTCTACAGTCCGACGATC	NNN	TGGA	NNN	GCAT	GA				/5Phos/TC	ATGC	NNN	TCCA	NNN	GATCGTCGGACTGTAGAACTCTGAACCCCTATAGTGAGTCGTATTACCGGGAGCTT
GGTGATCCGGTAATACGACTCACTATAGGGGTTCAGAGTTCTACAGTCCGACGATC	NNN	TCTC	NNN	GCGT	GA				/5Phos/TC	ACGC	NNN	GAGA	NNN	GATCGTCGGACTGTAGAACTCTGAACCCCTATAGTGAGTCGTATTACCGGGAGCTT
GGTGATCCGGTAATACGACTCACTATAGGGGTTCAGAGTTCTACAGTCCGACGATC	NNN	ACGT	NNN	GAAT	GA				/5Phos/TC	ATTC	NNN	ACGT	NNN	GATCGTCGGACTGTAGAACTCTGAACCCCTATAGTGAGTCGTATTACCGGGAGCTT
GGTGATCCGGTAATACGACTCACTATAGGGGTTCAGAGTTCTACAGTCCGACGATC	NNN	GATA	NNN	TCAC	GA				/5Phos/TC	GTGA	NNN	TATC	NNN	GATCGTCGGACTGTAGAACTCTGAACCCCTATAGTGAGTCGTATTACCGGGAGCTT
GGTGATCCGGTAATACGACTCACTATAGGGGTTCAGAGTTCTACAGTCCGACGATC	NNN	CAAG	NNN	GAGC	GA				/5Phos/TC	GCTC	NNN	CTTG	NNN	GATCGTCGGACTGTAGAACTCTGAACCCCTATAGTGAGTCGTATTACCGGGAGCTT
GGTGATCCGGTAATACGACTCACTATAGGGGTTCAGAGTTCTACAGTCCGACGATC	NNN	GCAG	NNN	TGAT	GA				/5Phos/TC	ATCA	NNN	CTGC	NNN	GATCGTCGGACTGTAGAACTCTGAACCCCTATAGTGAGTCGTATTACCGGGAGCTT
GGTGATCCGGTAATACGACTCACTATAGGGGTTCAGAGTTCTACAGTCCGACGATC	NNN	TACA	NNN	CACG	GA				/5Phos/TC	CGTG	NNN	TGTA	NNN	GATCGTCGGACTGTAGAACTCTGAACCCCTATAGTGAGTCGTATTACCGGGAGCTT
GGTGATCCGGTAATACGACTCACTATAGGGGTTCAGAGTTCTACAGTCCGACGATC	NNN	TGTG	NNN	GCCT	GA				/5Phos/TC	AGGC	NNN	CACA	NNN	GATCGTCGGACTGTAGAACTCTGAACCCCTATAGTGAGTCGTATTACCGGGAGCTT
GGTGATCCGGTAATACGACTCACTATAGGGGTTCAGAGTTCTACAGTCCGACGATC	NNN	GCAG	NNN	CAGT	GA				/5Phos/TC	ACTG	NNN	CTGC	NNN	GATCGTCGGACTGTAGAACTCTGAACCCCTATAGTGAGTCGTATTACCGGGAGCTT
GGTGATCCGGTAATACGACTCACTATAGGGGTTCAGAGTTCTACAGTCCGACGATC	NNN	CTCT	NNN	AGTT	GA				/5Phos/TC	AACT	NNN	AGAG	NNN	GATCGTCGGACTGTAGAACTCTGAACCCCTATAGTGAGTCGTATTACCGGGAGCTT
GGTGATCCGGTAATACGACTCACTATAGGGGTTCAGAGTTCTACAGTCCGACGATC	NNN	CGTA	NNN	ATGA	GA				/5Phos/TC	TCAT	NNN	TACG	NNN	GATCGTCGGACTGTAGAACTCTGAACCCCTATAGTGAGTCGTATTACCGGGAGCTT
GGTGATCCGGTAATACGACTCACTATAGGGGTTCAGAGTTCTACAGTCCGACGATC	NNN	TCGA	NNN	CGCA	GA				/5Phos/TC	TGCG	NNN	TCGA	NNN	GATCGTCGGACTGTAGAACTCTGAACCCCTATAGTGAGTCGTATTACCGGGAGCTT
GGTGATCCGGTAATACGACTCACTATAGGGGTTCAGAGTTCTACAGTCCGACGATC	NNN	CAAT	NNN	CTCC	GA				/5Phos/TC	GGAG	NNN	ATTG	NNN	GATCGTCGGACTGTAGAACTCTGAACCCCTATAGTGAGTCGTATTACCGGGAGCTT
GGTGATCCGGTAATACGACTCACTATAGGGGTTCAGAGTTCTACAGTCCGACGATC	NNN	TCAC	NNN	GCCA	GA				/5Phos/TC	TGGC	NNN	GTGA	NNN	GATCGTCGGACTGTAGAACTCTGAACCCCTATAGTGAGTCGTATTACCGGGAGCTT
GGTGATCCGGTAATACGACTCACTATAGGGGTTCAGAGTTCTACAGTCCGACGATC	NNN	ATTC	NNN	CACA	GA				/5Phos/TC	TGTG	NNN	GAAT	NNN	GATCGTCGGACTGTAGAACTCTGAACCCCTATAGTGAGTCGTATTACCGGGAGCTT
GGTGATCCGGTAATACGACTCACTATAGGGGTTCAGAGTTCTACAGTCCGACGATC	NNN	ACCG	NNN	ATAA	GA				/5Phos/TC	TTAT	NNN	CGGT	NNN	GATCGTCGGACTGTAGAACTCTGAACCCCTATAGTGAGTCGTATTACCGGGAGCTT
GGTGATCCGGTAATACGACTCACTATAGGGGTTCAGAGTTCTACAGTCCGACGATC	NNN	ATGA	NNN	TCCG	GA				/5Phos/TC	CGGA	NNN	TCAT	NNN	GATCGTCGGACTGTAGAACTCTGAACCCCTATAGTGAGTCGTATTACCGGGAGCTT
GGTGATCCGGTAATACGACTCACTATAGGGGTTCAGAGTTCTACAGTCCGACGATC	NNN	TGCT	NNN	GAGA	GA				/5Phos/TC	TCTC	NNN	AGCA	NNN	GATCGTCGGACTGTAGAACTCTGAACCCCTATAGTGAGTCGTATTACCGGGAGCTT
GGTGATCCGGTAATACGACTCACTATAGGGGTTCAGAGTTCTACAGTCCGACGATC	NNN	ATTG	NNN	GAAC	GA				/5Phos/TC	GTTC	NNN	CAAT	NNN	GATCGTCGGACTGTAGAACTCTGAACCCCTATAGTGAGTCGTATTACCGGGAGCTT
GGTGATCCGGTAATACGACTCACTATAGGGGTTCAGAGTTCTACAGTCCGACGATC	NNN	TCTG	NNN	CGGA	GA				/5Phos/TC	TCCG	NNN	CAGA	NNN	GATCGTCGGACTGTAGAACTCTGAACCCCTATAGTGAGTCGTATTACCGGGAGCTT
GGTGATCCGGTAATACGACTCACTATAGGGGTTCAGAGTTCTACAGTCCGACGATC	NNN	CGTG	NNN	ATAC	GA				/5Phos/TC	GTAT	NNN	CACG	NNN	GATCGTCGGACTGTAGAACTCTGAACCCCTATAGTGAGTCGTATTACCGGGAGCTT
GGTGATCCGGTAATACGACTCACTATAGGGGTTCAGAGTTCTACAGTCCGACGATC	NNN	TATC	NNN	CTGA	GA				/5Phos/TC	TCAG	NNN	GATA	NNN	GATCGTCGGACTGTAGAACTCTGAACCCCTATAGTGAGTCGTATTACCGGGAGCTT
GGTGATCCGGTAATACGACTCACTATAGGGGTTCAGAGTTCTACAGTCCGACGATC	NNN	GCTA	NNN	ACTT	GA				/5Phos/TC	AAGT	NNN	TAGC	NNN	GATCGTCGGACTGTAGAACTCTGAACCCCTATAGTGAGTCGTATTACCGGGAGCTT
GGTGATCCGGTAATACGACTCACTATAGGGGTTCAGAGTTCTACAGTCCGACGATC	NNN	CTAG	NNN	CACT	GA				/5Phos/TC	AGTG	NNN	CTAG	NNN	GATCGTCGGACTGTAGAACTCTGAACCCCTATAGTGAGTCGTATTACCGGGAGCTT
GGTGATCCGGTAATACGACTCACTATAGGGGTTCAGAGTTCTACAGTCCGACGATC	NNN	CAGC	NNN	ACAT	GA				/5Phos/TC	ATGT	NNN	GCTG	NNN	GATCGTCGGACTGTAGAACTCTGAACCCCTATAGTGAGTCGTATTACCGGGAGCTT
GGTGATCCGGTAATACGACTCACTATAGGGGTTCAGAGTTCTACAGTCCGACGATC	NNN	GTAG	NNN	ACTT	GA				/5Phos/TC	AAGT	NNN	CTAC	NNN	GATCGTCGGACTGTAGAACTCTGAACCCCTATAGTGAGTCGTATTACCGGGAGCTT
GGTGATCCGGTAATACGACTCACTATAGGGGTTCAGAGTTCTACAGTCCGACGATC	NNN	GTGA	NNN	GAAG	GA				/5Phos/TC	CTTC	NNN	TCAC	NNN	GATCGTCGGACTGTAGAACTCTGAACCCCTATAGTGAGTCGTATTACCGGGAGCTT
GGTGATCCGGTAATACGACTCACTATAGGGGTTCAGAGTTCTACAGTCCGACGATC	NNN	CAGA	NNN	TGAT	GA				/5Phos/TC	ATCA	NNN	TCTG	NNN	GATCGTCGGACTGTAGAACTCTGAACCCCTATAGTGAGTCGTATTACCGGGAGCTT
GGTGATCCGGTAATACGACTCACTATAGGGGTTCAGAGTTCTACAGTCCGACGATC	NNN	TCGT	NNN	TGAC	GA				/5Phos/TC	GTCA	NNN	ACGA	NNN	GATCGTCGGACTGTAGAACTCTGAACCCCTATAGTGAGTCGTATTACCGGGAGCTT
GGTGATCCGGTAATACGACTCACTATAGGGGTTCAGAGTTCTACAGTCCGACGATC	NNN	TGTC	NNN	TAAC	GA				/5Phos/TC	GTTA	NNN	GACA	NNN	GATCGTCGGACTGTAGAACTCTGAACCCCTATAGTGAGTCGTATTACCGGGAGCTT
GGTGATCCGGTAATACGACTCACTATAGGGGTTCAGAGTTCTACAGTCCGACGATC	NNN	TCCG	NNN	TCCA	GA				/5Phos/TC	TGGA	NNN	CGGA	NNN	GATCGTCGGACTGTAGAACTCTGAACCCCTATAGTGAGTCGTATTACCGGGAGCTT
GGTGATCCGGTAATACGACTCACTATAGGGGTTCAGAGTTCTACAGTCCGACGATC	NNN	GACT	NNN	ACAG	GA				/5Phos/TC	CTGT	NNN	AGTC	NNN	GATCGTCGGACTGTAGAACTCTGAACCCCTATAGTGAGTCGTATTACCGGGAGCTT
GGTGATCCGGTAATACGACTCACTATAGGGGTTCAGAGTTCTACAGTCCGACGATC	NNN	TAGT	NNN	GCGT	GA				/5Phos/TC	ACGC	NNN	ACTA	NNN	GATCGTCGGACTGTAGAACTCTGAACCCCTATAGTGAGTCGTATTACCGGGAGCTT
GGTGATCCGGTAATACGACTCACTATAGGGGTTCAGAGTTCTACAGTCCGACGATC	NNN	CATC	NNN	ATCA	GA				/5Phos/TC	TGAT	NNN	GATG	NNN	GATCGTCGGACTGTAGAACTCTGAACCCCTATAGTGAGTCGTATTACCGGGAGCTT
GGTGATCCGGTAATACGACTCACTATAGGGGTTCAGAGTTCTACAGTCCGACGATC	NNN	ATTC	NNN	ATGC	GA				/5Phos/TC	GCAT	NNN	GAAT	NNN	GATCGTCGGACTGTAGAACTCTGAACCCCTATAGTGAGTCGTATTACCGGGAGCTT
GGTGATCCGGTAATACGACTCACTATAGGGGTTCAGAGTTCTACAGTCCGACGATC	NNN	TGCA	NNN	CAAC	GA				/5Phos/TC	GTTG	NNN	TGCA	NNN	GATCGTCGGACTGTAGAACTCTGAACCCCTATAGTGAGTCGTATTACCGGGAGCTT
GGTGATCCGGTAATACGACTCACTATAGGGGTTCAGAGTTCTACAGTCCGACGATC	NNN	GTTC	NNN	ATTG	GA				/5Phos/TC	CAAT	NNN	GAAC	NNN	GATCGTCGGACTGTAGAACTCTGAACCCCTATAGTGAGTCGTATTACCGGGAGCTT
GGTGATCCGGTAATACGACTCACTATAGGGGTTCAGAGTTCTACAGTCCGACGATC	NNN	TGAG	NNN	GTCG	GA				/5Phos/TC	CGAC	NNN	CTCA	NNN	GATCGTCGGACTGTAGAACTCTGAACCCCTATAGTGAGTCGTATTACCGGGAGCTT
GGTGATCCGGTAATACGACTCACTATAGGGGTTCAGAGTTCTACAGTCCGACGATC	NNN	AGGT	NNN	TGAA	GA				/5Phos/TC	TTCA	NNN	ACCT	NNN	GATCGTCGGACTGTAGAACTCTGAACCCCTATAGTGAGTCGTATTACCGGGAGCTT
GGTGATCCGGTAATACGACTCACTATAGGGGTTCAGAGTTCTACAGTCCGACGATC	NNN	ATAT	NNN	GCCG	GA				/5Phos/TC	CGGC	NNN	ATAT	NNN	GATCGTCGGACTGTAGAACTCTGAACCCCTATAGTGAGTCGTATTACCGGGAGCTT
GGTGATCCGGTAATACGACTCACTATAGGGGTTCAGAGTTCTACAGTCCGACGATC	NNN	ACGT	NNN	ATAC	GA				/5Phos/TC	GTAT	NNN	ACGT	NNN	GATCGTCGGACTGTAGAACTCTGAACCCCTATAGTGAGTCGTATTACCGGGAGCTT
GGTGATCCGGTAATACGACTCACTATAGGGGTTCAGAGTTCTACAGTCCGACGATC	NNN	TGGA	NNN	GACC	GA				/5Phos/TC	GGTC	NNN	TCCA	NNN	GATCGTCGGACTGTAGAACTCTGAACCCCTATAGTGAGTCGTATTACCGGGAGCTT
GGTGATCCGGTAATACGACTCACTATAGGGGTTCAGAGTTCTACAGTCCGACGATC	NNN	TCCA	NNN	AGGC	GA				/5Phos/TC	GCCT	NNN	TGGA	NNN	GATCGTCGGACTGTAGAACTCTGAACCCCTATAGTGAGTCGTATTACCGGGAGCTT
GGTGATCCGGTAATACGACTCACTATAGGGGTTCAGAGTTCTACAGTCCGACGATC	NNN	GACA	NNN	ACCA	GA				/5Phos/TC	TGGT	NNN	TGTC	NNN	GATCGTCGGACTGTAGAACTCTGAACCCCTATAGTGAGTCGTATTACCGGGAGCTT
GGTGATCCGGTAATACGACTCACTATAGGGGTTCAGAGTTCTACAGTCCGACGATC	NNN	AGTG	NNN	AGGC	GA				/5Phos/TC	GCCT	NNN	CACT	NNN	GATCGTCGGACTGTAGAACTCTGAACCCCTATAGTGAGTCGTATTACCGGGAGCTT
GGTGATCCGGTAATACGACTCACTATAGGGGTTCAGAGTTCTACAGTCCGACGATC	NNN	ACAG	NNN	GTCT	GA				/5Phos/TC	AGAC	NNN	CTGT	NNN	GATCGTCGGACTGTAGAACTCTGAACCCCTATAGTGAGTCGTATTACCGGGAGCTT
GGTGATCCGGTAATACGACTCACTATAGGGGTTCAGAGTTCTACAGTCCGACGATC	NNN	CGTC	NNN	TCAT	GA				/5Phos/TC	ATGA	NNN	GACG	NNN	GATCGTCGGACTGTAGAACTCTGAACCCCTATAGTGAGTCGTATTACCGGGAGCTT
GGTGATCCGGTAATACGACTCACTATAGGGGTTCAGAGTTCTACAGTCCGACGATC	NNN	TGTG	NNN	TCGC	GA				/5Phos/TC	GCGA	NNN	CACA	NNN	GATCGTCGGACTGTAGAACTCTGAACCCCTATAGTGAGTCGTATTACCGGGAGCTT
GGTGATCCGGTAATACGACTCACTATAGGGGTTCAGAGTTCTACAGTCCGACGATC	NNN	TATG	NNN	ATGC	GA				/5Phos/TC	GCAT	NNN	CATA	NNN	GATCGTCGGACTGTAGAACTCTGAACCCCTATAGTGAGTCGTATTACCGGGAGCTT
GGTGATCCGGTAATACGACTCACTATAGGGGTTCAGAGTTCTACAGTCCGACGATC	NNN	ACGT	NNN	TAGA	GA				/5Phos/TC	TCTA	NNN	ACGT	NNN	GATCGTCGGACTGTAGAACTCTGAACCCCTATAGTGAGTCGTATTACCGGGAGCTT
GGTGATCCGGTAATACGACTCACTATAGGGGTTCAGAGTTCTACAGTCCGACGATC	NNN	CTAG	NNN	AGTC	GA				/5Phos/TC	GACT	NNN	CTAG	NNN	GATCGTCGGACTGTAGAACTCTGAACCCCTATAGTGAGTCGTATTACCGGGAGCTT
GGTGATCCGGTAATACGACTCACTATAGGGGTTCAGAGTTCTACAGTCCGACGATC	NNN	TGCT	NNN	ACCA	GA				/5Phos/TC	TGGT	NNN	AGCA	NNN	GATCGTCGGACTGTAGAACTCTGAACCCCTATAGTGAGTCGTATTACCGGGAGCTT
GGTGATCCGGTAATACGACTCACTATAGGGGTTCAGAGTTCTACAGTCCGACGATC	NNN	CGGT	NNN	ATTA	GA				/5Phos/TC	TAAT	NNN	ACCG	NNN	GATCGTCGGACTGTAGAACTCTGAACCCCTATAGTGAGTCGTATTACCGGGAGCTT
GGTGATCCGGTAATACGACTCACTATAGGGGTTCAGAGTTCTACAGTCCGACGATC	NNN	ATGT	NNN	GTGA	GA				/5Phos/TC	TCAC	NNN	ACAT	NNN	GATCGTCGGACTGTAGAACTCTGAACCCCTATAGTGAGTCGTATTACCGGGAGCTT
GGTGATCCGGTAATACGACTCACTATAGGGGTTCAGAGTTCTACAGTCCGACGATC	NNN	CTGC	NNN	TCGT	GA				/5Phos/TC	ACGA	NNN	GCAG	NNN	GATCGTCGGACTGTAGAACTCTGAACCCCTATAGTGAGTCGTATTACCGGGAGCTT
GGTGATCCGGTAATACGACTCACTATAGGGGTTCAGAGTTCTACAGTCCGACGATC	NNN	ACAC	NNN	CATA	GA				/5Phos/TC	TATG	NNN	GTGT	NNN	GATCGTCGGACTGTAGAACTCTGAACCCCTATAGTGAGTCGTATTACCGGGAGCTT
GGTGATCCGGTAATACGACTCACTATAGGGGTTCAGAGTTCTACAGTCCGACGATC	NNN	ACTA	NNN	TGAC	GA				/5Phos/TC	GTCA	NNN	TAGT	NNN	GATCGTCGGACTGTAGAACTCTGAACCCCTATAGTGAGTCGTATTACCGGGAGCTT
GGTGATCCGGTAATACGACTCACTATAGGGGTTCAGAGTTCTACAGTCCGACGATC	NNN	CTCA	NNN	ACAA	GA				/5Phos/TC	TTGT	NNN	TGAG	NNN	GATCGTCGGACTGTAGAACTCTGAACCCCTATAGTGAGTCGTATTACCGGGAGCTT
GGTGATCCGGTAATACGACTCACTATAGGGGTTCAGAGTTCTACAGTCCGACGATC	NNN	TAAC	NNN	GCTT	GA				/5Phos/TC	AAGC	NNN	GTTA	NNN	GATCGTCGGACTGTAGAACTCTGAACCCCTATAGTGAGTCGTATTACCGGGAGCTT
GGTGATCCGGTAATACGACTCACTATAGGGGTTCAGAGTTCTACAGTCCGACGATC	NNN	CGAT	NNN	TCAC	GA				/5Phos/TC	GTGA	NNN	ATCG	NNN	GATCGTCGGACTGTAGAACTCTGAACCCCTATAGTGAGTCGTATTACCGGGAGCTT
GGTGATCCGGTAATACGACTCACTATAGGGGTTCAGAGTTCTACAGTCCGACGATC	NNN	TAAG	NNN	TGTG	GA				/5Phos/TC	CACA	NNN	CTTA	NNN	GATCGTCGGACTGTAGAACTCTGAACCCCTATAGTGAGTCGTATTACCGGGAGCTT
GGTGATCCGGTAATACGACTCACTATAGGGGTTCAGAGTTCTACAGTCCGACGATC	NNN	ACTG	NNN	GTGC	GA				/5Phos/TC	GCAC	NNN	CAGT	NNN	GATCGTCGGACTGTAGAACTCTGAACCCCTATAGTGAGTCGTATTACCGGGAGCTT
GGTGATCCGGTAATACGACTCACTATAGGGGTTCAGAGTTCTACAGTCCGACGATC	NNN	GTTC	NNN	ACCA	GA				/5Phos/TC	TGGT	NNN	GAAC	NNN	GATCGTCGGACTGTAGAACTCTGAACCCCTATAGTGAGTCGTATTACCGGGAGCTT
GGTGATCCGGTAATACGACTCACTATAGGGGTTCAGAGTTCTACAGTCCGACGATC	NNN	CGTA	NNN	TCCA	GA				/5Phos/TC	TGGA	NNN	TACG	NNN	GATCGTCGGACTGTAGAACTCTGAACCCCTATAGTGAGTCGTATTACCGGGAGCTT
GGTGATCCGGTAATACGACTCACTATAGGGGTTCAGAGTTCTACAGTCCGACGATC	NNN	TATA	NNN	CGGC	GA				/5Phos/TC	GCCG	NNN	TATA	NNN	GATCGTCGGACTGTAGAACTCTGAACCCCTATAGTGAGTCGTATTACCGGGAGCTT
GGTGATCCGGTAATACGACTCACTATAGGGGTTCAGAGTTCTACAGTCCGACGATC	NNN	GAAG	NNN	AGAC	GA				/5Phos/TC	GTCT	NNN	CTTC	NNN	GATCGTCGGACTGTAGAACTCTGAACCCCTATAGTGAGTCGTATTACCGGGAGCTT
GGTGATCCGGTAATACGACTCACTATAGGGGTTCAGAGTTCTACAGTCCGACGATC	NNN	TGCT	NNN	TCTT	GA				/5Phos/TC	AAGA	NNN	AGCA	NNN	GATCGTCGGACTGTAGAACTCTGAACCCCTATAGTGAGTCGTATTACCGGGAGCTT
GGTGATCCGGTAATACGACTCACTATAGGGGTTCAGAGTTCTACAGTCCGACGATC	NNN	TGTC	NNN	CTAT	GA				/5Phos/TC	ATAG	NNN	GACA	NNN	GATCGTCGGACTGTAGAACTCTGAACCCCTATAGTGAGTCGTATTACCGGGAGCTT
GGTGATCCGGTAATACGACTCACTATAGGGGTTCAGAGTTCTACAGTCCGACGATC	NNN	TCCT	NNN	GCCT	GA				/5Phos/TC	AGGC	NNN	AGGA	NNN	GATCGTCGGACTGTAGAACTCTGAACCCCTATAGTGAGTCGTATTACCGGGAGCTT
GGTGATCCGGTAATACGACTCACTATAGGGGTTCAGAGTTCTACAGTCCGACGATC	NNN	TAAG	NNN	AGCA	GA				/5Phos/TC	TGCT	NNN	CTTA	NNN	GATCGTCGGACTGTAGAACTCTGAACCCCTATAGTGAGTCGTATTACCGGGAGCTT
GGTGATCCGGTAATACGACTCACTATAGGGGTTCAGAGTTCTACAGTCCGACGATC	NNN	ACTG	NNN	CTTA	GA				/5Phos/TC	TAAG	NNN	CAGT	NNN	GATCGTCGGACTGTAGAACTCTGAACCCCTATAGTGAGTCGTATTACCGGGAGCTT
GGTGATCCGGTAATACGACTCACTATAGGGGTTCAGAGTTCTACAGTCCGACGATC	NNN	TCGA	NNN	GTAA	GA				/5Phos/TC	TTAC	NNN	TCGA	NNN	GATCGTCGGACTGTAGAACTCTGAACCCCTATAGTGAGTCGTATTACCGGGAGCTT
GGTGATCCGGTAATACGACTCACTATAGGGGTTCAGAGTTCTACAGTCCGACGATC	NNN	TGCT	NNN	GTAT	GA				/5Phos/TC	ATAC	NNN	AGCA	NNN	GATCGTCGGACTGTAGAACTCTGAACCCCTATAGTGAGTCGTATTACCGGGAGCTT
GGTGATCCGGTAATACGACTCACTATAGGGGTTCAGAGTTCTACAGTCCGACGATC	NNN	TGGA	NNN	ATCG	GA				/5Phos/TC	CGAT	NNN	TCCA	NNN	GATCGTCGGACTGTAGAACTCTGAACCCCTATAGTGAGTCGTATTACCGGGAGCTT
GGTGATCCGGTAATACGACTCACTATAGGGGTTCAGAGTTCTACAGTCCGACGATC	NNN	ATCG	NNN	TACG	GA				/5Phos/TC	CGTA	NNN	CGAT	NNN	GATCGTCGGACTGTAGAACTCTGAACCCCTATAGTGAGTCGTATTACCGGGAGCTT
GGTGATCCGGTAATACGACTCACTATAGGGGTTCAGAGTTCTACAGTCCGACGATC	NNN	TCTC	NNN	AGAA	GA				/5Phos/TC	TTCT	NNN	GAGA	NNN	GATCGTCGGACTGTAGAACTCTGAACCCCTATAGTGAGTCGTATTACCGGGAGCTT
GGTGATCCGGTAATACGACTCACTATAGGGGTTCAGAGTTCTACAGTCCGACGATC	NNN	TCTA	NNN	GACT	GA				/5Phos/TC	AGTC	NNN	TAGA	NNN	GATCGTCGGACTGTAGAACTCTGAACCCCTATAGTGAGTCGTATTACCGGGAGCTT
GGTGATCCGGTAATACGACTCACTATAGGGGTTCAGAGTTCTACAGTCCGACGATC	NNN	CAAG	NNN	GCAT	GA				/5Phos/TC	ATGC	NNN	CTTG	NNN	GATCGTCGGACTGTAGAACTCTGAACCCCTATAGTGAGTCGTATTACCGGGAGCTT
GGTGATCCGGTAATACGACTCACTATAGGGGTTCAGAGTTCTACAGTCCGACGATC	NNN	CTCA	NNN	TCCT	GA				/5Phos/TC	AGGA	NNN	TGAG	NNN	GATCGTCGGACTGTAGAACTCTGAACCCCTATAGTGAGTCGTATTACCGGGAGCTT
GGTGATCCGGTAATACGACTCACTATAGGGGTTCAGAGTTCTACAGTCCGACGATC	NNN	CTTG	NNN	CTGC	GA				/5Phos/TC	GCAG	NNN	CAAG	NNN	GATCGTCGGACTGTAGAACTCTGAACCCCTATAGTGAGTCGTATTACCGGGAGCTT
GGTGATCCGGTAATACGACTCACTATAGGGGTTCAGAGTTCTACAGTCCGACGATC	NNN	TCCT	NNN	GTTG	GA				/5Phos/TC	CAAC	NNN	AGGA	NNN	GATCGTCGGACTGTAGAACTCTGAACCCCTATAGTGAGTCGTATTACCGGGAGCTT
GGTGATCCGGTAATACGACTCACTATAGGGGTTCAGAGTTCTACAGTCCGACGATC	NNN	TCGT	NNN	ACAG	GA				/5Phos/TC	CTGT	NNN	ACGA	NNN	GATCGTCGGACTGTAGAACTCTGAACCCCTATAGTGAGTCGTATTACCGGGAGCTT
GGTGATCCGGTAATACGACTCACTATAGGGGTTCAGAGTTCTACAGTCCGACGATC	NNN	GTTC	NNN	GTGA	GA				/5Phos/TC	TCAC	NNN	GAAC	NNN	GATCGTCGGACTGTAGAACTCTGAACCCCTATAGTGAGTCGTATTACCGGGAGCTT
GGTGATCCGGTAATACGACTCACTATAGGGGTTCAGAGTTCTACAGTCCGACGATC	NNN	CATC	NNN	TCGC	GA				/5Phos/TC	GCGA	NNN	GATG	NNN	GATCGTCGGACTGTAGAACTCTGAACCCCTATAGTGAGTCGTATTACCGGGAGCTT
GGTGATCCGGTAATACGACTCACTATAGGGGTTCAGAGTTCTACAGTCCGACGATC	NNN	CTCT	NNN	CACC	GA				/5Phos/TC	GGTG	NNN	AGAG	NNN	GATCGTCGGACTGTAGAACTCTGAACCCCTATAGTGAGTCGTATTACCGGGAGCTT
GGTGATCCGGTAATACGACTCACTATAGGGGTTCAGAGTTCTACAGTCCGACGATC	NNN	ATAG	NNN	GCGC	GA				/5Phos/TC	GCGC	NNN	CTAT	NNN	GATCGTCGGACTGTAGAACTCTGAACCCCTATAGTGAGTCGTATTACCGGGAGCTT
GGTGATCCGGTAATACGACTCACTATAGGGGTTCAGAGTTCTACAGTCCGACGATC	NNN	CTCT	NNN	ATGC	GA				/5Phos/TC	GCAT	NNN	AGAG	NNN	GATCGTCGGACTGTAGAACTCTGAACCCCTATAGTGAGTCGTATTACCGGGAGCTT
GGTGATCCGGTAATACGACTCACTATAGGGGTTCAGAGTTCTACAGTCCGACGATC	NNN	CTGC	NNN	GTTC	GA				/5Phos/TC	GAAC	NNN	GCAG	NNN	GATCGTCGGACTGTAGAACTCTGAACCCCTATAGTGAGTCGTATTACCGGGAGCTT
GGTGATCCGGTAATACGACTCACTATAGGGGTTCAGAGTTCTACAGTCCGACGATC	NNN	TCCG	NNN	ACAT	GA				/5Phos/TC	ATGT	NNN	CGGA	NNN	GATCGTCGGACTGTAGAACTCTGAACCCCTATAGTGAGTCGTATTACCGGGAGCTT
GGTGATCCGGTAATACGACTCACTATAGGGGTTCAGAGTTCTACAGTCCGACGATC	NNN	CTGA	NNN	GCGA	GA				/5Phos/TC	TCGC	NNN	TCAG	NNN	GATCGTCGGACTGTAGAACTCTGAACCCCTATAGTGAGTCGTATTACCGGGAGCTT
GGTGATCCGGTAATACGACTCACTATAGGGGTTCAGAGTTCTACAGTCCGACGATC	NNN	GTTG	NNN	TCGA	GA				/5Phos/TC	TCGA	NNN	CAAC	NNN	GATCGTCGGACTGTAGAACTCTGAACCCCTATAGTGAGTCGTATTACCGGGAGCTT
GGTGATCCGGTAATACGACTCACTATAGGGGTTCAGAGTTCTACAGTCCGACGATC	NNN	CAGT	NNN	CGCT	GA				/5Phos/TC	AGCG	NNN	ACTG	NNN	GATCGTCGGACTGTAGAACTCTGAACCCCTATAGTGAGTCGTATTACCGGGAGCTT
GGTGATCCGGTAATACGACTCACTATAGGGGTTCAGAGTTCTACAGTCCGACGATC	NNN	GACT	NNN	GTGC	GA				/5Phos/TC	GCAC	NNN	AGTC	NNN	GATCGTCGGACTGTAGAACTCTGAACCCCTATAGTGAGTCGTATTACCGGGAGCTT
GGTGATCCGGTAATACGACTCACTATAGGGGTTCAGAGTTCTACAGTCCGACGATC	NNN	TCTA	NNN	TCCG	GA				/5Phos/TC	CGGA	NNN	TAGA	NNN	GATCGTCGGACTGTAGAACTCTGAACCCCTATAGTGAGTCGTATTACCGGGAGCTT
GGTGATCCGGTAATACGACTCACTATAGGGGTTCAGAGTTCTACAGTCCGACGATC	NNN	ATGC	NNN	TGCT	GA				/5Phos/TC	AGCA	NNN	GCAT	NNN	GATCGTCGGACTGTAGAACTCTGAACCCCTATAGTGAGTCGTATTACCGGGAGCTT
GGTGATCCGGTAATACGACTCACTATAGGGGTTCAGAGTTCTACAGTCCGACGATC	NNN	GTAT	NNN	TGCC	GA				/5Phos/TC	GGCA	NNN	ATAC	NNN	GATCGTCGGACTGTAGAACTCTGAACCCCTATAGTGAGTCGTATTACCGGGAGCTT
GGTGATCCGGTAATACGACTCACTATAGGGGTTCAGAGTTCTACAGTCCGACGATC	NNN	TCTC	NNN	CATT	GA				/5Phos/TC	AATG	NNN	GAGA	NNN	GATCGTCGGACTGTAGAACTCTGAACCCCTATAGTGAGTCGTATTACCGGGAGCTT
GGTGATCCGGTAATACGACTCACTATAGGGGTTCAGAGTTCTACAGTCCGACGATC	NNN	TCGC	NNN	TACG	GA				/5Phos/TC	CGTA	NNN	GCGA	NNN	GATCGTCGGACTGTAGAACTCTGAACCCCTATAGTGAGTCGTATTACCGGGAGCTT
GGTGATCCGGTAATACGACTCACTATAGGGGTTCAGAGTTCTACAGTCCGACGATC	NNN	ATCA	NNN	GTGT	GA				/5Phos/TC	ACAC	NNN	TGAT	NNN	GATCGTCGGACTGTAGAACTCTGAACCCCTATAGTGAGTCGTATTACCGGGAGCTT
GGTGATCCGGTAATACGACTCACTATAGGGGTTCAGAGTTCTACAGTCCGACGATC	NNN	GTTG	NNN	CTCA	GA				/5Phos/TC	TGAG	NNN	CAAC	NNN	GATCGTCGGACTGTAGAACTCTGAACCCCTATAGTGAGTCGTATTACCGGGAGCTT
GGTGATCCGGTAATACGACTCACTATAGGGGTTCAGAGTTCTACAGTCCGACGATC	NNN	GTTG	NNN	TACT	GA				/5Phos/TC	AGTA	NNN	CAAC	NNN	GATCGTCGGACTGTAGAACTCTGAACCCCTATAGTGAGTCGTATTACCGGGAGCTT
GGTGATCCGGTAATACGACTCACTATAGGGGTTCAGAGTTCTACAGTCCGACGATC	NNN	GACG	NNN	GTCA	GA				/5Phos/TC	TGAC	NNN	CGTC	NNN	GATCGTCGGACTGTAGAACTCTGAACCCCTATAGTGAGTCGTATTACCGGGAGCTT
GGTGATCCGGTAATACGACTCACTATAGGGGTTCAGAGTTCTACAGTCCGACGATC	NNN	TCCT	NNN	CTGA	GA				/5Phos/TC	TCAG	NNN	AGGA	NNN	GATCGTCGGACTGTAGAACTCTGAACCCCTATAGTGAGTCGTATTACCGGGAGCTT
GGTGATCCGGTAATACGACTCACTATAGGGGTTCAGAGTTCTACAGTCCGACGATC	NNN	TGGT	NNN	AGCC	GA				/5Phos/TC	GGCT	NNN	ACCA	NNN	GATCGTCGGACTGTAGAACTCTGAACCCCTATAGTGAGTCGTATTACCGGGAGCTT
GGTGATCCGGTAATACGACTCACTATAGGGGTTCAGAGTTCTACAGTCCGACGATC	NNN	ATGC	NNN	GCCA	GA				/5Phos/TC	TGGC	NNN	GCAT	NNN	GATCGTCGGACTGTAGAACTCTGAACCCCTATAGTGAGTCGTATTACCGGGAGCTT
GGTGATCCGGTAATACGACTCACTATAGGGGTTCAGAGTTCTACAGTCCGACGATC	NNN	GCGC	NNN	ATTA	GA				/5Phos/TC	TAAT	NNN	GCGC	NNN	GATCGTCGGACTGTAGAACTCTGAACCCCTATAGTGAGTCGTATTACCGGGAGCTT
GGTGATCCGGTAATACGACTCACTATAGGGGTTCAGAGTTCTACAGTCCGACGATC	NNN	AGTC	NNN	TAGT	GA				/5Phos/TC	ACTA	NNN	GACT	NNN	GATCGTCGGACTGTAGAACTCTGAACCCCTATAGTGAGTCGTATTACCGGGAGCTT
GGTGATCCGGTAATACGACTCACTATAGGGGTTCAGAGTTCTACAGTCCGACGATC	NNN	CTAT	NNN	ACTG	GA				/5Phos/TC	CAGT	NNN	ATAG	NNN	GATCGTCGGACTGTAGAACTCTGAACCCCTATAGTGAGTCGTATTACCGGGAGCTT
GGTGATCCGGTAATACGACTCACTATAGGGGTTCAGAGTTCTACAGTCCGACGATC	NNN	TGCT	NNN	CTCG	GA				/5Phos/TC	CGAG	NNN	AGCA	NNN	GATCGTCGGACTGTAGAACTCTGAACCCCTATAGTGAGTCGTATTACCGGGAGCTT
GGTGATCCGGTAATACGACTCACTATAGGGGTTCAGAGTTCTACAGTCCGACGATC	NNN	AGCT	NNN	CTTA	GA				/5Phos/TC	TAAG	NNN	AGCT	NNN	GATCGTCGGACTGTAGAACTCTGAACCCCTATAGTGAGTCGTATTACCGGGAGCTT
GGTGATCCGGTAATACGACTCACTATAGGGGTTCAGAGTTCTACAGTCCGACGATC	NNN	TCGT	NNN	GCTA	GA				/5Phos/TC	TAGC	NNN	ACGA	NNN	GATCGTCGGACTGTAGAACTCTGAACCCCTATAGTGAGTCGTATTACCGGGAGCTT
GGTGATCCGGTAATACGACTCACTATAGGGGTTCAGAGTTCTACAGTCCGACGATC	NNN	ATCG	NNN	GTCC	GA				/5Phos/TC	GGAC	NNN	CGAT	NNN	GATCGTCGGACTGTAGAACTCTGAACCCCTATAGTGAGTCGTATTACCGGGAGCTT
GGTGATCCGGTAATACGACTCACTATAGGGGTTCAGAGTTCTACAGTCCGACGATC	NNN	GATC	NNN	GTAT	GA				/5Phos/TC	ATAC	NNN	GATC	NNN	GATCGTCGGACTGTAGAACTCTGAACCCCTATAGTGAGTCGTATTACCGGGAGCTT
GGTGATCCGGTAATACGACTCACTATAGGGGTTCAGAGTTCTACAGTCCGACGATC	NNN	CTCG	NNN	GTGA	GA				/5Phos/TC	TCAC	NNN	CGAG	NNN	GATCGTCGGACTGTAGAACTCTGAACCCCTATAGTGAGTCGTATTACCGGGAGCTT
GGTGATCCGGTAATACGACTCACTATAGGGGTTCAGAGTTCTACAGTCCGACGATC	NNN	AGAT	NNN	GTGC	GA				/5Phos/TC	GCAC	NNN	ATCT	NNN	GATCGTCGGACTGTAGAACTCTGAACCCCTATAGTGAGTCGTATTACCGGGAGCTT
GGTGATCCGGTAATACGACTCACTATAGGGGTTCAGAGTTCTACAGTCCGACGATC	NNN	TGTA	NNN	TGCC	GA				/5Phos/TC	GGCA	NNN	TACA	NNN	GATCGTCGGACTGTAGAACTCTGAACCCCTATAGTGAGTCGTATTACCGGGAGCTT
GGTGATCCGGTAATACGACTCACTATAGGGGTTCAGAGTTCTACAGTCCGACGATC	NNN	CAAT	NNN	GTGT	GA				/5Phos/TC	ACAC	NNN	ATTG	NNN	GATCGTCGGACTGTAGAACTCTGAACCCCTATAGTGAGTCGTATTACCGGGAGCTT
GGTGATCCGGTAATACGACTCACTATAGGGGTTCAGAGTTCTACAGTCCGACGATC	NNN	CGCG	NNN	TAGA	GA				/5Phos/TC	TCTA	NNN	CGCG	NNN	GATCGTCGGACTGTAGAACTCTGAACCCCTATAGTGAGTCGTATTACCGGGAGCTT
GGTGATCCGGTAATACGACTCACTATAGGGGTTCAGAGTTCTACAGTCCGACGATC	NNN	CGTG	NNN	TAAG	GA				/5Phos/TC	CTTA	NNN	CACG	NNN	GATCGTCGGACTGTAGAACTCTGAACCCCTATAGTGAGTCGTATTACCGGGAGCTT
GGTGATCCGGTAATACGACTCACTATAGGGGTTCAGAGTTCTACAGTCCGACGATC	NNN	TGTG	NNN	GATC	GA				/5Phos/TC	GATC	NNN	CACA	NNN	GATCGTCGGACTGTAGAACTCTGAACCCCTATAGTGAGTCGTATTACCGGGAGCTT
GGTGATCCGGTAATACGACTCACTATAGGGGTTCAGAGTTCTACAGTCCGACGATC	NNN	TGGT	NNN	TACT	GA				/5Phos/TC	AGTA	NNN	ACCA	NNN	GATCGTCGGACTGTAGAACTCTGAACCCCTATAGTGAGTCGTATTACCGGGAGCTT
GGTGATCCGGTAATACGACTCACTATAGGGGTTCAGAGTTCTACAGTCCGACGATC	NNN	GTGA	NNN	ATCA	GA				/5Phos/TC	TGAT	NNN	TCAC	NNN	GATCGTCGGACTGTAGAACTCTGAACCCCTATAGTGAGTCGTATTACCGGGAGCTT
GGTGATCCGGTAATACGACTCACTATAGGGGTTCAGAGTTCTACAGTCCGACGATC	NNN	ACCA	NNN	TGCT	GA				/5Phos/TC	AGCA	NNN	TGGT	NNN	GATCGTCGGACTGTAGAACTCTGAACCCCTATAGTGAGTCGTATTACCGGGAGCTT
GGTGATCCGGTAATACGACTCACTATAGGGGTTCAGAGTTCTACAGTCCGACGATC	NNN	GCGA	NNN	GTTG	GA				/5Phos/TC	CAAC	NNN	TCGC	NNN	GATCGTCGGACTGTAGAACTCTGAACCCCTATAGTGAGTCGTATTACCGGGAGCTT
GGTGATCCGGTAATACGACTCACTATAGGGGTTCAGAGTTCTACAGTCCGACGATC	NNN	GCAG	NNN	AGGA	GA				/5Phos/TC	TCCT	NNN	CTGC	NNN	GATCGTCGGACTGTAGAACTCTGAACCCCTATAGTGAGTCGTATTACCGGGAGCTT
GGTGATCCGGTAATACGACTCACTATAGGGGTTCAGAGTTCTACAGTCCGACGATC	NNN	GTGC	NNN	CTCT	GA				/5Phos/TC	AGAG	NNN	GCAC	NNN	GATCGTCGGACTGTAGAACTCTGAACCCCTATAGTGAGTCGTATTACCGGGAGCTT
GGTGATCCGGTAATACGACTCACTATAGGGGTTCAGAGTTCTACAGTCCGACGATC	NNN	GCCT	NNN	CTTC	GA				/5Phos/TC	GAAG	NNN	AGGC	NNN	GATCGTCGGACTGTAGAACTCTGAACCCCTATAGTGAGTCGTATTACCGGGAGCTT
GGTGATCCGGTAATACGACTCACTATAGGGGTTCAGAGTTCTACAGTCCGACGATC	NNN	GAGT	NNN	TAAG	GA				/5Phos/TC	CTTA	NNN	ACTC	NNN	GATCGTCGGACTGTAGAACTCTGAACCCCTATAGTGAGTCGTATTACCGGGAGCTT
GGTGATCCGGTAATACGACTCACTATAGGGGTTCAGAGTTCTACAGTCCGACGATC	NNN	CTGC	NNN	GACT	GA				/5Phos/TC	AGTC	NNN	GCAG	NNN	GATCGTCGGACTGTAGAACTCTGAACCCCTATAGTGAGTCGTATTACCGGGAGCTT
GGTGATCCGGTAATACGACTCACTATAGGGGTTCAGAGTTCTACAGTCCGACGATC	NNN	CTTA	NNN	CTAG	GA				/5Phos/TC	CTAG	NNN	TAAG	NNN	GATCGTCGGACTGTAGAACTCTGAACCCCTATAGTGAGTCGTATTACCGGGAGCTT
GGTGATCCGGTAATACGACTCACTATAGGGGTTCAGAGTTCTACAGTCCGACGATC	NNN	GTGT	NNN	TCGC	GA				/5Phos/TC	GCGA	NNN	ACAC	NNN	GATCGTCGGACTGTAGAACTCTGAACCCCTATAGTGAGTCGTATTACCGGGAGCTT
GGTGATCCGGTAATACGACTCACTATAGGGGTTCAGAGTTCTACAGTCCGACGATC	NNN	TGCT	NNN	CGAA	GA				/5Phos/TC	TTCG	NNN	AGCA	NNN	GATCGTCGGACTGTAGAACTCTGAACCCCTATAGTGAGTCGTATTACCGGGAGCTT
GGTGATCCGGTAATACGACTCACTATAGGGGTTCAGAGTTCTACAGTCCGACGATC	NNN	GTGC	NNN	ACAC	GA				/5Phos/TC	GTGT	NNN	GCAC	NNN	GATCGTCGGACTGTAGAACTCTGAACCCCTATAGTGAGTCGTATTACCGGGAGCTT
GGTGATCCGGTAATACGACTCACTATAGGGGTTCAGAGTTCTACAGTCCGACGATC	NNN	GTTG	NNN	GTTC	GA				/5Phos/TC	GAAC	NNN	CAAC	NNN	GATCGTCGGACTGTAGAACTCTGAACCCCTATAGTGAGTCGTATTACCGGGAGCTT
GGTGATCCGGTAATACGACTCACTATAGGGGTTCAGAGTTCTACAGTCCGACGATC	NNN	TCTC	NNN	TGCT	GA				/5Phos/TC	AGCA	NNN	GAGA	NNN	GATCGTCGGACTGTAGAACTCTGAACCCCTATAGTGAGTCGTATTACCGGGAGCTT
GGTGATCCGGTAATACGACTCACTATAGGGGTTCAGAGTTCTACAGTCCGACGATC	NNN	CTTG	NNN	GAGT	GA				/5Phos/TC	ACTC	NNN	CAAG	NNN	GATCGTCGGACTGTAGAACTCTGAACCCCTATAGTGAGTCGTATTACCGGGAGCTT
GGTGATCCGGTAATACGACTCACTATAGGGGTTCAGAGTTCTACAGTCCGACGATC	NNN	TGTG	NNN	CGAC	GA				/5Phos/TC	GTCG	NNN	CACA	NNN	GATCGTCGGACTGTAGAACTCTGAACCCCTATAGTGAGTCGTATTACCGGGAGCTT
GGTGATCCGGTAATACGACTCACTATAGGGGTTCAGAGTTCTACAGTCCGACGATC	NNN	ATAG	NNN	GTTG	GA				/5Phos/TC	CAAC	NNN	CTAT	NNN	GATCGTCGGACTGTAGAACTCTGAACCCCTATAGTGAGTCGTATTACCGGGAGCTT
GGTGATCCGGTAATACGACTCACTATAGGGGTTCAGAGTTCTACAGTCCGACGATC	NNN	GTAT	NNN	CATG	GA				/5Phos/TC	CATG	NNN	ATAC	NNN	GATCGTCGGACTGTAGAACTCTGAACCCCTATAGTGAGTCGTATTACCGGGAGCTT
GGTGATCCGGTAATACGACTCACTATAGGGGTTCAGAGTTCTACAGTCCGACGATC	NNN	TAGC	NNN	GCAG	GA				/5Phos/TC	CTGC	NNN	GCTA	NNN	GATCGTCGGACTGTAGAACTCTGAACCCCTATAGTGAGTCGTATTACCGGGAGCTT
GGTGATCCGGTAATACGACTCACTATAGGGGTTCAGAGTTCTACAGTCCGACGATC	NNN	TCTG	NNN	GTAT	GA				/5Phos/TC	ATAC	NNN	CAGA	NNN	GATCGTCGGACTGTAGAACTCTGAACCCCTATAGTGAGTCGTATTACCGGGAGCTT
GGTGATCCGGTAATACGACTCACTATAGGGGTTCAGAGTTCTACAGTCCGACGATC	NNN	GTGC	NNN	TATG	GA				/5Phos/TC	CATA	NNN	GCAC	NNN	GATCGTCGGACTGTAGAACTCTGAACCCCTATAGTGAGTCGTATTACCGGGAGCTT
GGTGATCCGGTAATACGACTCACTATAGGGGTTCAGAGTTCTACAGTCCGACGATC	NNN	GATC	NNN	CTCG	GA				/5Phos/TC	CGAG	NNN	GATC	NNN	GATCGTCGGACTGTAGAACTCTGAACCCCTATAGTGAGTCGTATTACCGGGAGCTT
GGTGATCCGGTAATACGACTCACTATAGGGGTTCAGAGTTCTACAGTCCGACGATC	NNN	TGGC	NNN	GAGT	GA				/5Phos/TC	ACTC	NNN	GCCA	NNN	GATCGTCGGACTGTAGAACTCTGAACCCCTATAGTGAGTCGTATTACCGGGAGCTT
GGTGATCCGGTAATACGACTCACTATAGGGGTTCAGAGTTCTACAGTCCGACGATC	NNN	CGGA	NNN	CGTT	GA				/5Phos/TC	AACG	NNN	TCCG	NNN	GATCGTCGGACTGTAGAACTCTGAACCCCTATAGTGAGTCGTATTACCGGGAGCTT
GGTGATCCGGTAATACGACTCACTATAGGGGTTCAGAGTTCTACAGTCCGACGATC	NNN	CAGT	NNN	TGTA	GA				/5Phos/TC	TACA	NNN	ACTG	NNN	GATCGTCGGACTGTAGAACTCTGAACCCCTATAGTGAGTCGTATTACCGGGAGCTT
GGTGATCCGGTAATACGACTCACTATAGGGGTTCAGAGTTCTACAGTCCGACGATC	NNN	CTTC	NNN	TGTA	GA				/5Phos/TC	TACA	NNN	GAAG	NNN	GATCGTCGGACTGTAGAACTCTGAACCCCTATAGTGAGTCGTATTACCGGGAGCTT
GGTGATCCGGTAATACGACTCACTATAGGGGTTCAGAGTTCTACAGTCCGACGATC	NNN	TGAG	NNN	GCAC	GA				/5Phos/TC	GTGC	NNN	CTCA	NNN	GATCGTCGGACTGTAGAACTCTGAACCCCTATAGTGAGTCGTATTACCGGGAGCTT
GGTGATCCGGTAATACGACTCACTATAGGGGTTCAGAGTTCTACAGTCCGACGATC	NNN	GTTC	NNN	CTAC	GA				/5Phos/TC	GTAG	NNN	GAAC	NNN	GATCGTCGGACTGTAGAACTCTGAACCCCTATAGTGAGTCGTATTACCGGGAGCTT
GGTGATCCGGTAATACGACTCACTATAGGGGTTCAGAGTTCTACAGTCCGACGATC	NNN	GCGA	NNN	TGAG	GA				/5Phos/TC	CTCA	NNN	TCGC	NNN	GATCGTCGGACTGTAGAACTCTGAACCCCTATAGTGAGTCGTATTACCGGGAGCTT
GGTGATCCGGTAATACGACTCACTATAGGGGTTCAGAGTTCTACAGTCCGACGATC	NNN	GTGT	NNN	TACA	GA				/5Phos/TC	TGTA	NNN	ACAC	NNN	GATCGTCGGACTGTAGAACTCTGAACCCCTATAGTGAGTCGTATTACCGGGAGCTT
GGTGATCCGGTAATACGACTCACTATAGGGGTTCAGAGTTCTACAGTCCGACGATC	NNN	AGAG	NNN	GAGT	GA				/5Phos/TC	ACTC	NNN	CTCT	NNN	GATCGTCGGACTGTAGAACTCTGAACCCCTATAGTGAGTCGTATTACCGGGAGCTT
GGTGATCCGGTAATACGACTCACTATAGGGGTTCAGAGTTCTACAGTCCGACGATC	NNN	GCGT	NNN	TCAT	GA				/5Phos/TC	ATGA	NNN	ACGC	NNN	GATCGTCGGACTGTAGAACTCTGAACCCCTATAGTGAGTCGTATTACCGGGAGCTT
GGTGATCCGGTAATACGACTCACTATAGGGGTTCAGAGTTCTACAGTCCGACGATC	NNN	TGCG	NNN	AGGA	GA				/5Phos/TC	TCCT	NNN	CGCA	NNN	GATCGTCGGACTGTAGAACTCTGAACCCCTATAGTGAGTCGTATTACCGGGAGCTT
GGTGATCCGGTAATACGACTCACTATAGGGGTTCAGAGTTCTACAGTCCGACGATC	NNN	CGCT	NNN	GTTC	GA				/5Phos/TC	GAAC	NNN	AGCG	NNN	GATCGTCGGACTGTAGAACTCTGAACCCCTATAGTGAGTCGTATTACCGGGAGCTT

## Sheet: Supplementary Table 2
Name	Index	Sequence
Random Hexamer primer		GCCTTGGCACCCGAGAATTCCANNNNNN
RNA PCR Primer	RP1	AATGATACGGCGACCACCGAGATCTACACGTTCAGAGTTCTACAGTCCGA
RNA PCR Primer, Index 1	RPI1	CAAGCAGAAGACGGCATACGAGATCGTGATGTGACTGGAGTTCCTTGGCACCCGAGAATTCCA
RNA PCR Primer, Index 2	RPI2	CAAGCAGAAGACGGCATACGAGATACATCGGTGACTGGAGTTCCTTGGCACCCGAGAATTCCA
RNA PCR Primer, Index 3	RPI3	CAAGCAGAAGACGGCATACGAGATGCCTAAGTGACTGGAGTTCCTTGGCACCCGAGAATTCCA
RNA PCR Primer, Index 4	RPI4	CAAGCAGAAGACGGCATACGAGATTGGTCAGTGACTGGAGTTCCTTGGCACCCGAGAATTCCA
RNA PCR Primer, Index 5	RPI5	CAAGCAGAAGACGGCATACGAGATCACTGTGTGACTGGAGTTCCTTGGCACCCGAGAATTCCA
RNA PCR Primer, Index 6	RPI6	CAAGCAGAAGACGGCATACGAGATATTGGCGTGACTGGAGTTCCTTGGCACCCGAGAATTCCA
RNA PCR Primer, Index 7	RPI7	CAAGCAGAAGACGGCATACGAGATGATCTGGTGACTGGAGTTCCTTGGCACCCGAGAATTCCA
RNA PCR Primer, Index 8	RPI8	CAAGCAGAAGACGGCATACGAGATTCAAGTGTGACTGGAGTTCCTTGGCACCCGAGAATTCCA
RNA PCR Primer, Index 9	RPI9	CAAGCAGAAGACGGCATACGAGATCTGATCGTGACTGGAGTTCCTTGGCACCCGAGAATTCCA
RNA PCR Primer, Index 10	RPI10	CAAGCAGAAGACGGCATACGAGATAAGCTAGTGACTGGAGTTCCTTGGCACCCGAGAATTCCA
RNA PCR Primer, Index 11	RPI11	CAAGCAGAAGACGGCATACGAGATGTAGCCGTGACTGGAGTTCCTTGGCACCCGAGAATTCCA
RNA PCR Primer, Index 12	RPI12	CAAGCAGAAGACGGCATACGAGATTACAAGGTGACTGGAGTTCCTTGGCACCCGAGAATTCCA
RNA PCR Primer, Index 13	RPI13	CAAGCAGAAGACGGCATACGAGATTTGACTGTGACTGGAGTTCCTTGGCACCCGAGAATTCCA
RNA PCR Primer, Index 14	RPI14	CAAGCAGAAGACGGCATACGAGATGGAACTGTGACTGGAGTTCCTTGGCACCCGAGAATTCCA
RNA PCR Primer, Index 15	RPI15	CAAGCAGAAGACGGCATACGAGATTGACATGTGACTGGAGTTCCTTGGCACCCGAGAATTCCA
RNA PCR Primer, Index 16	RPI16	CAAGCAGAAGACGGCATACGAGATGGACGGGTGACTGGAGTTCCTTGGCACCCGAGAATTCCA
RNA PCR Primer, Index 17	RPI17	CAAGCAGAAGACGGCATACGAGATCTCTACGTGACTGGAGTTCCTTGGCACCCGAGAATTCCA
RNA PCR Primer, Index 18	RPI18	CAAGCAGAAGACGGCATACGAGATGCGGACGTGACTGGAGTTCCTTGGCACCCGAGAATTCCA
RNA PCR Primer, Index 19	RPI19	CAAGCAGAAGACGGCATACGAGATTTTCACGTGACTGGAGTTCCTTGGCACCCGAGAATTCCA
RNA PCR Primer, Index 20	RPI20	CAAGCAGAAGACGGCATACGAGATGGCCACGTGACTGGAGTTCCTTGGCACCCGAGAATTCCA
RNA PCR Primer, Index 21	RPI21	CAAGCAGAAGACGGCATACGAGATCGAAACGTGACTGGAGTTCCTTGGCACCCGAGAATTCCA
RNA PCR Primer, Index 22	RPI22	CAAGCAGAAGACGGCATACGAGATCGTACGGTGACTGGAGTTCCTTGGCACCCGAGAATTCCA
RNA PCR Primer, Index 23	RPI23	CAAGCAGAAGACGGCATACGAGATCCACTCGTGACTGGAGTTCCTTGGCACCCGAGAATTCCA
RNA PCR Primer, Index 24	RPI24	CAAGCAGAAGACGGCATACGAGATGCTACCGTGACTGGAGTTCCTTGGCACCCGAGAATTCCA
RNA PCR Primer, Index 25	RPI25	CAAGCAGAAGACGGCATACGAGATATCAGTGTGACTGGAGTTCCTTGGCACCCGAGAATTCCA
RNA PCR Primer, Index 26	RPI26	CAAGCAGAAGACGGCATACGAGATGCTCATGTGACTGGAGTTCCTTGGCACCCGAGAATTCCA
RNA PCR Primer, Index 27	RPI27	CAAGCAGAAGACGGCATACGAGATAGGAATGTGACTGGAGTTCCTTGGCACCCGAGAATTCCA
RNA PCR Primer, Index 28	RPI28	CAAGCAGAAGACGGCATACGAGATCTTTTGGTGACTGGAGTTCCTTGGCACCCGAGAATTCCA
RNA PCR Primer, Index 29	RPI29	CAAGCAGAAGACGGCATACGAGATTAGTTGGTGACTGGAGTTCCTTGGCACCCGAGAATTCCA
RNA PCR Primer, Index 30	RPI30	CAAGCAGAAGACGGCATACGAGATCCGGTGGTGACTGGAGTTCCTTGGCACCCGAGAATTCCA
RNA PCR Primer, Index 31	RPI31	CAAGCAGAAGACGGCATACGAGATATCGTGGTGACTGGAGTTCCTTGGCACCCGAGAATTCCA
RNA PCR Primer, Index 32	RPI32	CAAGCAGAAGACGGCATACGAGATTGAGTGGTGACTGGAGTTCCTTGGCACCCGAGAATTCCA
RNA PCR Primer, Index 33	RPI33	CAAGCAGAAGACGGCATACGAGATCGCCTGGTGACTGGAGTTCCTTGGCACCCGAGAATTCCA
RNA PCR Primer, Index 34	RPI34	CAAGCAGAAGACGGCATACGAGATGCCATGGTGACTGGAGTTCCTTGGCACCCGAGAATTCCA
RNA PCR Primer, Index 35	RPI35	CAAGCAGAAGACGGCATACGAGATAAAATGGTGACTGGAGTTCCTTGGCACCCGAGAATTCCA
RNA PCR Primer, Index 36	RPI36	CAAGCAGAAGACGGCATACGAGATTGTTGGGTGACTGGAGTTCCTTGGCACCCGAGAATTCCA
RNA PCR Primer, Index 37	RPI37	CAAGCAGAAGACGGCATACGAGATATTCCGGTGACTGGAGTTCCTTGGCACCCGAGAATTCCA
RNA PCR Primer, Index 38	RPI38	CAAGCAGAAGACGGCATACGAGATAGCTAGGTGACTGGAGTTCCTTGGCACCCGAGAATTCCA
RNA PCR Primer, Index 39	RPI39	CAAGCAGAAGACGGCATACGAGATGTATAGGTGACTGGAGTTCCTTGGCACCCGAGAATTCCA
RNA PCR Primer, Index 40	RPI40	CAAGCAGAAGACGGCATACGAGATTCTGAGGTGACTGGAGTTCCTTGGCACCCGAGAATTCCA
RNA PCR Primer, Index 41	RPI41	CAAGCAGAAGACGGCATACGAGATGTCGTCGTGACTGGAGTTCCTTGGCACCCGAGAATTCCA
RNA PCR Primer, Index 42	RPI42	CAAGCAGAAGACGGCATACGAGATCGATTAGTGACTGGAGTTCCTTGGCACCCGAGAATTCCA
RNA PCR Primer, Index 43	RPI43	CAAGCAGAAGACGGCATACGAGATGCTGTAGTGACTGGAGTTCCTTGGCACCCGAGAATTCCA
RNA PCR Primer, Index 44	RPI44	CAAGCAGAAGACGGCATACGAGATATTATAGTGACTGGAGTTCCTTGGCACCCGAGAATTCCA
RNA PCR Primer, Index 45	RPI45	CAAGCAGAAGACGGCATACGAGATGAATGAGTGACTGGAGTTCCTTGGCACCCGAGAATTCCA
RNA PCR Primer, Index 46	RPI46	CAAGCAGAAGACGGCATACGAGATTCGGGAGTGACTGGAGTTCCTTGGCACCCGAGAATTCCA
RNA PCR Primer, Index 47	RPI47	CAAGCAGAAGACGGCATACGAGATCTTCGAGTGACTGGAGTTCCTTGGCACCCGAGAATTCCA
RNA PCR Primer, Index 48	RPI48	CAAGCAGAAGACGGCATACGAGATTGCCGAGTGACTGGAGTTCCTTGGCACCCGAGAATTCCA

## Sheet: Supplementary Table 3
cell	hoechst	cellcycle_phase_via_hoechst
KIN8403.index35.001	18999.0	G1
KIN8403.index35.002	20322.0	G1
KIN8403.index35.003	20453.0	G1
KIN8403.index35.004	20422.0	G1
KIN8403.index35.005	20966.0	G1
KIN8403.index35.006	52147.0	G2
KIN8403.index35.007	20580.0	G1
KIN8403.index35.008	22339.0	G1
KIN8403.index35.010	21960.0	G1
KIN8403.index35.013	23534.0	G1
KIN8403.index35.014	36657.0	G2
KIN8403.index35.016	20465.0	G1
KIN8403.index35.017	26817.0	S
KIN8403.index35.018	21617.0	G1
KIN8403.index35.019	43384.0	G2
KIN8403.index35.020	25523.0	S
KIN8403.index35.021	19794.0	G1
KIN8403.index35.022	24170.0	S
KIN8403.index35.023	23657.0	G1
KIN8403.index35.025	36005.0	G2
KIN8403.index35.026	19466.0	G1
KIN8403.index35.027	19739.0	G1
KIN8403.index35.028	31096.0	S
KIN8403.index35.029	39144.0	G2
KIN8403.index35.031	19935.0	G1
KIN8403.index35.032	37419.0	G2
KIN8403.index35.037	20134.0	G1
KIN8403.index35.038	19885.0	G1
KIN8403.index35.039	36399.0	G2
KIN8403.index35.041	37487.0	G2
KIN8403.index35.043	23344.0	G1
KIN8403.index35.044	19887.0	G1
KIN8403.index35.045	20061.0	G1
KIN8403.index35.046	18613.0	G1
KIN8403.index35.049	38398.0	G2
KIN8403.index35.050	27849.0	S
KIN8403.index35.051	37923.0	G2
KIN8403.index35.052	22723.0	G1
KIN8403.index35.053	29795.0	S
KIN8403.index35.056	27189.0	S
KIN8403.index35.057	37502.0	G2
KIN8403.index35.061	38847.0	G2
KIN8403.index35.062	36052.0	G2
KIN8403.index35.063	20972.0	G1
KIN8403.index35.065	22793.0	G1
KIN8403.index35.068	20405.0	G1
KIN8403.index35.069	24913.0	S
KIN8403.index35.070	28451.0	S
KIN8403.index35.071	18137.0	G1
KIN8403.index35.072	32522.0	S
KIN8403.index35.073	36563.0	G2
KIN8403.index35.074	23268.0	G1
KIN8403.index35.075	34663.0	S
KIN8403.index35.076	24178.0	S
KIN8403.index35.077	20916.0	G1
KIN8403.index35.080	21039.0	G1
KIN8403.index35.083	20342.0	G1
KIN8403.index35.085	20016.0	G1
KIN8403.index35.087	19617.0	G1
KIN8403.index35.089	34897.0	S
KIN8403.index35.090	30339.0	S
KIN8403.index35.091	30927.0	S
KIN8403.index35.092	19010.0	G1
KIN8403.index35.094	39361.0	G2
KIN8403.index35.095	37381.0	G2
KIN8403.index35.096	27100.0	S
KIN8403.index35.097	39596.0	G2
KIN8403.index35.098	37695.0	G2
KIN8403.index35.099	29310.0	S
KIN8403.index35.100	21982.0	G1
KIN8403.index35.101	21260.0	G1
KIN8403.index35.102	31656.0	S
KIN8403.index35.103	20082.0	G1
KIN8403.index35.104	34521.0	S
KIN8403.index35.105	27295.0	S
KIN8403.index35.109	40016.0	G2
KIN8403.index35.110	28009.0	S
KIN8403.index35.112	39522.0	G2
KIN8403.index35.113	20544.0	G1
KIN8403.index35.114	19600.0	G1
KIN8403.index35.115	21193.0	G1
KIN8403.index35.116	20376.0	G1
KIN8403.index35.117	20323.0	G1
KIN8403.index35.118	21129.0	G1
KIN8403.index35.119	19435.0	G1
KIN8403.index35.120	18094.0	G1
KIN8403.index35.122	45042.0	G2
KIN8403.index35.123	32868.0	S
KIN8403.index35.125	27714.0	S
KIN8403.index35.126	37751.0	G2
KIN8403.index35.127	37767.0	G2
KIN8403.index35.128	30048.0	S
KIN8403.index35.130	21716.0	G1
KIN8403.index35.131	39397.0	G2
KIN8403.index35.134	19348.0	G1
KIN8403.index35.135	34171.0	S
KIN8403.index35.136	29744.0	S
KIN8403.index35.138	40529.0	G2
KIN8403.index35.139	36358.0	G2
KIN8403.index35.140	19146.0	G1
KIN8403.index35.141	19858.0	G1
KIN8403.index35.142	38216.0	G2
KIN8403.index35.143	19650.0	G1
KIN8403.index35.144	32044.0	S
KIN8403.index35.145	22205.0	G1
KIN8403.index35.150	23584.0	G1
KIN8403.index35.151	29203.0	S
KIN8403.index35.152	21304.0	G1
KIN8403.index35.164	19862.0	G1
KIN8403.index35.165	20728.0	G1
KIN8403.index35.166	36749.0	G2
KIN8403.index35.168	31279.0	S
KIN8403.index35.169	39529.0	G2
KIN8403.index35.170	32977.0	S
KIN8403.index35.171	19878.0	G1
KIN8403.index35.172	30423.0	S
KIN8403.index35.173	23354.0	G1
KIN8403.index35.175	36359.0	G2
KIN8403.index35.176	22698.0	G1
KIN8403.index35.178	31903.0	S
KIN8403.index35.183	27710.0	S
KIN8403.index35.184	26732.0	S
KIN8403.index35.186	39992.0	G2
KIN8403.index35.187	34191.0	S
KIN8403.index35.188	37576.0	G2
KIN8403.index35.189	38277.0	G2
KIN8403.index35.190	27609.0	S
KIN8403.index35.192	21392.0	G1
KIN8403.index35.195	29809.0	S
KIN8403.index35.197	34729.0	S
KIN8403.index35.198	39440.0	G2
KIN8403.index35.199	23014.0	G1
KIN8403.index35.200	23980.0	G1
KIN8403.index35.205	21815.0	G1
KIN8403.index35.206	23700.0	G1
KIN8403.index35.207	23884.0	G1
KIN8403.index35.208	20835.0	G1
KIN8403.index35.209	31127.0	S
KIN8403.index35.213	16758.0	G1
KIN8403.index35.214	30450.0	S
KIN8403.index35.216	38666.0	G2
KIN8403.index35.217	19628.0	G1
KIN8403.index35.218	30347.0	S
KIN8403.index35.219	20950.0	G1
KIN8403.index35.220	31094.0	S
KIN8403.index35.222	31753.0	S
KIN8403.index35.223	30593.0	S
KIN8403.index35.224	28051.0	S
KIN8403.index35.229	20707.0	G1
KIN8403.index35.230	20476.0	G1
KIN8403.index35.231	21446.0	G1
KIN8403.index35.232	36297.0	G2
KIN8403.index35.233	33425.0	S
KIN8403.index35.234	37493.0	G2
KIN8403.index35.235	20492.0	G1
KIN8403.index35.237	37396.0	G2
KIN8403.index35.238	26919.0	S
KIN8403.index35.239	27982.0	S
KIN8403.index35.240	38054.0	G2
KIN8403.index35.241	33418.0	S
KIN8403.index35.242	36036.0	G2
KIN8403.index35.243	20328.0	G1
KIN8403.index35.244	27265.0	S
KIN8403.index35.245	31650.0	S
KIN8403.index35.246	39510.0	G2
KIN8403.index35.247	28241.0	S
KIN8403.index35.248	26355.0	S
KIN8403.index35.250	21232.0	G1
KIN8403.index35.254	19695.0	G1
KIN8403.index35.255	39506.0	G2
KIN8403.index35.256	23740.0	G1
KIN8403.index35.257	25958.0	S
KIN8403.index35.258	20577.0	G1
KIN8403.index35.260	38656.0	G2
KIN8403.index35.261	31019.0	S
KIN8403.index35.262	20966.0	G1
KIN8403.index35.266	21106.0	G1
KIN8403.index35.267	25517.0	S
KIN8403.index35.268	20144.0	G1
KIN8403.index35.269	31668.0	S
KIN8403.index35.271	24243.0	S
KIN8403.index35.272	20538.0	G1
KIN8403.index35.275	25542.0	S
KIN8403.index35.277	37807.0	G2
KIN8403.index35.278	20191.0	G1
KIN8403.index35.280	20631.0	G1
KIN8403.index35.281	28595.0	S
KIN8403.index35.283	22893.0	G1
KIN8403.index35.284	20371.0	G1
KIN8403.index35.285	20490.0	G1
KIN8403.index35.286	36786.0	G2
KIN8403.index35.287	24242.0	S
KIN8403.index35.288	22240.0	G1
KIN8403.index35.289	37626.0	G2
KIN8403.index35.290	34137.0	S
KIN8403.index35.291	20857.0	G1
KIN8403.index35.292	20895.0	G1
KIN8403.index35.293	22282.0	G1
KIN8403.index35.294	22371.0	G1
KIN8403.index35.295	20531.0	G1
KIN8403.index35.296	21086.0	G1
KIN8403.index35.298	35541.0	G2
KIN8403.index35.301	19362.0	G1
KIN8403.index35.303	39235.0	G2
KIN8403.index35.305	21570.0	G1
KIN8403.index35.306	30627.0	S
KIN8403.index35.308	29730.0	S
KIN8403.index35.309	18442.0	G1
KIN8403.index35.310	20627.0	G1
KIN8403.index35.311	20334.0	G1
KIN8403.index35.314	37659.0	G2
KIN8403.index35.315	37017.0	G2
KIN8403.index35.316	27908.0	S
KIN8403.index35.317	22767.0	G1
KIN8403.index35.318	36600.0	G2
KIN8403.index35.319	26791.0	S
KIN8403.index35.320	29134.0	S
KIN8403.index35.323	39280.0	G2
KIN8403.index35.325	48591.0	G2
KIN8403.index35.328	30503.0	S
KIN8403.index35.329	23065.0	G1
KIN8403.index35.330	22452.0	G1
KIN8403.index35.331	21136.0	G1
KIN8403.index35.333	20361.0	G1
KIN8403.index35.334	36356.0	G2
KIN8403.index35.335	19358.0	G1
KIN8403.index35.336	21317.0	G1
KIN8403.index35.337	31208.0	S
KIN8403.index35.338	24609.0	S
KIN8403.index35.339	38135.0	G2
KIN8403.index35.340	32501.0	S
KIN8403.index35.341	20425.0	G1
KIN8403.index35.342	40182.0	G2
KIN8403.index35.343	39512.0	G2
KIN8403.index35.349	23356.0	G1
KIN8403.index35.350	20242.0	G1
KIN8403.index35.351	30954.0	S
KIN8403.index35.352	28164.0	S
KIN8403.index35.353	27318.0	S
KIN8403.index35.354	25422.0	S
KIN8403.index35.355	27844.0	S
KIN8403.index35.356	31412.0	S
KIN8403.index35.357	34206.0	S
KIN8403.index35.358	34196.0	S
KIN8403.index35.359	26635.0	S
KIN8403.index35.360	20864.0	G1
KIN8403.index35.362	27094.0	S
KIN8403.index35.363	40462.0	G2
KIN8403.index35.365	28090.0	S
KIN8403.index35.366	28750.0	S
KIN8403.index35.367	40654.0	G2
KIN8403.index35.371	22212.0	G1
KIN8403.index35.373	32527.0	S
KIN8403.index35.374	21820.0	G1
KIN8403.index35.375	20143.0	G1
KIN8403.index35.378	22623.0	G1
KIN8403.index35.379	21471.0	G1
KIN8403.index35.381	38304.0	G2
KIN8403.index35.383	20751.0	G1
KIN8403.index36.002	42412.0	G2
KIN8403.index36.003	20397.0	G1
KIN8403.index36.005	33164.0	S
KIN8403.index36.006	22260.0	G1
KIN8403.index36.008	37542.0	S
KIN8403.index36.014	34039.0	S
KIN8403.index36.016	28511.0	S
KIN8403.index36.021	40701.0	G2
KIN8403.index36.025	45505.0	G2
KIN8403.index36.026	21033.0	G1
KIN8403.index36.027	21788.0	G1
KIN8403.index36.030	28620.0	S
KIN8403.index36.031	44256.0	G2
KIN8403.index36.032	22811.0	G1
KIN8403.index36.039	37903.0	S
KIN8403.index36.041	27331.0	S
KIN8403.index36.043	42217.0	G2
KIN8403.index36.044	28720.0	S
KIN8403.index36.046	26330.0	S
KIN8403.index36.048	38168.0	G2
KIN8403.index36.049	32708.0	S
KIN8403.index36.050	51487.0	G2
KIN8403.index36.052	37123.0	S
KIN8403.index36.053	41640.0	G2
KIN8403.index36.056	26530.0	S
KIN8403.index36.059	25172.0	G1
KIN8403.index36.061	41179.0	G2
KIN8403.index36.063	42048.0	G2
KIN8403.index36.064	26360.0	S
KIN8403.index36.065	42588.0	G2
KIN8403.index36.066	23009.0	G1
KIN8403.index36.068	29281.0	S
KIN8403.index36.070	25153.0	G1
KIN8403.index36.073	20924.0	G1
KIN8403.index36.078	41016.0	G2
KIN8403.index36.079	42167.0	G2
KIN8403.index36.080	41456.0	G2
KIN8403.index36.085	21414.0	G1
KIN8403.index36.086	29689.0	S
KIN8403.index36.090	35771.0	S
KIN8403.index36.092	39754.0	G2
KIN8403.index36.093	20483.0	G1
KIN8403.index36.096	36491.0	S
KIN8403.index36.097	23738.0	G1
KIN8403.index36.098	38290.0	G2
KIN8403.index36.099	20455.0	G1
KIN8403.index36.100	32579.0	S
KIN8403.index36.101	24127.0	G1
KIN8403.index36.102	21663.0	G1
KIN8403.index36.103	23902.0	G1
KIN8403.index36.104	28813.0	S
KIN8403.index36.105	37212.0	S
KIN8403.index36.108	29440.0	S
KIN8403.index36.109	35853.0	S
KIN8403.index36.110	42496.0	G2
KIN8403.index36.111	34678.0	S
KIN8403.index36.112	32783.0	S
KIN8403.index36.115	40300.0	G2
KIN8403.index36.116	22246.0	G1
KIN8403.index36.118	22049.0	G1
KIN8403.index36.119	28592.0	S
KIN8403.index36.120	40848.0	G2
KIN8403.index36.122	33536.0	S
KIN8403.index36.123	41350.0	G2
KIN8403.index36.124	21069.0	G1
KIN8403.index36.125	37056.0	S
KIN8403.index36.127	40977.0	G2
KIN8403.index36.128	30193.0	S
KIN8403.index36.134	35342.0	S
KIN8403.index36.135	50161.0	G2
KIN8403.index36.139	36045.0	S
KIN8403.index36.140	39767.0	G2
KIN8403.index36.141	21014.0	G1
KIN8403.index36.142	37246.0	S
KIN8403.index36.143	43099.0	G2
KIN8403.index36.145	33884.0	S
KIN8403.index36.146	37703.0	S
KIN8403.index36.147	39844.0	G2
KIN8403.index36.148	21553.0	G1
KIN8403.index36.152	40957.0	G2
KIN8403.index36.154	42980.0	G2
KIN8403.index36.157	26618.0	S
KIN8403.index36.161	40060.0	G2
KIN8403.index36.163	40012.0	G2
KIN8403.index36.167	24028.0	G1
KIN8403.index36.168	22290.0	G1
KIN8403.index36.169	40532.0	G2
KIN8403.index36.172	41516.0	G2
KIN8403.index36.174	32150.0	S
KIN8403.index36.175	22234.0	G1
KIN8403.index36.180	26285.0	S
KIN8403.index36.181	29605.0	S
KIN8403.index36.182	43509.0	G2
KIN8403.index36.183	33455.0	S
KIN8403.index36.184	22465.0	G1
KIN8403.index36.185	23121.0	G1
KIN8403.index36.186	25491.0	G1
KIN8403.index36.188	28117.0	S
KIN8403.index36.189	35919.0	S
KIN8403.index36.190	33528.0	S
KIN8403.index36.192	22363.0	G1
KIN8403.index36.193	23310.0	G1
KIN8403.index36.196	41094.0	G2
KIN8403.index36.198	29240.0	S
KIN8403.index36.199	30069.0	S
KIN8403.index36.206	21826.0	G1
KIN8403.index36.207	38864.0	G2
KIN8403.index36.208	40958.0	G2
KIN8403.index36.209	42263.0	G2
KIN8403.index36.210	38463.0	G2
KIN8403.index36.211	35792.0	S
KIN8403.index36.212	20974.0	G1
KIN8403.index36.213	43031.0	G2
KIN8403.index36.214	28124.0	S
KIN8403.index36.215	31801.0	S
KIN8403.index36.216	41508.0	G2
KIN8403.index36.217	22346.0	G1
KIN8403.index36.218	40786.0	G2
KIN8403.index36.219	40576.0	G2
KIN8403.index36.221	23417.0	G1
KIN8403.index36.222	31149.0	S
KIN8403.index36.224	44885.0	G2
KIN8403.index36.228	41404.0	G2
KIN8403.index36.230	26934.0	S
KIN8403.index36.232	42327.0	G2
KIN8403.index36.236	33665.0	S
KIN8403.index36.237	22245.0	G1
KIN8403.index36.238	32402.0	S
KIN8403.index36.241	33489.0	S
KIN8403.index36.242	37237.0	S
KIN8403.index36.244	22722.0	G1
KIN8403.index36.254	32057.0	S
KIN8403.index36.255	39715.0	G2
KIN8403.index36.256	30794.0	S
KIN8403.index36.257	27651.0	S
KIN8403.index36.258	32446.0	S
KIN8403.index36.261	41641.0	G2
KIN8403.index36.262	31534.0	S
KIN8403.index36.264	33116.0	S
KIN8403.index36.265	31278.0	S
KIN8403.index36.266	32545.0	S
KIN8403.index36.270	23587.0	G1
KIN8403.index36.272	32837.0	S
KIN8403.index36.277	38708.0	G2
KIN8403.index36.278	32941.0	S
KIN8403.index36.279	41280.0	G2
KIN8403.index36.282	41562.0	G2
KIN8403.index36.283	28653.0	S
KIN8403.index36.285	26714.0	S
KIN8403.index36.287	39538.0	G2
KIN8403.index36.288	37755.0	S
KIN8403.index36.290	36891.0	S
KIN8403.index36.291	44361.0	G2
KIN8403.index36.292	30550.0	S
KIN8403.index36.295	33268.0	S
KIN8403.index36.297	42552.0	G2
KIN8403.index36.304	40321.0	G2
KIN8403.index36.306	31642.0	S
KIN8403.index36.307	37788.0	S
KIN8403.index36.308	26085.0	S
KIN8403.index36.309	37777.0	S
KIN8403.index36.310	22248.0	G1
KIN8403.index36.311	31351.0	S
KIN8403.index36.312	42386.0	G2
KIN8403.index36.317	42276.0	G2
KIN8403.index36.328	42902.0	G2
KIN8403.index36.329	38266.0	G2
KIN8403.index36.331	38271.0	G2
KIN8403.index36.334	29745.0	S
KIN8403.index36.335	32688.0	S
KIN8403.index36.337	38970.0	G2
KIN8403.index36.340	24082.0	G1
KIN8403.index36.341	31175.0	S
KIN8403.index36.342	26499.0	S
KIN8403.index36.343	23310.0	G1
KIN8403.index36.344	41276.0	G2
KIN8403.index36.347	32688.0	S
KIN8403.index36.350	39762.0	G2
KIN8403.index36.351	22489.0	G1
KIN8403.index36.355	37147.0	S
KIN8403.index36.358	32815.0	S
KIN8403.index36.359	35117.0	S
KIN8403.index36.360	22673.0	G1
KIN8403.index36.365	33725.0	S
KIN8403.index36.366	34594.0	S
KIN8403.index36.367	25302.0	G1
KIN8403.index36.373	23145.0	G1
KIN8403.index36.374	22237.0	G1
KIN8403.index36.379	29178.0	S
KIN8403.index36.381	29687.0	S
KIN8403.index36.382	42766.0	G2
KIN8403.index36.383	34708.0	S
KIN8791_KIN8928_xci.index30.001	12679.0	G1
KIN8791_KIN8928_xci.index30.003	21777.0	S
KIN8791_KIN8928_xci.index30.004	37518.0	G2
KIN8791_KIN8928_xci.index30.005	32127.0	G2
KIN8791_KIN8928_xci.index30.007	29554.0	G2
KIN8791_KIN8928_xci.index30.008	11385.0	G1
KIN8791_KIN8928_xci.index30.013	11758.0	G1
KIN8791_KIN8928_xci.index30.014	20760.0	S
KIN8791_KIN8928_xci.index30.015	26101.0	G2
KIN8791_KIN8928_xci.index30.016	28547.0	G2
KIN8791_KIN8928_xci.index30.017	30551.0	G2
KIN8791_KIN8928_xci.index30.019	21527.0	S
KIN8791_KIN8928_xci.index30.020	15447.0	G1
KIN8791_KIN8928_xci.index30.021	25471.0	G2
KIN8791_KIN8928_xci.index30.022	28784.0	G2
KIN8791_KIN8928_xci.index30.023	26853.0	G2
KIN8791_KIN8928_xci.index30.024	31009.0	G2
KIN8791_KIN8928_xci.index30.025	11166.0	G1
KIN8791_KIN8928_xci.index30.026	13445.0	G1
KIN8791_KIN8928_xci.index30.027	21415.0	S
KIN8791_KIN8928_xci.index30.028	21311.0	S
KIN8791_KIN8928_xci.index30.029	14600.0	G1
KIN8791_KIN8928_xci.index30.030	33432.0	G2
KIN8791_KIN8928_xci.index30.031	19461.0	S
KIN8791_KIN8928_xci.index30.032	14201.0	G1
KIN8791_KIN8928_xci.index30.034	15860.0	G1
KIN8791_KIN8928_xci.index30.037	14846.0	G1
KIN8791_KIN8928_xci.index30.038	13421.0	G1
KIN8791_KIN8928_xci.index30.039	13716.0	G1
KIN8791_KIN8928_xci.index30.041	23155.0	S
KIN8791_KIN8928_xci.index30.042	15765.0	G1
KIN8791_KIN8928_xci.index30.043	36376.0	G2
KIN8791_KIN8928_xci.index30.044	12691.0	G1
KIN8791_KIN8928_xci.index30.045	24636.0	S
KIN8791_KIN8928_xci.index30.046	27861.0	G2
KIN8791_KIN8928_xci.index30.047	25155.0	G2
KIN8791_KIN8928_xci.index30.048	25354.0	G2
KIN8791_KIN8928_xci.index30.049	13681.0	G1
KIN8791_KIN8928_xci.index30.050	20851.0	S
KIN8791_KIN8928_xci.index30.051	13108.0	G1
KIN8791_KIN8928_xci.index30.053	31147.0	G2
KIN8791_KIN8928_xci.index30.054	17760.0	G1
KIN8791_KIN8928_xci.index30.055	12868.0	G1
KIN8791_KIN8928_xci.index30.056	15778.0	G1
KIN8791_KIN8928_xci.index30.057	20229.0	S
KIN8791_KIN8928_xci.index30.061	23566.0	S
KIN8791_KIN8928_xci.index30.062	28248.0	G2
KIN8791_KIN8928_xci.index30.063	31229.0	G2
KIN8791_KIN8928_xci.index30.064	14850.0	G1
KIN8791_KIN8928_xci.index30.065	18030.0	S
KIN8791_KIN8928_xci.index30.066	20990.0	S
KIN8791_KIN8928_xci.index30.067	25330.0	G2
KIN8791_KIN8928_xci.index30.068	33096.0	G2
KIN8791_KIN8928_xci.index30.069	28626.0	G2
KIN8791_KIN8928_xci.index30.070	18025.0	S
KIN8791_KIN8928_xci.index30.071	10554.0	G1
KIN8791_KIN8928_xci.index30.072	30379.0	G2
KIN8791_KIN8928_xci.index30.073	14436.0	G1
KIN8791_KIN8928_xci.index30.074	31421.0	G2
KIN8791_KIN8928_xci.index30.075	14763.0	G1
KIN8791_KIN8928_xci.index30.076	14071.0	G1
KIN8791_KIN8928_xci.index30.077	24103.0	S
KIN8791_KIN8928_xci.index30.078	24622.0	S
KIN8791_KIN8928_xci.index30.079	19185.0	S
KIN8791_KIN8928_xci.index30.080	20014.0	S
KIN8791_KIN8928_xci.index30.085	23094.0	S
KIN8791_KIN8928_xci.index30.087	30205.0	G2
KIN8791_KIN8928_xci.index30.088	14254.0	G1
KIN8791_KIN8928_xci.index30.089	23338.0	S
KIN8791_KIN8928_xci.index30.090	32060.0	G2
KIN8791_KIN8928_xci.index30.092	18751.0	S
KIN8791_KIN8928_xci.index30.093	9186.0	G1
KIN8791_KIN8928_xci.index30.094	30491.0	G2
KIN8791_KIN8928_xci.index30.095	20587.0	S
KIN8791_KIN8928_xci.index30.096	14899.0	G1
KIN8791_KIN8928_xci.index30.097	15359.0	G1
KIN8791_KIN8928_xci.index30.098	19605.0	S
KIN8791_KIN8928_xci.index30.099	28963.0	G2
KIN8791_KIN8928_xci.index30.100	17907.0	G1
KIN8791_KIN8928_xci.index30.101	15064.0	G1
KIN8791_KIN8928_xci.index30.102	28642.0	G2
KIN8791_KIN8928_xci.index30.103	32022.0	G2
KIN8791_KIN8928_xci.index30.104	33732.0	G2
KIN8791_KIN8928_xci.index30.109	24328.0	S
KIN8791_KIN8928_xci.index30.110	18763.0	S
KIN8791_KIN8928_xci.index30.111	18010.0	S
KIN8791_KIN8928_xci.index30.112	29326.0	G2
KIN8791_KIN8928_xci.index30.113	18538.0	S
KIN8791_KIN8928_xci.index30.114	16423.0	G1
KIN8791_KIN8928_xci.index30.115	20144.0	S
KIN8791_KIN8928_xci.index30.116	15055.0	G1
KIN8791_KIN8928_xci.index30.117	19798.0	S
KIN8791_KIN8928_xci.index30.118	14709.0	G1
KIN8791_KIN8928_xci.index30.119	25661.0	G2
KIN8791_KIN8928_xci.index30.120	19923.0	S
KIN8791_KIN8928_xci.index30.122	11789.0	G1
KIN8791_KIN8928_xci.index30.124	16712.0	G1
KIN8791_KIN8928_xci.index30.125	33289.0	G2
KIN8791_KIN8928_xci.index30.126	27149.0	G2
KIN8791_KIN8928_xci.index30.127	14993.0	G1
KIN8791_KIN8928_xci.index30.128	25076.0	G2
KIN8791_KIN8928_xci.index30.133	17175.0	G1
KIN8791_KIN8928_xci.index30.135	25986.0	G2
KIN8791_KIN8928_xci.index30.136	13227.0	G1
KIN8791_KIN8928_xci.index30.137	12934.0	G1
KIN8791_KIN8928_xci.index30.138	10924.0	G1
KIN8791_KIN8928_xci.index30.139	30111.0	G2
KIN8791_KIN8928_xci.index30.140	15838.0	G1
KIN8791_KIN8928_xci.index30.141	23534.0	S
KIN8791_KIN8928_xci.index30.142	28271.0	G2
KIN8791_KIN8928_xci.index30.143	25796.0	G2
KIN8791_KIN8928_xci.index30.144	24832.0	S
KIN8791_KIN8928_xci.index30.145	22731.0	S
KIN8791_KIN8928_xci.index30.146	27725.0	G2
KIN8791_KIN8928_xci.index30.147	26743.0	G2
KIN8791_KIN8928_xci.index30.148	32788.0	G2
KIN8791_KIN8928_xci.index30.149	23689.0	S
KIN8791_KIN8928_xci.index30.150	32642.0	G2
KIN8791_KIN8928_xci.index30.152	15698.0	G1
KIN8791_KIN8928_xci.index30.157	22374.0	S
KIN8791_KIN8928_xci.index30.158	12646.0	G1
KIN8791_KIN8928_xci.index30.159	18603.0	S
KIN8791_KIN8928_xci.index30.161	17730.0	G1
KIN8791_KIN8928_xci.index30.162	25407.0	G2
KIN8791_KIN8928_xci.index30.163	14202.0	G1
KIN8791_KIN8928_xci.index30.164	13109.0	G1
KIN8791_KIN8928_xci.index30.165	29160.0	G2
KIN8791_KIN8928_xci.index30.166	13331.0	G1
KIN8791_KIN8928_xci.index30.167	13404.0	G1
KIN8791_KIN8928_xci.index30.168	21952.0	S
KIN8791_KIN8928_xci.index30.169	21569.0	S
KIN8791_KIN8928_xci.index30.171	16526.0	G1
KIN8791_KIN8928_xci.index30.175	14783.0	G1
KIN8791_KIN8928_xci.index30.176	26098.0	G2
KIN8791_KIN8928_xci.index30.177	25743.0	G2
KIN8791_KIN8928_xci.index30.181	13010.0	G1
KIN8791_KIN8928_xci.index30.182	17914.0	G1
KIN8791_KIN8928_xci.index30.183	18186.0	S
KIN8791_KIN8928_xci.index30.184	26862.0	G2
KIN8791_KIN8928_xci.index30.185	28946.0	G2
KIN8791_KIN8928_xci.index30.186	18457.0	S
KIN8791_KIN8928_xci.index30.187	18169.0	S
KIN8791_KIN8928_xci.index30.188	13102.0	G1
KIN8791_KIN8928_xci.index30.189	16245.0	G1
KIN8791_KIN8928_xci.index30.190	14156.0	G1
KIN8791_KIN8928_xci.index30.191	18509.0	S
KIN8791_KIN8928_xci.index30.192	33156.0	G2
KIN8791_KIN8928_xci.index30.193	14984.0	G1
KIN8791_KIN8928_xci.index30.194	20096.0	S
KIN8791_KIN8928_xci.index30.195	14751.0	G1
KIN8791_KIN8928_xci.index30.196	18222.0	S
KIN8791_KIN8928_xci.index30.197	30494.0	G2
KIN8791_KIN8928_xci.index30.199	26782.0	G2
KIN8791_KIN8928_xci.index30.200	20265.0	S
KIN8791_KIN8928_xci.index30.202	15255.0	G1
KIN8791_KIN8928_xci.index30.205	16689.0	G1
KIN8791_KIN8928_xci.index30.206	12413.0	G1
KIN8791_KIN8928_xci.index30.207	22745.0	S
KIN8791_KIN8928_xci.index30.208	23038.0	S
KIN8791_KIN8928_xci.index30.209	23164.0	S
KIN8791_KIN8928_xci.index30.210	19633.0	S
KIN8791_KIN8928_xci.index30.211	15556.0	G1
KIN8791_KIN8928_xci.index30.213	19360.0	S
KIN8791_KIN8928_xci.index30.214	24105.0	S
KIN8791_KIN8928_xci.index30.215	14223.0	G1
KIN8791_KIN8928_xci.index30.216	29788.0	G2
KIN8791_KIN8928_xci.index30.217	11608.0	G1
KIN8791_KIN8928_xci.index30.219	13795.0	G1
KIN8791_KIN8928_xci.index30.220	14924.0	G1
KIN8791_KIN8928_xci.index30.221	17694.0	G1
KIN8791_KIN8928_xci.index30.222	29747.0	G2
KIN8791_KIN8928_xci.index30.224	11607.0	G1
KIN8791_KIN8928_xci.index30.229	26567.0	G2
KIN8791_KIN8928_xci.index30.230	22964.0	S
KIN8791_KIN8928_xci.index30.233	12778.0	G1
KIN8791_KIN8928_xci.index30.234	19982.0	S
KIN8791_KIN8928_xci.index30.235	15072.0	G1
KIN8791_KIN8928_xci.index30.236	26157.0	G2
KIN8791_KIN8928_xci.index30.237	16554.0	G1
KIN8791_KIN8928_xci.index30.238	13161.0	G1
KIN8791_KIN8928_xci.index30.239	19875.0	S
KIN8791_KIN8928_xci.index30.240	12179.0	G1
KIN8791_KIN8928_xci.index30.241	16442.0	G1
KIN8791_KIN8928_xci.index30.242	22587.0	S
KIN8791_KIN8928_xci.index30.243	23123.0	S
KIN8791_KIN8928_xci.index30.244	17193.0	G1
KIN8791_KIN8928_xci.index30.245	22470.0	S
KIN8791_KIN8928_xci.index30.246	12717.0	G1
KIN8791_KIN8928_xci.index30.247	15746.0	G1
KIN8791_KIN8928_xci.index30.248	30017.0	G2
KIN8791_KIN8928_xci.index30.254	10723.0	G1
KIN8791_KIN8928_xci.index30.256	17752.0	G1
KIN8791_KIN8928_xci.index30.258	22118.0	S
KIN8791_KIN8928_xci.index30.259	15314.0	G1
KIN8791_KIN8928_xci.index30.260	27948.0	G2
KIN8791_KIN8928_xci.index30.262	12458.0	G1
KIN8791_KIN8928_xci.index30.263	33591.0	G2
KIN8791_KIN8928_xci.index30.264	12912.0	G1
KIN8791_KIN8928_xci.index30.266	12695.0	G1
KIN8791_KIN8928_xci.index30.268	28660.0	G2
KIN8791_KIN8928_xci.index30.271	19449.0	S
KIN8791_KIN8928_xci.index30.272	17627.0	G1
KIN8791_KIN8928_xci.index30.277	14420.0	G1
KIN8791_KIN8928_xci.index30.278	22423.0	S
KIN8791_KIN8928_xci.index30.279	23569.0	S
KIN8791_KIN8928_xci.index30.280	24198.0	S
KIN8791_KIN8928_xci.index30.281	28920.0	G2
KIN8791_KIN8928_xci.index30.282	27838.0	G2
KIN8791_KIN8928_xci.index30.283	16408.0	G1
KIN8791_KIN8928_xci.index30.284	30144.0	G2
KIN8791_KIN8928_xci.index30.286	12790.0	G1
KIN8791_KIN8928_xci.index30.287	17023.0	G1
KIN8791_KIN8928_xci.index30.289	21034.0	S
KIN8791_KIN8928_xci.index30.290	23648.0	S
KIN8791_KIN8928_xci.index30.291	19710.0	S
KIN8791_KIN8928_xci.index30.292	13163.0	G1
KIN8791_KIN8928_xci.index30.293	30457.0	G2
KIN8791_KIN8928_xci.index30.294	25877.0	G2
KIN8791_KIN8928_xci.index30.295	20783.0	S
KIN8791_KIN8928_xci.index30.296	20196.0	S
KIN8791_KIN8928_xci.index30.297	17989.0	G1
KIN8791_KIN8928_xci.index30.299	20633.0	S
KIN8791_KIN8928_xci.index30.301	23274.0	S
KIN8791_KIN8928_xci.index30.303	13815.0	G1
KIN8791_KIN8928_xci.index30.304	28245.0	G2
KIN8791_KIN8928_xci.index30.305	14255.0	G1
KIN8791_KIN8928_xci.index30.306	16853.0	G1
KIN8791_KIN8928_xci.index30.307	12342.0	G1
KIN8791_KIN8928_xci.index30.308	13574.0	G1
KIN8791_KIN8928_xci.index30.309	23018.0	S
KIN8791_KIN8928_xci.index30.310	26685.0	G2
KIN8791_KIN8928_xci.index30.311	14528.0	G1
KIN8791_KIN8928_xci.index30.312	9116.0	G1
KIN8791_KIN8928_xci.index30.313	28367.0	G2
KIN8791_KIN8928_xci.index30.314	23760.0	S
KIN8791_KIN8928_xci.index30.315	12666.0	G1
KIN8791_KIN8928_xci.index30.316	29558.0	G2
KIN8791_KIN8928_xci.index30.317	12160.0	G1
KIN8791_KIN8928_xci.index30.318	24846.0	S
KIN8791_KIN8928_xci.index30.319	19490.0	S
KIN8791_KIN8928_xci.index30.320	27457.0	G2
KIN8791_KIN8928_xci.index30.325	27752.0	G2
KIN8791_KIN8928_xci.index30.326	13011.0	G1
KIN8791_KIN8928_xci.index30.327	25930.0	G2
KIN8791_KIN8928_xci.index30.328	26544.0	G2
KIN8791_KIN8928_xci.index30.329	17373.0	G1
KIN8791_KIN8928_xci.index30.330	32280.0	G2
KIN8791_KIN8928_xci.index30.331	19390.0	S
KIN8791_KIN8928_xci.index30.333	16714.0	G1
KIN8791_KIN8928_xci.index30.334	13469.0	G1
KIN8791_KIN8928_xci.index30.335	15276.0	G1
KIN8791_KIN8928_xci.index30.336	14410.0	G1
KIN8791_KIN8928_xci.index30.338	19841.0	S
KIN8791_KIN8928_xci.index30.339	29976.0	G2
KIN8791_KIN8928_xci.index30.340	16295.0	G1
KIN8791_KIN8928_xci.index30.341	20858.0	S
KIN8791_KIN8928_xci.index30.342	29440.0	G2
KIN8791_KIN8928_xci.index30.343	17760.0	G1
KIN8791_KIN8928_xci.index30.344	30121.0	G2
KIN8791_KIN8928_xci.index30.349	21995.0	S
KIN8791_KIN8928_xci.index30.350	23248.0	S
KIN8791_KIN8928_xci.index30.351	16771.0	G1
KIN8791_KIN8928_xci.index30.352	27280.0	G2
KIN8791_KIN8928_xci.index30.353	15858.0	G1
KIN8791_KIN8928_xci.index30.354	21092.0	S
KIN8791_KIN8928_xci.index30.356	16896.0	G1
KIN8791_KIN8928_xci.index30.357	25771.0	G2
KIN8791_KIN8928_xci.index30.358	16854.0	G1
KIN8791_KIN8928_xci.index30.359	17805.0	G1
KIN8791_KIN8928_xci.index30.361	15694.0	G1
KIN8791_KIN8928_xci.index30.362	22911.0	S
KIN8791_KIN8928_xci.index30.363	15126.0	G1
KIN8791_KIN8928_xci.index30.365	29095.0	G2
KIN8791_KIN8928_xci.index30.366	26383.0	G2
KIN8791_KIN8928_xci.index30.367	15327.0	G1
KIN8791_KIN8928_xci.index30.373	14526.0	G1
KIN8791_KIN8928_xci.index30.377	24566.0	S
KIN8791_KIN8928_xci.index30.378	17417.0	G1
KIN8791_KIN8928_xci.index30.379	15671.0	G1
KIN8791_KIN8928_xci.index30.381	35962.0	G2
KIN8791_KIN8928_xci.index30.382	15210.0	G1
KIN8791_KIN8928_xci.index30.383	24005.0	S
KIN8791_KIN8928_xci.index31.001	23444.0	S
KIN8791_KIN8928_xci.index31.002	20256.0	S
KIN8791_KIN8928_xci.index31.003	17285.0	G1
KIN8791_KIN8928_xci.index31.004	20181.0	S
KIN8791_KIN8928_xci.index31.005	26743.0	G2
KIN8791_KIN8928_xci.index31.006	20004.0	S
KIN8791_KIN8928_xci.index31.007	21105.0	S
KIN8791_KIN8928_xci.index31.008	14523.0	G1
KIN8791_KIN8928_xci.index31.013	18204.0	S
KIN8791_KIN8928_xci.index31.015	16296.0	G1
KIN8791_KIN8928_xci.index31.017	20295.0	S
KIN8791_KIN8928_xci.index31.019	22167.0	S
KIN8791_KIN8928_xci.index31.020	16702.0	G1
KIN8791_KIN8928_xci.index31.021	18707.0	S
KIN8791_KIN8928_xci.index31.023	14463.0	G1
KIN8791_KIN8928_xci.index31.025	26432.0	G2
KIN8791_KIN8928_xci.index31.026	26484.0	G2
KIN8791_KIN8928_xci.index31.027	17426.0	G1
KIN8791_KIN8928_xci.index31.028	23238.0	S
KIN8791_KIN8928_xci.index31.030	14921.0	G1
KIN8791_KIN8928_xci.index31.031	33072.0	G2
KIN8791_KIN8928_xci.index31.032	19519.0	S
KIN8791_KIN8928_xci.index31.035	15971.0	G1
KIN8791_KIN8928_xci.index31.036	24725.0	S
KIN8791_KIN8928_xci.index31.037	19978.0	S
KIN8791_KIN8928_xci.index31.038	12459.0	G1
KIN8791_KIN8928_xci.index31.039	20279.0	S
KIN8791_KIN8928_xci.index31.042	13441.0	G1
KIN8791_KIN8928_xci.index31.043	18350.0	S
KIN8791_KIN8928_xci.index31.045	28025.0	G2
KIN8791_KIN8928_xci.index31.050	23566.0	S
KIN8791_KIN8928_xci.index31.051	28520.0	G2
KIN8791_KIN8928_xci.index31.052	12200.0	G1
KIN8791_KIN8928_xci.index31.054	17566.0	G1
KIN8791_KIN8928_xci.index31.055	21775.0	S
KIN8791_KIN8928_xci.index31.056	23387.0	S
KIN8791_KIN8928_xci.index31.062	14444.0	G1
KIN8791_KIN8928_xci.index31.065	21422.0	S
KIN8791_KIN8928_xci.index31.066	29340.0	G2
KIN8791_KIN8928_xci.index31.067	14029.0	G1
KIN8791_KIN8928_xci.index31.069	29167.0	G2
KIN8791_KIN8928_xci.index31.070	16643.0	G1
KIN8791_KIN8928_xci.index31.071	12194.0	G1
KIN8791_KIN8928_xci.index31.072	33290.0	G2
KIN8791_KIN8928_xci.index31.073	16844.0	G1
KIN8791_KIN8928_xci.index31.074	11665.0	G1
KIN8791_KIN8928_xci.index31.075	20626.0	S
KIN8791_KIN8928_xci.index31.077	24426.0	S
KIN8791_KIN8928_xci.index31.078	16557.0	G1
KIN8791_KIN8928_xci.index31.079	12563.0	G1
KIN8791_KIN8928_xci.index31.080	16623.0	G1
KIN8791_KIN8928_xci.index31.085	27543.0	G2
KIN8791_KIN8928_xci.index31.087	27202.0	G2
KIN8791_KIN8928_xci.index31.089	16236.0	G1
KIN8791_KIN8928_xci.index31.090	27811.0	G2
KIN8791_KIN8928_xci.index31.091	12595.0	G1
KIN8791_KIN8928_xci.index31.094	25368.0	G2
KIN8791_KIN8928_xci.index31.097	24927.0	S
KIN8791_KIN8928_xci.index31.098	13457.0	G1
KIN8791_KIN8928_xci.index31.099	12758.0	G1
KIN8791_KIN8928_xci.index31.101	21773.0	S
KIN8791_KIN8928_xci.index31.102	15877.0	G1
KIN8791_KIN8928_xci.index31.103	15684.0	G1
KIN8791_KIN8928_xci.index31.104	28891.0	G2
KIN8791_KIN8928_xci.index31.109	12260.0	G1
KIN8791_KIN8928_xci.index31.111	19919.0	S
KIN8791_KIN8928_xci.index31.112	13189.0	G1
KIN8791_KIN8928_xci.index31.113	15142.0	G1
KIN8791_KIN8928_xci.index31.114	14589.0	G1
KIN8791_KIN8928_xci.index31.115	15737.0	G1
KIN8791_KIN8928_xci.index31.118	11739.0	G1
KIN8791_KIN8928_xci.index31.121	21837.0	S
KIN8791_KIN8928_xci.index31.122	15134.0	G1
KIN8791_KIN8928_xci.index31.123	14897.0	G1
KIN8791_KIN8928_xci.index31.124	28368.0	G2
KIN8791_KIN8928_xci.index31.125	11291.0	G1
KIN8791_KIN8928_xci.index31.126	15528.0	G1
KIN8791_KIN8928_xci.index31.127	19075.0	S
KIN8791_KIN8928_xci.index31.128	28191.0	G2
KIN8791_KIN8928_xci.index31.130	15201.0	G1
KIN8791_KIN8928_xci.index31.133	16037.0	G1
KIN8791_KIN8928_xci.index31.134	20627.0	S
KIN8791_KIN8928_xci.index31.135	16650.0	G1
KIN8791_KIN8928_xci.index31.137	18380.0	S
KIN8791_KIN8928_xci.index31.138	11968.0	G1
KIN8791_KIN8928_xci.index31.139	26980.0	G2
KIN8791_KIN8928_xci.index31.140	19948.0	S
KIN8791_KIN8928_xci.index31.141	23464.0	S
KIN8791_KIN8928_xci.index31.142	11433.0	G1
KIN8791_KIN8928_xci.index31.143	21573.0	S
KIN8791_KIN8928_xci.index31.144	28369.0	G2
KIN8791_KIN8928_xci.index31.145	13956.0	G1
KIN8791_KIN8928_xci.index31.146	22064.0	S
KIN8791_KIN8928_xci.index31.147	13855.0	G1
KIN8791_KIN8928_xci.index31.148	15101.0	G1
KIN8791_KIN8928_xci.index31.149	26414.0	G2
KIN8791_KIN8928_xci.index31.150	26288.0	G2
KIN8791_KIN8928_xci.index31.151	16710.0	G1
KIN8791_KIN8928_xci.index31.154	14123.0	G1
KIN8791_KIN8928_xci.index31.157	14267.0	G1
KIN8791_KIN8928_xci.index31.158	15201.0	G1
KIN8791_KIN8928_xci.index31.161	24248.0	S
KIN8791_KIN8928_xci.index31.163	12851.0	G1
KIN8791_KIN8928_xci.index31.164	16974.0	G1
KIN8791_KIN8928_xci.index31.166	17199.0	G1
KIN8791_KIN8928_xci.index31.167	35581.0	G2
KIN8791_KIN8928_xci.index31.169	22494.0	S
KIN8791_KIN8928_xci.index31.170	11067.0	G1
KIN8791_KIN8928_xci.index31.171	16108.0	G1
KIN8791_KIN8928_xci.index31.173	22509.0	S
KIN8791_KIN8928_xci.index31.174	20632.0	S
KIN8791_KIN8928_xci.index31.175	20286.0	S
KIN8791_KIN8928_xci.index31.177	20405.0	S
KIN8791_KIN8928_xci.index31.180	28836.0	G2
KIN8791_KIN8928_xci.index31.181	27842.0	G2
KIN8791_KIN8928_xci.index31.182	21133.0	S
KIN8791_KIN8928_xci.index31.183	22025.0	S
KIN8791_KIN8928_xci.index31.185	30923.0	G2
KIN8791_KIN8928_xci.index31.186	14311.0	G1
KIN8791_KIN8928_xci.index31.187	28881.0	G2
KIN8791_KIN8928_xci.index31.188	24307.0	S
KIN8791_KIN8928_xci.index31.189	11291.0	G1
KIN8791_KIN8928_xci.index31.190	18934.0	S
KIN8791_KIN8928_xci.index31.191	13271.0	G1
KIN8791_KIN8928_xci.index31.193	12863.0	G1
KIN8791_KIN8928_xci.index31.194	17299.0	G1
KIN8791_KIN8928_xci.index31.195	26126.0	G2
KIN8791_KIN8928_xci.index31.196	12060.0	G1
KIN8791_KIN8928_xci.index31.198	13703.0	G1
KIN8791_KIN8928_xci.index31.199	19950.0	S
KIN8791_KIN8928_xci.index31.200	27504.0	G2
KIN8791_KIN8928_xci.index31.205	14990.0	G1
KIN8791_KIN8928_xci.index31.206	25592.0	G2
KIN8791_KIN8928_xci.index31.207	16461.0	G1
KIN8791_KIN8928_xci.index31.208	25090.0	G2
KIN8791_KIN8928_xci.index31.209	20640.0	S
KIN8791_KIN8928_xci.index31.210	15981.0	G1
KIN8791_KIN8928_xci.index31.211	23835.0	S
KIN8791_KIN8928_xci.index31.212	12984.0	G1
KIN8791_KIN8928_xci.index31.216	13902.0	G1
KIN8791_KIN8928_xci.index31.217	14590.0	G1
KIN8791_KIN8928_xci.index31.218	13964.0	G1
KIN8791_KIN8928_xci.index31.219	26061.0	G2
KIN8791_KIN8928_xci.index31.220	16334.0	G1
KIN8791_KIN8928_xci.index31.221	14934.0	G1
KIN8791_KIN8928_xci.index31.222	16788.0	G1
KIN8791_KIN8928_xci.index31.223	17597.0	G1
KIN8791_KIN8928_xci.index31.230	15320.0	G1
KIN8791_KIN8928_xci.index31.232	11700.0	G1
KIN8791_KIN8928_xci.index31.233	21541.0	S
KIN8791_KIN8928_xci.index31.234	21062.0	S
KIN8791_KIN8928_xci.index31.235	15610.0	G1
KIN8791_KIN8928_xci.index31.238	29100.0	G2
KIN8791_KIN8928_xci.index31.241	33299.0	G2
KIN8791_KIN8928_xci.index31.242	24722.0	S
KIN8791_KIN8928_xci.index31.243	23859.0	S
KIN8791_KIN8928_xci.index31.244	25255.0	G2
KIN8791_KIN8928_xci.index31.245	15386.0	G1
KIN8791_KIN8928_xci.index31.246	14375.0	G1
KIN8791_KIN8928_xci.index31.248	15222.0	G1
KIN8791_KIN8928_xci.index31.253	15582.0	G1
KIN8791_KIN8928_xci.index31.254	14080.0	G1
KIN8791_KIN8928_xci.index31.255	26907.0	G2
KIN8791_KIN8928_xci.index31.257	27364.0	G2
KIN8791_KIN8928_xci.index31.258	20788.0	S
KIN8791_KIN8928_xci.index31.260	19018.0	S
KIN8791_KIN8928_xci.index31.261	28105.0	G2
KIN8791_KIN8928_xci.index31.262	23195.0	S
KIN8791_KIN8928_xci.index31.263	12922.0	G1
KIN8791_KIN8928_xci.index31.265	26921.0	G2
KIN8791_KIN8928_xci.index31.266	19638.0	S
KIN8791_KIN8928_xci.index31.267	16897.0	G1
KIN8791_KIN8928_xci.index31.268	13573.0	G1
KIN8791_KIN8928_xci.index31.269	18200.0	S
KIN8791_KIN8928_xci.index31.270	19302.0	S
KIN8791_KIN8928_xci.index31.271	28232.0	G2
KIN8791_KIN8928_xci.index31.272	27033.0	G2
KIN8791_KIN8928_xci.index31.277	25645.0	G2
KIN8791_KIN8928_xci.index31.278	16393.0	G1
KIN8791_KIN8928_xci.index31.279	14542.0	G1
KIN8791_KIN8928_xci.index31.280	27396.0	G2
KIN8791_KIN8928_xci.index31.281	13570.0	G1
KIN8791_KIN8928_xci.index31.282	33754.0	G2
KIN8791_KIN8928_xci.index31.283	26312.0	G2
KIN8791_KIN8928_xci.index31.284	22295.0	S
KIN8791_KIN8928_xci.index31.285	17106.0	G1
KIN8791_KIN8928_xci.index31.287	14329.0	G1
KIN8791_KIN8928_xci.index31.288	14099.0	G1
KIN8791_KIN8928_xci.index31.289	19150.0	S
KIN8791_KIN8928_xci.index31.290	12990.0	G1
KIN8791_KIN8928_xci.index31.291	14035.0	G1
KIN8791_KIN8928_xci.index31.292	16376.0	G1
KIN8791_KIN8928_xci.index31.293	14795.0	G1
KIN8791_KIN8928_xci.index31.295	16656.0	G1
KIN8791_KIN8928_xci.index31.301	15065.0	G1
KIN8791_KIN8928_xci.index31.303	16971.0	G1
KIN8791_KIN8928_xci.index31.305	17992.0	G1
KIN8791_KIN8928_xci.index31.306	15355.0	G1
KIN8791_KIN8928_xci.index31.308	14412.0	G1
KIN8791_KIN8928_xci.index31.309	21393.0	S
KIN8791_KIN8928_xci.index31.311	23076.0	S
KIN8791_KIN8928_xci.index31.313	26101.0	G2
KIN8791_KIN8928_xci.index31.315	19246.0	S
KIN8791_KIN8928_xci.index31.316	24718.0	S
KIN8791_KIN8928_xci.index31.317	30269.0	G2
KIN8791_KIN8928_xci.index31.318	16358.0	G1
KIN8791_KIN8928_xci.index31.319	16014.0	G1
KIN8791_KIN8928_xci.index31.320	13275.0	G1
KIN8791_KIN8928_xci.index31.325	24231.0	S
KIN8791_KIN8928_xci.index31.326	15631.0	G1
KIN8791_KIN8928_xci.index31.327	12210.0	G1
KIN8791_KIN8928_xci.index31.328	15606.0	G1
KIN8791_KIN8928_xci.index31.329	15143.0	G1
KIN8791_KIN8928_xci.index31.330	17992.0	G1
KIN8791_KIN8928_xci.index31.331	22055.0	S
KIN8791_KIN8928_xci.index31.333	13834.0	G1
KIN8791_KIN8928_xci.index31.334	23858.0	S
KIN8791_KIN8928_xci.index31.335	13586.0	G1
KIN8791_KIN8928_xci.index31.336	15968.0	G1
KIN8791_KIN8928_xci.index31.337	25580.0	G2
KIN8791_KIN8928_xci.index31.338	22580.0	S
KIN8791_KIN8928_xci.index31.339	15808.0	G1
KIN8791_KIN8928_xci.index31.340	21732.0	S
KIN8791_KIN8928_xci.index31.341	14715.0	G1
KIN8791_KIN8928_xci.index31.342	21122.0	S
KIN8791_KIN8928_xci.index31.343	11816.0	G1
KIN8791_KIN8928_xci.index31.344	16180.0	G1
KIN8791_KIN8928_xci.index31.349	18725.0	S
KIN8791_KIN8928_xci.index31.350	22323.0	S
KIN8791_KIN8928_xci.index31.351	16625.0	G1
KIN8791_KIN8928_xci.index31.352	18746.0	S
KIN8791_KIN8928_xci.index31.353	13097.0	G1
KIN8791_KIN8928_xci.index31.354	14288.0	G1
KIN8791_KIN8928_xci.index31.355	15659.0	G1
KIN8791_KIN8928_xci.index31.356	19384.0	S
KIN8791_KIN8928_xci.index31.357	28969.0	G2
KIN8791_KIN8928_xci.index31.358	27212.0	G2
KIN8791_KIN8928_xci.index31.360	12847.0	G1
KIN8791_KIN8928_xci.index31.361	20088.0	S
KIN8791_KIN8928_xci.index31.362	23528.0	S
KIN8791_KIN8928_xci.index31.363	19142.0	S
KIN8791_KIN8928_xci.index31.365	27783.0	G2
KIN8791_KIN8928_xci.index31.366	15969.0	G1
KIN8791_KIN8928_xci.index31.367	15940.0	G1
KIN8791_KIN8928_xci.index31.374	16673.0	G1
KIN8791_KIN8928_xci.index31.375	22130.0	S
KIN8791_KIN8928_xci.index31.377	23999.0	S
KIN8791_KIN8928_xci.index31.378	13294.0	G1
KIN8791_KIN8928_xci.index31.379	20034.0	S
KIN8791_KIN8928_xci.index31.381	13945.0	G1
KIN8791_KIN8928_xci.index31.382	18470.0	S
KIN8791_KIN8928_xci.index32.003	23839.0	S
KIN8791_KIN8928_xci.index32.004	26880.0	G2
KIN8791_KIN8928_xci.index32.005	20225.0	S
KIN8791_KIN8928_xci.index32.006	12531.0	G1
KIN8791_KIN8928_xci.index32.007	20963.0	S
KIN8791_KIN8928_xci.index32.008	14458.0	G1
KIN8791_KIN8928_xci.index32.009	13166.0	G1
KIN8791_KIN8928_xci.index32.011	29812.0	G2
KIN8791_KIN8928_xci.index32.012	17523.0	G1
KIN8791_KIN8928_xci.index32.013	17631.0	G1
KIN8791_KIN8928_xci.index32.014	29368.0	G2
KIN8791_KIN8928_xci.index32.015	20551.0	S
KIN8791_KIN8928_xci.index32.016	22623.0	S
KIN8791_KIN8928_xci.index32.017	16364.0	G1
KIN8791_KIN8928_xci.index32.018	29607.0	G2
KIN8791_KIN8928_xci.index32.019	12525.0	G1
KIN8791_KIN8928_xci.index32.020	23831.0	S
KIN8791_KIN8928_xci.index32.021	14919.0	G1
KIN8791_KIN8928_xci.index32.022	12546.0	G1
KIN8791_KIN8928_xci.index32.023	25707.0	S
KIN8791_KIN8928_xci.index32.024	22490.0	S
KIN8791_KIN8928_xci.index32.025	16650.0	G1
KIN8791_KIN8928_xci.index32.026	17736.0	G1
KIN8791_KIN8928_xci.index32.028	12482.0	G1
KIN8791_KIN8928_xci.index32.029	20071.0	S
KIN8791_KIN8928_xci.index32.030	28957.0	G2
KIN8791_KIN8928_xci.index32.031	26951.0	G2
KIN8791_KIN8928_xci.index32.032	29627.0	G2
KIN8791_KIN8928_xci.index32.037	30428.0	G2
KIN8791_KIN8928_xci.index32.038	29558.0	G2
KIN8791_KIN8928_xci.index32.039	22762.0	S
KIN8791_KIN8928_xci.index32.040	14058.0	G1
KIN8791_KIN8928_xci.index32.041	21732.0	S
KIN8791_KIN8928_xci.index32.042	17588.0	G1
KIN8791_KIN8928_xci.index32.043	14558.0	G1
KIN8791_KIN8928_xci.index32.044	13189.0	G1
KIN8791_KIN8928_xci.index32.045	17599.0	G1
KIN8791_KIN8928_xci.index32.047	27189.0	G2
KIN8791_KIN8928_xci.index32.048	11510.0	G1
KIN8791_KIN8928_xci.index32.049	28740.0	G2
KIN8791_KIN8928_xci.index32.050	18923.0	S
KIN8791_KIN8928_xci.index32.051	20598.0	S
KIN8791_KIN8928_xci.index32.053	19346.0	S
KIN8791_KIN8928_xci.index32.054	27467.0	G2
KIN8791_KIN8928_xci.index32.055	20667.0	S
KIN8791_KIN8928_xci.index32.056	31502.0	G2
KIN8791_KIN8928_xci.index32.058	21976.0	S
KIN8791_KIN8928_xci.index32.061	24542.0	S
KIN8791_KIN8928_xci.index32.062	12794.0	G1
KIN8791_KIN8928_xci.index32.063	17377.0	G1
KIN8791_KIN8928_xci.index32.064	15635.0	G1
KIN8791_KIN8928_xci.index32.065	24055.0	S
KIN8791_KIN8928_xci.index32.066	19954.0	S
KIN8791_KIN8928_xci.index32.067	23878.0	S
KIN8791_KIN8928_xci.index32.068	25685.0	S
KIN8791_KIN8928_xci.index32.069	14225.0	G1
KIN8791_KIN8928_xci.index32.071	13640.0	G1
KIN8791_KIN8928_xci.index32.072	16844.0	G1
KIN8791_KIN8928_xci.index32.073	29399.0	G2
KIN8791_KIN8928_xci.index32.074	14224.0	G1
KIN8791_KIN8928_xci.index32.075	31376.0	G2
KIN8791_KIN8928_xci.index32.076	28194.0	G2
KIN8791_KIN8928_xci.index32.077	17318.0	G1
KIN8791_KIN8928_xci.index32.080	13127.0	G1
KIN8791_KIN8928_xci.index32.084	17618.0	G1
KIN8791_KIN8928_xci.index32.085	26872.0	G2
KIN8791_KIN8928_xci.index32.087	14277.0	G1
KIN8791_KIN8928_xci.index32.088	32842.0	G2
KIN8791_KIN8928_xci.index32.089	31347.0	G2
KIN8791_KIN8928_xci.index32.090	13340.0	G1
KIN8791_KIN8928_xci.index32.092	25248.0	S
KIN8791_KIN8928_xci.index32.093	29690.0	G2
KIN8791_KIN8928_xci.index32.094	25840.0	S
KIN8791_KIN8928_xci.index32.095	14120.0	G1
KIN8791_KIN8928_xci.index32.096	12298.0	G1
KIN8791_KIN8928_xci.index32.098	28170.0	G2
KIN8791_KIN8928_xci.index32.100	21419.0	S
KIN8791_KIN8928_xci.index32.101	14769.0	G1
KIN8791_KIN8928_xci.index32.102	20518.0	S
KIN8791_KIN8928_xci.index32.103	29759.0	G2
KIN8791_KIN8928_xci.index32.104	13898.0	G1
KIN8791_KIN8928_xci.index32.108	26257.0	S
KIN8791_KIN8928_xci.index32.109	20762.0	S
KIN8791_KIN8928_xci.index32.110	12455.0	G1
KIN8791_KIN8928_xci.index32.111	29684.0	G2
KIN8791_KIN8928_xci.index32.112	14485.0	G1
KIN8791_KIN8928_xci.index32.113	25449.0	S
KIN8791_KIN8928_xci.index32.114	24203.0	S
KIN8791_KIN8928_xci.index32.115	24368.0	S
KIN8791_KIN8928_xci.index32.116	24755.0	S
KIN8791_KIN8928_xci.index32.117	21091.0	S
KIN8791_KIN8928_xci.index32.118	13531.0	G1
KIN8791_KIN8928_xci.index32.119	13809.0	G1
KIN8791_KIN8928_xci.index32.121	21646.0	S
KIN8791_KIN8928_xci.index32.123	31043.0	G2
KIN8791_KIN8928_xci.index32.125	21858.0	S
KIN8791_KIN8928_xci.index32.126	17852.0	G1
KIN8791_KIN8928_xci.index32.127	25114.0	S
KIN8791_KIN8928_xci.index32.128	16498.0	G1
KIN8791_KIN8928_xci.index32.131	17617.0	G1
KIN8791_KIN8928_xci.index32.133	22266.0	S
KIN8791_KIN8928_xci.index32.134	24614.0	S
KIN8791_KIN8928_xci.index32.135	21232.0	S
KIN8791_KIN8928_xci.index32.136	11420.0	G1
KIN8791_KIN8928_xci.index32.137	24338.0	S
KIN8791_KIN8928_xci.index32.139	27648.0	G2
KIN8791_KIN8928_xci.index32.140	24485.0	S
KIN8791_KIN8928_xci.index32.141	11707.0	G1
KIN8791_KIN8928_xci.index32.143	13211.0	G1
KIN8791_KIN8928_xci.index32.144	12990.0	G1
KIN8791_KIN8928_xci.index32.145	13132.0	G1
KIN8791_KIN8928_xci.index32.146	26816.0	G2
KIN8791_KIN8928_xci.index32.147	22672.0	S
KIN8791_KIN8928_xci.index32.148	16252.0	G1
KIN8791_KIN8928_xci.index32.149	21115.0	S
KIN8791_KIN8928_xci.index32.150	19355.0	S
KIN8791_KIN8928_xci.index32.151	16458.0	G1
KIN8791_KIN8928_xci.index32.152	14388.0	G1
KIN8791_KIN8928_xci.index32.157	23066.0	S
KIN8791_KIN8928_xci.index32.159	14745.0	G1
KIN8791_KIN8928_xci.index32.160	16492.0	G1
KIN8791_KIN8928_xci.index32.161	17878.0	G1
KIN8791_KIN8928_xci.index32.162	27463.0	G2
KIN8791_KIN8928_xci.index32.163	21731.0	S
KIN8791_KIN8928_xci.index32.165	13032.0	G1
KIN8791_KIN8928_xci.index32.166	22399.0	S
KIN8791_KIN8928_xci.index32.167	24600.0	S
KIN8791_KIN8928_xci.index32.170	13488.0	G1
KIN8791_KIN8928_xci.index32.171	15220.0	G1
KIN8791_KIN8928_xci.index32.172	18422.0	S
KIN8791_KIN8928_xci.index32.173	22973.0	S
KIN8791_KIN8928_xci.index32.174	16815.0	G1
KIN8791_KIN8928_xci.index32.175	14822.0	G1
KIN8791_KIN8928_xci.index32.176	29880.0	G2
KIN8791_KIN8928_xci.index32.179	14239.0	G1
KIN8791_KIN8928_xci.index32.182	15255.0	G1
KIN8791_KIN8928_xci.index32.183	28886.0	G2
KIN8791_KIN8928_xci.index32.184	21780.0	S
KIN8791_KIN8928_xci.index32.185	24354.0	S
KIN8791_KIN8928_xci.index32.186	20141.0	S
KIN8791_KIN8928_xci.index32.187	11018.0	G1
KIN8791_KIN8928_xci.index32.188	26381.0	S
KIN8791_KIN8928_xci.index32.189	11966.0	G1
KIN8791_KIN8928_xci.index32.190	15241.0	G1
KIN8791_KIN8928_xci.index32.191	13608.0	G1
KIN8791_KIN8928_xci.index32.192	13914.0	G1
KIN8791_KIN8928_xci.index32.193	24516.0	S
KIN8791_KIN8928_xci.index32.194	26111.0	S
KIN8791_KIN8928_xci.index32.195	16090.0	G1
KIN8791_KIN8928_xci.index32.196	14917.0	G1
KIN8791_KIN8928_xci.index32.197	20480.0	S
KIN8791_KIN8928_xci.index32.198	25898.0	S
KIN8791_KIN8928_xci.index32.199	17624.0	G1
KIN8791_KIN8928_xci.index32.200	21664.0	S
KIN8791_KIN8928_xci.index32.205	17525.0	G1
KIN8791_KIN8928_xci.index32.206	18094.0	S
KIN8791_KIN8928_xci.index32.207	22044.0	S
KIN8791_KIN8928_xci.index32.208	24208.0	S
KIN8791_KIN8928_xci.index32.209	12083.0	G1
KIN8791_KIN8928_xci.index32.210	25714.0	S
KIN8791_KIN8928_xci.index32.211	16045.0	G1
KIN8791_KIN8928_xci.index32.212	29197.0	G2
KIN8791_KIN8928_xci.index32.213	11633.0	G1
KIN8791_KIN8928_xci.index32.214	12974.0	G1
KIN8791_KIN8928_xci.index32.215	18549.0	S
KIN8791_KIN8928_xci.index32.216	15315.0	G1
KIN8791_KIN8928_xci.index32.217	22440.0	S
KIN8791_KIN8928_xci.index32.218	14336.0	G1
KIN8791_KIN8928_xci.index32.219	13946.0	G1
KIN8791_KIN8928_xci.index32.220	28158.0	G2
KIN8791_KIN8928_xci.index32.221	28064.0	G2
KIN8791_KIN8928_xci.index32.222	21739.0	S
KIN8791_KIN8928_xci.index32.223	16980.0	G1
KIN8791_KIN8928_xci.index32.224	28447.0	G2
KIN8791_KIN8928_xci.index32.229	20895.0	S
KIN8791_KIN8928_xci.index32.231	14786.0	G1
KIN8791_KIN8928_xci.index32.232	18262.0	S
KIN8791_KIN8928_xci.index32.233	12154.0	G1
KIN8791_KIN8928_xci.index32.234	16405.0	G1
KIN8791_KIN8928_xci.index32.236	18947.0	S
KIN8791_KIN8928_xci.index32.237	11641.0	G1
KIN8791_KIN8928_xci.index32.238	24626.0	S
KIN8791_KIN8928_xci.index32.240	23810.0	S
KIN8791_KIN8928_xci.index32.241	14836.0	G1
KIN8791_KIN8928_xci.index32.242	16334.0	G1
KIN8791_KIN8928_xci.index32.243	16668.0	G1
KIN8791_KIN8928_xci.index32.244	19816.0	S
KIN8791_KIN8928_xci.index32.245	22739.0	S
KIN8791_KIN8928_xci.index32.246	19176.0	S
KIN8791_KIN8928_xci.index32.247	19616.0	S
KIN8791_KIN8928_xci.index32.248	20901.0	S
KIN8791_KIN8928_xci.index32.253	24416.0	S
KIN8791_KIN8928_xci.index32.254	19878.0	S
KIN8791_KIN8928_xci.index32.255	19464.0	S
KIN8791_KIN8928_xci.index32.256	16830.0	G1
KIN8791_KIN8928_xci.index32.257	25318.0	S
KIN8791_KIN8928_xci.index32.258	18629.0	S
KIN8791_KIN8928_xci.index32.259	26847.0	G2
KIN8791_KIN8928_xci.index32.260	20856.0	S
KIN8791_KIN8928_xci.index32.261	18280.0	S
KIN8791_KIN8928_xci.index32.263	14272.0	G1
KIN8791_KIN8928_xci.index32.264	31822.0	G2
KIN8791_KIN8928_xci.index32.265	27197.0	G2
KIN8791_KIN8928_xci.index32.266	31627.0	G2
KIN8791_KIN8928_xci.index32.267	13109.0	G1
KIN8791_KIN8928_xci.index32.269	21576.0	S
KIN8791_KIN8928_xci.index32.271	21851.0	S
KIN8791_KIN8928_xci.index32.273	32092.0	G2
KIN8791_KIN8928_xci.index32.277	21774.0	S
KIN8791_KIN8928_xci.index32.279	10964.0	G1
KIN8791_KIN8928_xci.index32.280	13521.0	G1
KIN8791_KIN8928_xci.index32.281	16009.0	G1
KIN8791_KIN8928_xci.index32.282	25306.0	S
KIN8791_KIN8928_xci.index32.283	16849.0	G1
KIN8791_KIN8928_xci.index32.286	17468.0	G1
KIN8791_KIN8928_xci.index32.287	18819.0	S
KIN8791_KIN8928_xci.index32.288	20869.0	S
KIN8791_KIN8928_xci.index32.289	29474.0	G2
KIN8791_KIN8928_xci.index32.290	21629.0	S
KIN8791_KIN8928_xci.index32.291	18488.0	S
KIN8791_KIN8928_xci.index32.292	26754.0	G2
KIN8791_KIN8928_xci.index32.293	31239.0	G2
KIN8791_KIN8928_xci.index32.294	13128.0	G1
KIN8791_KIN8928_xci.index32.295	15957.0	G1
KIN8791_KIN8928_xci.index32.296	17825.0	G1
KIN8791_KIN8928_xci.index32.300	30433.0	G2
KIN8791_KIN8928_xci.index32.301	28724.0	G2
KIN8791_KIN8928_xci.index32.304	31382.0	G2
KIN8791_KIN8928_xci.index32.305	15489.0	G1
KIN8791_KIN8928_xci.index32.306	32021.0	G2
KIN8791_KIN8928_xci.index32.307	23661.0	S
KIN8791_KIN8928_xci.index32.308	12238.0	G1
KIN8791_KIN8928_xci.index32.309	13091.0	G1
KIN8791_KIN8928_xci.index32.310	13422.0	G1
KIN8791_KIN8928_xci.index32.311	17682.0	G1
KIN8791_KIN8928_xci.index32.312	32952.0	G2
KIN8791_KIN8928_xci.index32.313	19343.0	S
KIN8791_KIN8928_xci.index32.314	21897.0	S
KIN8791_KIN8928_xci.index32.315	13801.0	G1
KIN8791_KIN8928_xci.index32.316	15510.0	G1
KIN8791_KIN8928_xci.index32.317	25849.0	S
KIN8791_KIN8928_xci.index32.318	23822.0	S
KIN8791_KIN8928_xci.index32.319	16422.0	G1
KIN8791_KIN8928_xci.index32.320	13983.0	G1
KIN8791_KIN8928_xci.index32.323	24879.0	S
KIN8791_KIN8928_xci.index32.325	12123.0	G1
KIN8791_KIN8928_xci.index32.326	17131.0	G1
KIN8791_KIN8928_xci.index32.328	20960.0	S
KIN8791_KIN8928_xci.index32.329	14242.0	G1
KIN8791_KIN8928_xci.index32.330	17412.0	G1
KIN8791_KIN8928_xci.index32.331	14782.0	G1
KIN8791_KIN8928_xci.index32.332	12740.0	G1
KIN8791_KIN8928_xci.index32.334	32219.0	G2
KIN8791_KIN8928_xci.index32.335	11907.0	G1
KIN8791_KIN8928_xci.index32.336	16842.0	G1
KIN8791_KIN8928_xci.index32.337	14506.0	G1
KIN8791_KIN8928_xci.index32.339	12112.0	G1
KIN8791_KIN8928_xci.index32.340	14848.0	G1
KIN8791_KIN8928_xci.index32.341	17028.0	G1
KIN8791_KIN8928_xci.index32.342	29617.0	G2
KIN8791_KIN8928_xci.index32.343	14385.0	G1
KIN8791_KIN8928_xci.index32.344	28176.0	G2
KIN8791_KIN8928_xci.index32.349	25580.0	S
KIN8791_KIN8928_xci.index32.350	21457.0	S
KIN8791_KIN8928_xci.index32.352	16802.0	G1
KIN8791_KIN8928_xci.index32.354	31287.0	G2
KIN8791_KIN8928_xci.index32.355	29169.0	G2
KIN8791_KIN8928_xci.index32.356	25264.0	S
KIN8791_KIN8928_xci.index32.357	12721.0	G1
KIN8791_KIN8928_xci.index32.358	13660.0	G1
KIN8791_KIN8928_xci.index32.360	16214.0	G1
KIN8791_KIN8928_xci.index32.361	31113.0	G2
KIN8791_KIN8928_xci.index32.362	16900.0	G1
KIN8791_KIN8928_xci.index32.363	17203.0	G1
KIN8791_KIN8928_xci.index32.365	19672.0	S
KIN8791_KIN8928_xci.index32.366	23698.0	S
KIN8791_KIN8928_xci.index32.367	16124.0	G1
KIN8791_KIN8928_xci.index32.374	29617.0	G2
KIN8791_KIN8928_xci.index32.377	22052.0	S
KIN8791_KIN8928_xci.index32.378	12317.0	G1
KIN8791_KIN8928_xci.index32.379	20717.0	S
KIN8791_KIN8928_xci.index32.381	19141.0	S
KIN8791_KIN8928_xci.index32.382	16437.0	G1
KIN8791_KIN8928_xci.index33.004	17109.0	G1
KIN8791_KIN8928_xci.index33.012	12476.0	G1
KIN8791_KIN8928_xci.index33.017	15471.0	G1
KIN8791_KIN8928_xci.index33.020	18952.0	S
KIN8791_KIN8928_xci.index33.037	15622.0	G1
KIN8791_KIN8928_xci.index33.046	31324.0	G2
KIN8791_KIN8928_xci.index33.047	12936.0	G1
KIN8791_KIN8928_xci.index33.067	16252.0	G1
KIN8791_KIN8928_xci.index33.087	16720.0	G1
KIN8791_KIN8928_xci.index33.097	20108.0	S
KIN8791_KIN8928_xci.index33.099	23351.0	S
KIN8791_KIN8928_xci.index33.104	13717.0	G1
KIN8791_KIN8928_xci.index33.106	14702.0	G1
KIN8791_KIN8928_xci.index33.108	20164.0	S
KIN8791_KIN8928_xci.index33.115	21952.0	S
KIN8791_KIN8928_xci.index33.117	18965.0	S
KIN8791_KIN8928_xci.index33.129	20206.0	S
KIN8791_KIN8928_xci.index33.141	14052.0	G1
KIN8791_KIN8928_xci.index33.146	17982.0	G1
KIN8791_KIN8928_xci.index33.156	15928.0	G1
KIN8791_KIN8928_xci.index33.159	15993.0	G1
KIN8791_KIN8928_xci.index33.164	18963.0	S
KIN8791_KIN8928_xci.index33.168	35370.0	G2
KIN8791_KIN8928_xci.index33.172	19760.0	S
KIN8791_KIN8928_xci.index33.178	19626.0	S
KIN8791_KIN8928_xci.index33.199	17770.0	G1
KIN8791_KIN8928_xci.index33.201	17791.0	G1
KIN8791_KIN8928_xci.index33.211	21159.0	S
KIN8791_KIN8928_xci.index33.213	27684.0	G2
KIN8791_KIN8928_xci.index33.215	20757.0	S
KIN8791_KIN8928_xci.index33.234	11577.0	G1
KIN8791_KIN8928_xci.index33.238	15120.0	G1
KIN8791_KIN8928_xci.index33.243	24987.0	S
KIN8791_KIN8928_xci.index33.252	16347.0	G1
KIN8791_KIN8928_xci.index33.257	29288.0	G2
KIN8791_KIN8928_xci.index33.262	22356.0	S
KIN8791_KIN8928_xci.index33.273	14388.0	G1
KIN8791_KIN8928_xci.index33.274	20929.0	S
KIN8791_KIN8928_xci.index33.276	16334.0	G1
KIN8791_KIN8928_xci.index33.287	23688.0	S
KIN8791_KIN8928_xci.index33.297	15834.0	G1
KIN8791_KIN8928_xci.index33.301	14911.0	G1
KIN8791_KIN8928_xci.index33.303	25363.0	S
KIN8791_KIN8928_xci.index33.304	14988.0	G1
KIN8791_KIN8928_xci.index33.319	15433.0	G1
KIN8791_KIN8928_xci.index33.320	17892.0	G1
KIN8791_KIN8928_xci.index33.326	15455.0	G1
KIN8791_KIN8928_xci.index33.331	14424.0	G1
KIN8791_KIN8928_xci.index33.332	20844.0	S
KIN8791_KIN8928_xci.index33.334	12916.0	G1
KIN8791_KIN8928_xci.index33.336	21776.0	S
KIN8791_KIN8928_xci.index33.341	16262.0	G1
KIN8791_KIN8928_xci.index33.347	12810.0	G1
KIN8791_KIN8928_xci.index33.353	30651.0	G2
KIN8791_KIN8928_xci.index33.355	17731.0	G1
KIN8791_KIN8928_xci.index33.372	16588.0	G1
KIN8791_KIN8928_xci.index33.375	25222.0	S
KIN8791_KIN8928_xci.index33.379	17262.0	G1
KIN8791_KIN8928_xci.index33.381	17436.0	G1
KIN8791_KIN8928_xci.index33.382	31757.0	G2
KIN8791_KIN8928_xci.index34.001	13205.0	G1
KIN8791_KIN8928_xci.index34.004	21552.0	S
KIN8791_KIN8928_xci.index34.016	11990.0	G1
KIN8791_KIN8928_xci.index34.021	17382.0	G1
KIN8791_KIN8928_xci.index34.025	16649.0	G1
KIN8791_KIN8928_xci.index34.026	15615.0	G1
KIN8791_KIN8928_xci.index34.027	17778.0	G1
KIN8791_KIN8928_xci.index34.030	13316.0	G1
KIN8791_KIN8928_xci.index34.034	15297.0	G1
KIN8791_KIN8928_xci.index34.042	18288.0	G1
KIN8791_KIN8928_xci.index34.055	29833.0	G2
KIN8791_KIN8928_xci.index34.059	14119.0	G1
KIN8791_KIN8928_xci.index34.064	24077.0	S
KIN8791_KIN8928_xci.index34.065	13358.0	G1
KIN8791_KIN8928_xci.index34.067	15909.0	G1
KIN8791_KIN8928_xci.index34.075	11748.0	G1
KIN8791_KIN8928_xci.index34.076	20806.0	S
KIN8791_KIN8928_xci.index34.093	19817.0	G1
KIN8791_KIN8928_xci.index34.096	20578.0	S
KIN8791_KIN8928_xci.index34.099	18734.0	G1
KIN8791_KIN8928_xci.index34.105	22988.0	S
KIN8791_KIN8928_xci.index34.106	28411.0	G2
KIN8791_KIN8928_xci.index34.116	19303.0	G1
KIN8791_KIN8928_xci.index34.118	31060.0	G2
KIN8791_KIN8928_xci.index34.127	21368.0	S
KIN8791_KIN8928_xci.index34.133	12347.0	G1
KIN8791_KIN8928_xci.index34.136	31522.0	G2
KIN8791_KIN8928_xci.index34.138	18611.0	G1
KIN8791_KIN8928_xci.index34.139	20992.0	S
KIN8791_KIN8928_xci.index34.142	27195.0	S
KIN8791_KIN8928_xci.index34.145	25222.0	S
KIN8791_KIN8928_xci.index34.147	17005.0	G1
KIN8791_KIN8928_xci.index34.148	12029.0	G1
KIN8791_KIN8928_xci.index34.152	15918.0	G1
KIN8791_KIN8928_xci.index34.154	16865.0	G1
KIN8791_KIN8928_xci.index34.159	16310.0	G1
KIN8791_KIN8928_xci.index34.165	29538.0	G2
KIN8791_KIN8928_xci.index34.170	17346.0	G1
KIN8791_KIN8928_xci.index34.176	23818.0	S
KIN8791_KIN8928_xci.index34.179	18370.0	G1
KIN8791_KIN8928_xci.index34.184	19177.0	G1
KIN8791_KIN8928_xci.index34.185	16111.0	G1
KIN8791_KIN8928_xci.index34.200	20625.0	S
KIN8791_KIN8928_xci.index34.204	15926.0	G1
KIN8791_KIN8928_xci.index34.207	15567.0	G1
KIN8791_KIN8928_xci.index34.216	18980.0	G1
KIN8791_KIN8928_xci.index34.218	15314.0	G1
KIN8791_KIN8928_xci.index34.224	18878.0	G1
KIN8791_KIN8928_xci.index34.226	14621.0	G1
KIN8791_KIN8928_xci.index34.228	17115.0	G1
KIN8791_KIN8928_xci.index34.233	15368.0	G1
KIN8791_KIN8928_xci.index34.241	13592.0	G1
KIN8791_KIN8928_xci.index34.242	14485.0	G1
KIN8791_KIN8928_xci.index34.244	13377.0	G1
KIN8791_KIN8928_xci.index34.245	18005.0	G1
KIN8791_KIN8928_xci.index34.247	19577.0	G1
KIN8791_KIN8928_xci.index34.258	26614.0	S
KIN8791_KIN8928_xci.index34.263	28583.0	G2
KIN8791_KIN8928_xci.index34.272	18974.0	G1
KIN8791_KIN8928_xci.index34.289	16596.0	G1
KIN8791_KIN8928_xci.index34.293	15934.0	G1
KIN8791_KIN8928_xci.index34.296	23478.0	S
KIN8791_KIN8928_xci.index34.300	17166.0	G1
KIN8791_KIN8928_xci.index34.312	17286.0	G1
KIN8791_KIN8928_xci.index34.314	39109.0	G2
KIN8791_KIN8928_xci.index34.315	22613.0	S
KIN8791_KIN8928_xci.index34.317	31154.0	G2
KIN8791_KIN8928_xci.index34.323	42013.0	G2
KIN8791_KIN8928_xci.index34.327	14880.0	G1
KIN8791_KIN8928_xci.index34.329	19992.0	G1
KIN8791_KIN8928_xci.index34.330	19252.0	G1
KIN8791_KIN8928_xci.index34.334	20442.0	S
KIN8791_KIN8928_xci.index34.339	29324.0	G2
KIN8791_KIN8928_xci.index34.343	31210.0	G2
KIN8791_KIN8928_xci.index34.347	24394.0	S
KIN8791_KIN8928_xci.index34.352	27684.0	S
KIN8791_KIN8928_xci.index34.358	26631.0	S
KIN8791_KIN8928_xci.index34.365	19574.0	G1
KIN8791_KIN8928_xci.index34.376	23037.0	S
KIN8791_KIN8928_xci.index34.380	20975.0	S
KIN8791_KIN8928_xci.index35.006	15945.0	G1
KIN8791_KIN8928_xci.index35.009	25247.0	S
KIN8791_KIN8928_xci.index35.012	29817.0	G2
KIN8791_KIN8928_xci.index35.021	30806.0	G2
KIN8791_KIN8928_xci.index35.034	16189.0	G1
KIN8791_KIN8928_xci.index35.044	30648.0	G2
KIN8791_KIN8928_xci.index35.075	27340.0	G2
KIN8791_KIN8928_xci.index35.078	18739.0	G1
KIN8791_KIN8928_xci.index35.083	14933.0	G1
KIN8791_KIN8928_xci.index35.089	30565.0	G2
KIN8791_KIN8928_xci.index35.093	25900.0	S
KIN8791_KIN8928_xci.index35.095	27050.0	G2
KIN8791_KIN8928_xci.index35.101	31424.0	G2
KIN8791_KIN8928_xci.index35.103	15913.0	G1
KIN8791_KIN8928_xci.index35.105	20233.0	S
KIN8791_KIN8928_xci.index35.110	22762.0	S
KIN8791_KIN8928_xci.index35.113	15226.0	G1
KIN8791_KIN8928_xci.index35.120	35792.0	G2
KIN8791_KIN8928_xci.index35.127	25185.0	S
KIN8791_KIN8928_xci.index35.128	34208.0	G2
KIN8791_KIN8928_xci.index35.132	16101.0	G1
KIN8791_KIN8928_xci.index35.134	31741.0	G2
KIN8791_KIN8928_xci.index35.137	19574.0	G1
KIN8791_KIN8928_xci.index35.145	25074.0	S
KIN8791_KIN8928_xci.index35.146	35757.0	G2
KIN8791_KIN8928_xci.index35.147	21068.0	S
KIN8791_KIN8928_xci.index35.154	33044.0	G2
KIN8791_KIN8928_xci.index35.161	30332.0	G2
KIN8791_KIN8928_xci.index35.166	26336.0	S
KIN8791_KIN8928_xci.index35.169	16622.0	G1
KIN8791_KIN8928_xci.index35.170	14184.0	G1
KIN8791_KIN8928_xci.index35.173	21214.0	S
KIN8791_KIN8928_xci.index35.190	10527.0	G1
KIN8791_KIN8928_xci.index35.193	16145.0	G1
KIN8791_KIN8928_xci.index35.194	28385.0	G2
KIN8791_KIN8928_xci.index35.201	29001.0	G2
KIN8791_KIN8928_xci.index35.212	24122.0	S
KIN8791_KIN8928_xci.index35.214	17453.0	G1
KIN8791_KIN8928_xci.index35.215	16180.0	G1
KIN8791_KIN8928_xci.index35.216	18460.0	G1
KIN8791_KIN8928_xci.index35.217	16360.0	G1
KIN8791_KIN8928_xci.index35.218	29200.0	G2
KIN8791_KIN8928_xci.index35.220	17766.0	G1
KIN8791_KIN8928_xci.index35.221	29773.0	G2
KIN8791_KIN8928_xci.index35.227	28182.0	G2
KIN8791_KIN8928_xci.index35.228	12529.0	G1
KIN8791_KIN8928_xci.index35.241	15871.0	G1
KIN8791_KIN8928_xci.index35.250	18006.0	G1
KIN8791_KIN8928_xci.index35.260	21999.0	S
KIN8791_KIN8928_xci.index35.263	22142.0	S
KIN8791_KIN8928_xci.index35.278	31013.0	G2
KIN8791_KIN8928_xci.index35.281	30039.0	G2
KIN8791_KIN8928_xci.index35.282	20196.0	S
KIN8791_KIN8928_xci.index35.286	32632.0	G2
KIN8791_KIN8928_xci.index35.298	16330.0	G1
KIN8791_KIN8928_xci.index35.301	33810.0	G2
KIN8791_KIN8928_xci.index35.303	33581.0	G2
KIN8791_KIN8928_xci.index35.304	16757.0	G1
KIN8791_KIN8928_xci.index35.311	31253.0	G2
KIN8791_KIN8928_xci.index35.313	30922.0	G2
KIN8791_KIN8928_xci.index35.319	26054.0	S
KIN8791_KIN8928_xci.index35.323	21990.0	S
KIN8791_KIN8928_xci.index35.325	22537.0	S
KIN8791_KIN8928_xci.index35.326	17506.0	G1
KIN8791_KIN8928_xci.index35.329	25482.0	S
KIN8791_KIN8928_xci.index35.338	28332.0	G2
KIN8791_KIN8928_xci.index35.339	13967.0	G1
KIN8791_KIN8928_xci.index35.343	31065.0	G2
KIN8791_KIN8928_xci.index35.350	23148.0	S
KIN8791_KIN8928_xci.index35.357	15409.0	G1
KIN8791_KIN8928_xci.index35.364	16965.0	G1
KIN8791_KIN8928_xci.index35.366	29838.0	G2
KIN8791_KIN8928_xci.index35.374	18735.0	G1
KIN8791_KIN8928_xci.index35.375	27311.0	G2
KIN8791_KIN8928_xci.index35.382	15180.0	G1
