# Supplementary material for: Retrospective and multifactorial single-cell profiling reveals sequential chromatin reorganization during X inactivation
Source: Nat Cell Biol. 2025 Jul 10;27(7):1186–98. doi: 10.1038/s41556-025-01687-w (PMC12270907; doi:10.1038/s41556-025-01687-w)
Supplement: Supplementary file 3 — Numerical data underlying plots. [file 41556_2025_1687_MOESM3_ESM.xlsx]

## Sheet: Fig.1b
x	y	hue
Dam-LMNB1/H3K4me3	3.47319	DamID
Dam-LMNB1/H3K4me3	3.23477	ChIC
Dam-LMNB1/H3K4me3	3.91387	DamID
Dam-LMNB1/H3K4me3	3.51468	ChIC
Dam-LMNB1/H3K4me3	3.47958	DamID
Dam-LMNB1/H3K4me3	3.75228	ChIC
Dam-LMNB1/H3K4me3	4.1611	DamID
Dam-LMNB1/H3K4me3	3.63709	ChIC
Dam-LMNB1/H3K4me3	3.98399	DamID
Dam-LMNB1/H3K4me3	3.68931	ChIC
Dam-LMNB1/H3K4me3	3.02407	DamID
Dam-LMNB1/H3K4me3	3.51255	ChIC
Dam-LMNB1/H3K4me3	3.718	DamID
Dam-LMNB1/H3K4me3	3.0892	ChIC
Dam-LMNB1/H3K4me3	3.89691	DamID
Dam-LMNB1/H3K4me3	3.21299	ChIC
Dam-LMNB1/H3K4me3	3.90227	DamID
Dam-LMNB1/H3K4me3	3.30814	ChIC
Dam-LMNB1/H3K4me3	3.89697	DamID
Dam-LMNB1/H3K4me3	3.32552	ChIC
Dam-LMNB1/H3K4me3	4.15521	DamID
Dam-LMNB1/H3K4me3	3.7965	ChIC
Dam-LMNB1/H3K4me3	4.39141	DamID
Dam-LMNB1/H3K4me3	3.42226	ChIC
Dam-LMNB1/H3K4me3	3.23679	DamID
Dam-LMNB1/H3K4me3	3.44451	ChIC
Dam-LMNB1/H3K4me3	3.21245	DamID
Dam-LMNB1/H3K4me3	3.61236	ChIC
Dam-LMNB1/H3K4me3	4.08357	DamID
Dam-LMNB1/H3K4me3	3.14457	ChIC
Dam-LMNB1/H3K4me3	4.51288	DamID
Dam-LMNB1/H3K4me3	3.52827	ChIC
Dam-LMNB1/H3K4me3	3.86022	DamID
Dam-LMNB1/H3K4me3	3.60347	ChIC
Dam-LMNB1/H3K4me3	3.50826	DamID
Dam-LMNB1/H3K4me3	3.11628	ChIC
Dam-LMNB1/H3K4me3	4.06266	DamID
Dam-LMNB1/H3K4me3	3.70612	ChIC
Dam-LMNB1/H3K4me3	4.41034	DamID
Dam-LMNB1/H3K4me3	3.70935	ChIC
Dam-LMNB1/H3K4me3	3.10209	DamID
Dam-LMNB1/H3K4me3	3.72567	ChIC
Dam-LMNB1/H3K4me3	4.09618	DamID
Dam-LMNB1/H3K4me3	3.52789	ChIC
Dam-LMNB1/H3K4me3	4.45981	DamID
Dam-LMNB1/H3K4me3	3.57403	ChIC
Dam-LMNB1/H3K4me3	3.92283	DamID
Dam-LMNB1/H3K4me3	3.15076	ChIC
Dam-LMNB1/H3K4me3	4.28051	DamID
Dam-LMNB1/H3K4me3	3.3897	ChIC
Dam-LMNB1/H3K4me3	3.61982	DamID
Dam-LMNB1/H3K4me3	3.28937	ChIC
Dam-LMNB1/H3K4me3	3.5924	DamID
Dam-LMNB1/H3K4me3	3.49831	ChIC
Dam-LMNB1/H3K4me3	3.36248	DamID
Dam-LMNB1/H3K4me3	3.55907	ChIC
Dam-LMNB1/H3K4me3	3.48344	DamID
Dam-LMNB1/H3K4me3	3.1529	ChIC
Dam-LMNB1/H3K4me3	3.07664	DamID
Dam-LMNB1/H3K4me3	3.87535	ChIC
Dam-LMNB1/H3K4me3	3.63317	DamID
Dam-LMNB1/H3K4me3	3.21484	ChIC
Dam-LMNB1/H3K4me3	3.04727	DamID
Dam-LMNB1/H3K4me3	3.75059	ChIC
Dam-LMNB1/H3K4me3	3.77012	DamID
Dam-LMNB1/H3K4me3	3.7383	ChIC
Dam-LMNB1/H3K4me3	4.59718	DamID
Dam-LMNB1/H3K4me3	3.57229	ChIC
Dam-LMNB1/H3K4me3	3.455	DamID
Dam-LMNB1/H3K4me3	3.81531	ChIC
Dam-LMNB1/H3K4me3	3.22376	DamID
Dam-LMNB1/H3K4me3	3.50596	ChIC
Dam-LMNB1/H3K4me3	4.02861	DamID
Dam-LMNB1/H3K4me3	3.06856	ChIC
Dam-LMNB1/H3K4me3	4.21152	DamID
Dam-LMNB1/H3K4me3	3.40192	ChIC
Dam-LMNB1/H3K4me3	3.49638	DamID
Dam-LMNB1/H3K4me3	3.12613	ChIC
Dam-LMNB1/H3K4me3	3.69784	DamID
Dam-LMNB1/H3K4me3	3.17289	ChIC
Dam-LMNB1/H3K4me3	4.31146	DamID
Dam-LMNB1/H3K4me3	3.53275	ChIC
Dam-LMNB1/H3K4me3	4.16029	DamID
Dam-LMNB1/H3K4me3	3.50243	ChIC
Dam-LMNB1/H3K4me3	4.0849	DamID
Dam-LMNB1/H3K4me3	3.40875	ChIC
Dam-LMNB1/H3K4me3	3.36021	DamID
Dam-LMNB1/H3K4me3	3.52634	ChIC
Dam-LMNB1/H3K4me3	3.73727	DamID
Dam-LMNB1/H3K4me3	3.11126	ChIC
Dam-LMNB1/H3K4me3	3.52022	DamID
Dam-LMNB1/H3K4me3	3.92716	ChIC
Dam-LMNB1/H3K4me3	4.0436	DamID
Dam-LMNB1/H3K4me3	3.26102	ChIC
Dam-LMNB1/H3K4me3	4.3365	DamID
Dam-LMNB1/H3K4me3	3.5799	ChIC
Dam-LMNB1/H3K4me3	3.53441	DamID
Dam-LMNB1/H3K4me3	3.81151	ChIC
Dam-LMNB1/H3K4me3	4.01161	DamID
Dam-LMNB1/H3K4me3	3.40123	ChIC
Dam-LMNB1/H3K4me3	3.89315	DamID
Dam-LMNB1/H3K4me3	3.71324	ChIC
Dam-LMNB1/H3K4me3	4.04131	DamID
Dam-LMNB1/H3K4me3	3.20817	ChIC
Dam-LMNB1/H3K4me3	3.88694	DamID
Dam-LMNB1/H3K4me3	3.25285	ChIC
Dam-LMNB1/H3K4me3	3.74312	DamID
Dam-LMNB1/H3K4me3	3.41095	ChIC
Dam-LMNB1/H3K4me3	3.28466	DamID
Dam-LMNB1/H3K4me3	3.3927	ChIC
Dam-LMNB1/H3K4me3	3.46105	DamID
Dam-LMNB1/H3K4me3	3.30276	ChIC
Dam-LMNB1/H3K4me3	3.04218	DamID
Dam-LMNB1/H3K4me3	3.66596	ChIC
Dam-LMNB1/H3K4me3	3.59173	DamID
Dam-LMNB1/H3K4me3	3.70646	ChIC
Dam-LMNB1/H3K4me3	3.53807	DamID
Dam-LMNB1/H3K4me3	3.2159	ChIC
Dam-LMNB1/H3K4me3	3.06333	DamID
Dam-LMNB1/H3K4me3	3.57795	ChIC
Dam-LMNB1/H3K4me3	4.60426	DamID
Dam-LMNB1/H3K4me3	3.74927	ChIC
Dam-LMNB1/H3K4me3	4.56949	DamID
Dam-LMNB1/H3K4me3	3.51095	ChIC
Dam-LMNB1/H3K4me3	3.5214	DamID
Dam-LMNB1/H3K4me3	3.61857	ChIC
Dam-LMNB1/H3K4me3	4.41704	DamID
Dam-LMNB1/H3K4me3	3.47914	ChIC
Dam-LMNB1/H3K4me3	3.36211	DamID
Dam-LMNB1/H3K4me3	3.8947	ChIC
Dam-LMNB1/H3K4me3	3.41581	DamID
Dam-LMNB1/H3K4me3	3.24502	ChIC
Dam-LMNB1/H3K4me3	3.79029	DamID
Dam-LMNB1/H3K4me3	3.5339	ChIC
Dam-LMNB1/H3K4me3	3.31302	DamID
Dam-LMNB1/H3K4me3	3.64118	ChIC
Dam-LMNB1/H3K4me3	3.48444	DamID
Dam-LMNB1/H3K4me3	3.48544	ChIC
Dam-LMNB1/H3K4me3	3.91429	DamID
Dam-LMNB1/H3K4me3	3.57368	ChIC
Dam-LMNB1/H3K4me3	4.49999	DamID
Dam-LMNB1/H3K4me3	3.82033	ChIC
Dam-LMNB1/H3K4me3	3.72526	DamID
Dam-LMNB1/H3K4me3	3.5253	ChIC
Dam-LMNB1/H3K4me3	4.33294	DamID
Dam-LMNB1/H3K4me3	3.65369	ChIC
Dam-LMNB1/H3K4me3	4.53442	DamID
Dam-LMNB1/H3K4me3	3.46135	ChIC
Dam-LMNB1/H3K4me3	3.99599	DamID
Dam-LMNB1/H3K4me3	3.17725	ChIC
Dam-LMNB1/H3K4me3	4.05235	DamID
Dam-LMNB1/H3K4me3	3.1271	ChIC
Dam-LMNB1/H3K4me3	4.43502	DamID
Dam-LMNB1/H3K4me3	3.77019	ChIC
Dam-LMNB1/H3K4me3	4.112	DamID
Dam-LMNB1/H3K4me3	3.68789	ChIC
Dam-LMNB1/H3K4me3	3.27554	DamID
Dam-LMNB1/H3K4me3	3.58092	ChIC
Dam-LMNB1/H3K4me3	4.07551	DamID
Dam-LMNB1/H3K4me3	3.30942	ChIC
Dam-LMNB1/H3K4me3	4.00004	DamID
Dam-LMNB1/H3K4me3	3.33885	ChIC
Dam-LMNB1/H3K4me3	4.18645	DamID
Dam-LMNB1/H3K4me3	3.29425	ChIC
Dam-LMNB1/H3K4me3	3.04766	DamID
Dam-LMNB1/H3K4me3	3.65089	ChIC
Dam-LMNB1/H3K4me3	3.84702	DamID
Dam-LMNB1/H3K4me3	3.7558	ChIC
Dam-LMNB1/H3K4me3	3.09377	DamID
Dam-LMNB1/H3K4me3	3.73759	ChIC
Dam-LMNB1/H3K4me3	3.89432	DamID
Dam-LMNB1/H3K4me3	3.87541	ChIC
Dam-LMNB1/H3K4me3	3.67108	DamID
Dam-LMNB1/H3K4me3	3.55775	ChIC
Dam-LMNB1/H3K4me3	3.05843	DamID
Dam-LMNB1/H3K4me3	3.2335	ChIC
Dam-LMNB1/H3K4me3	3.94345	DamID
Dam-LMNB1/H3K4me3	3.52504	ChIC
Dam-LMNB1/H3K4me3	3.08099	DamID
Dam-LMNB1/H3K4me3	3.15198	ChIC
Dam-LMNB1/H3K4me3	3.11461	DamID
Dam-LMNB1/H3K4me3	3.74005	ChIC
Dam-LMNB1/H3K4me3	3.76834	DamID
Dam-LMNB1/H3K4me3	3.38507	ChIC
Dam-LMNB1/H3K4me3	3.04376	DamID
Dam-LMNB1/H3K4me3	3.6797	ChIC
Dam-LMNB1/H3K4me3	3.62849	DamID
Dam-LMNB1/H3K4me3	3.32736	ChIC
Dam-LMNB1/H3K4me3	3.67201	DamID
Dam-LMNB1/H3K4me3	3.17435	ChIC
Dam-LMNB1/H3K4me3	3.75542	DamID
Dam-LMNB1/H3K4me3	3.42651	ChIC
Dam-LMNB1/H3K4me3	4.13168	DamID
Dam-LMNB1/H3K4me3	3.28262	ChIC
Dam-LMNB1/H3K4me3	3.69531	DamID
Dam-LMNB1/H3K4me3	3.21219	ChIC
Dam-LMNB1/H3K4me3	3.77699	DamID
Dam-LMNB1/H3K4me3	3.36847	ChIC
Dam-LMNB1/H3K4me3	3.28398	DamID
Dam-LMNB1/H3K4me3	3.89669	ChIC
Dam-LMNB1/H3K4me3	3.68583	DamID
Dam-LMNB1/H3K4me3	3.58229	ChIC
Dam-LMNB1/H3K4me3	4.19081	DamID
Dam-LMNB1/H3K4me3	3.55145	ChIC
Dam-LMNB1/H3K4me3	3.45255	DamID
Dam-LMNB1/H3K4me3	3.06781	ChIC
Dam-LMNB1/H3K4me3	3.73207	DamID
Dam-LMNB1/H3K4me3	3.03862	ChIC
Dam-LMNB1/H3K4me3	3.65504	DamID
Dam-LMNB1/H3K4me3	3.15076	ChIC
Dam-LMNB1/H3K4me3	4.11066	DamID
Dam-LMNB1/H3K4me3	3.49651	ChIC
Dam-LMNB1/H3K4me3	3.33885	DamID
Dam-LMNB1/H3K4me3	3.89287	ChIC
Dam-LMNB1/H3K4me3	3.4777	DamID
Dam-LMNB1/H3K4me3	3.37218	ChIC
Dam-LMNB1/H3K4me3	4.3216	DamID
Dam-LMNB1/H3K4me3	3.70791	ChIC
Dam-LMNB1/H3K4me3	3.43361	DamID
Dam-LMNB1/H3K4me3	3.77873	ChIC
Dam-LMNB1/H3K4me3	3.99909	DamID
Dam-LMNB1/H3K4me3	3.16732	ChIC
Dam-LMNB1/H3K4me3	4.21503	DamID
Dam-LMNB1/H3K4me3	3.32449	ChIC
Dam-LMNB1/H3K4me3	3.44607	DamID
Dam-LMNB1/H3K4me3	3.46687	ChIC
Dam-LMNB1/H3K4me3	4.17661	DamID
Dam-LMNB1/H3K4me3	3.4096	ChIC
Dam-LMNB1/H3K4me3	3.65485	DamID
Dam-LMNB1/H3K4me3	3.65128	ChIC
Dam-LMNB1/H3K4me3	3.07664	DamID
Dam-LMNB1/H3K4me3	3.37254	ChIC
Dam-LMNB1/H3K4me3	4.48902	DamID
Dam-LMNB1/H3K4me3	4.01448	ChIC
Dam-LMNB1/H3K4me3	4.23523	DamID
Dam-LMNB1/H3K4me3	3.57484	ChIC
Dam-LMNB1/H3K4me3	3.20085	DamID
Dam-LMNB1/H3K4me3	3.50786	ChIC
Dam-LMNB1/H3K4me3	4.39865	DamID
Dam-LMNB1/H3K4me3	3.45954	ChIC
Dam-LMNB1/H3K4me3	4.19351	DamID
Dam-LMNB1/H3K4me3	3.81285	ChIC
Dam-LMNB1/H3K4me3	3.8012	DamID
Dam-LMNB1/H3K4me3	3.44358	ChIC
Dam-LMNB1/H3K4me3	3.07335	DamID
Dam-LMNB1/H3K4me3	3.9747	ChIC
Dam-LMNB1/H3K4me3	4.17826	DamID
Dam-LMNB1/H3K4me3	3.12123	ChIC
Dam-LMNB1/H3K4me3	3.55315	DamID
Dam-LMNB1/H3K4me3	3.21352	ChIC
Dam-LMNB1/H3K4me3	3.96825	DamID
Dam-LMNB1/H3K4me3	3.54394	ChIC
Dam-LMNB1/H3K4me3	4.53925	DamID
Dam-LMNB1/H3K4me3	3.78979	ChIC
Dam-LMNB1/H3K4me3	3.85727	DamID
Dam-LMNB1/H3K4me3	3.79975	ChIC
Dam-LMNB1/H3K4me3	3.64953	DamID
Dam-LMNB1/H3K4me3	3.65533	ChIC
Dam-LMNB1/H3K4me3	4.30986	DamID
Dam-LMNB1/H3K4me3	3.60228	ChIC
Dam-LMNB1/H3K4me3	4.33457	DamID
Dam-LMNB1/H3K4me3	3.45148	ChIC
Dam-LMNB1/H3K4me3	3.28847	DamID
Dam-LMNB1/H3K4me3	3.27207	ChIC
Dam-LMNB1/H3K4me3	3.79872	DamID
Dam-LMNB1/H3K4me3	3.2971	ChIC
Dam-LMNB1/H3K4me3	3.35083	DamID
Dam-LMNB1/H3K4me3	3.27091	ChIC
Dam-LMNB1/H3K4me3	3.38057	DamID
Dam-LMNB1/H3K4me3	3.40654	ChIC
Dam-LMNB1/H3K4me3	3.75228	DamID
Dam-LMNB1/H3K4me3	3.05538	ChIC
Dam-LMNB1/H3K4me3	4.31555	DamID
Dam-LMNB1/H3K4me3	3.53339	ChIC
Dam-LMNB1/H3K4me3	3.79789	DamID
Dam-LMNB1/H3K4me3	3.39655	ChIC
Dam-LMNB1/H3K4me3	3.92215	DamID
Dam-LMNB1/H3K4me3	3.64875	ChIC
Dam-LMNB1/H3K4me3	4.38018	DamID
Dam-LMNB1/H3K4me3	3.82795	ChIC
Dam-LMNB1/H3K4me3	4.37484	DamID
Dam-LMNB1/H3K4me3	3.60638	ChIC
Dam-LMNB1/H3K4me3	4.67569	DamID
Dam-LMNB1/H3K4me3	3.62366	ChIC
Dam-LMNB1/H3K4me3	3.96647	DamID
Dam-LMNB1/H3K4me3	3.32797	ChIC
Dam-LMNB1/H3K4me3	4.44099	DamID
Dam-LMNB1/H3K4me3	3.51055	ChIC
Dam-LMNB1/H3K4me3	4.20806	DamID
Dam-LMNB1/H3K4me3	3.18441	ChIC
Dam-LMNB1/H3K4me3	3.74989	DamID
Dam-LMNB1/H3K4me3	3.44979	ChIC
Dam-LMNB1/H3K4me3	3.44809	DamID
Dam-LMNB1/H3K4me3	3.70638	ChIC
Dam-LMNB1/H3K4me3	3.31387	DamID
Dam-LMNB1/H3K4me3	3.62982	ChIC
Dam-LMNB1/H3K4me3	3.5227	DamID
Dam-LMNB1/H3K4me3	3.9233	ChIC
Dam-LMNB1/H3K4me3	4.19819	DamID
Dam-LMNB1/H3K4me3	3.39863	ChIC
Dam-LMNB1/H3K4me3	3.50732	DamID
Dam-LMNB1/H3K4me3	3.13354	ChIC
Dam-LMNB1/H3K4me3	3.65801	DamID
Dam-LMNB1/H3K4me3	3.76492	ChIC
Dam-LMNB1/H3K4me3	3.00173	DamID
Dam-LMNB1/H3K4me3	3.87529	ChIC
Dam-LMNB1/H3K4me3	3.18041	DamID
Dam-LMNB1/H3K4me3	3.7926	ChIC
Dam-LMNB1/H3K4me3	3.03543	DamID
Dam-LMNB1/H3K4me3	3.62252	ChIC
Dam-LMNB1/H3K4me3	3.63185	DamID
Dam-LMNB1/H3K4me3	3.36754	ChIC
Dam-LMNB1/H3K4me3	3.2531	DamID
Dam-LMNB1/H3K4me3	3.10449	ChIC
Dam-LMNB1/H3K4me3	3.24329	DamID
Dam-LMNB1/H3K4me3	3.09167	ChIC
Dam-LMNB1/H3K4me3	3.24204	DamID
Dam-LMNB1/H3K4me3	3.59095	ChIC
Dam-LMNB1/H3K4me3	3.72313	DamID
Dam-LMNB1/H3K4me3	3.76612	ChIC
Dam-LMNB1/H3K4me3	4.23987	DamID
Dam-LMNB1/H3K4me3	3.24797	ChIC
Dam-LMNB1/H3K4me3	3.79595	DamID
Dam-LMNB1/H3K4me3	3.12775	ChIC
Dam-LMNB1/H3K4me3	3.89949	DamID
Dam-LMNB1/H3K4me3	3.24969	ChIC
Dam-LMNB1/H3K4me3	4.3937	DamID
Dam-LMNB1/H3K4me3	3.60119	ChIC
Dam-LMNB1/H3K4me3	3.72255	DamID
Dam-LMNB1/H3K4me3	3.74273	ChIC
Dam-LMNB1/H3K4me3	3.83784	DamID
Dam-LMNB1/H3K4me3	3.61257	ChIC
Dam-LMNB1/H3K4me3	3.71324	DamID
Dam-LMNB1/H3K4me3	3.53643	ChIC
Dam-LMNB1/H3K4me3	4.07748	DamID
Dam-LMNB1/H3K4me3	3.04689	ChIC
Dam-LMNB1/H3K4me3	3.12937	DamID
Dam-LMNB1/H3K4me3	3.40603	ChIC
Dam-LMNB1/H3K4me3	4.36819	DamID
Dam-LMNB1/H3K4me3	3.4609	ChIC
Dam-LMNB1/H3K4me3	4.5983	DamID
Dam-LMNB1/H3K4me3	3.57852	ChIC
Dam-LMNB1/H3K4me3	3.88173	DamID
Dam-LMNB1/H3K4me3	3.43249	ChIC
Dam-LMNB1/H3K4me3	3.41263	DamID
Dam-LMNB1/H3K4me3	3.73368	ChIC
Dam-LMNB1/H3K4me3	4.50667	DamID
Dam-LMNB1/H3K4me3	3.58827	ChIC
Dam-LMNB1/H3K4me3	4.58705	DamID
Dam-LMNB1/H3K4me3	3.69688	ChIC
Dam-LMNB1/H3K4me3	3.70044	DamID
Dam-LMNB1/H3K4me3	3.36135	ChIC
Dam-LMNB1/H3K4me3	3.91238	DamID
Dam-LMNB1/H3K4me3	3.38757	ChIC
Dam-LMNB1/H3K4me3	3.90352	DamID
Dam-LMNB1/H3K4me3	3.17056	ChIC
Dam-LMNB1/H3K4me3	3.00518	DamID
Dam-LMNB1/H3K4me3	3.98726	ChIC
Dam-LMNB1/H3K4me3	3.07918	DamID
Dam-LMNB1/H3K4me3	3.79162	ChIC
Dam-LMNB1/H3K4me3	4.16095	DamID
Dam-LMNB1/H3K4me3	3.54407	ChIC
Dam-LMNB1/H3K4me3	3.17406	DamID
Dam-LMNB1/H3K4me3	3.83689	ChIC
Dam-LMNB1/H3K4me3	3.28488	DamID
Dam-LMNB1/H3K4me3	3.715	ChIC
Dam-LMNB1/H3K4me3	3.14114	DamID
Dam-LMNB1/H3K4me3	3.67906	ChIC
Dam-LMNB1/H3K4me3	3.21192	DamID
Dam-LMNB1/H3K4me3	3.37291	ChIC
Dam-LMNB1/H3K4me3	4.28375	DamID
Dam-LMNB1/H3K4me3	3.47611	ChIC
Dam-LMNB1/H3K4me3	3.79886	DamID
Dam-LMNB1/H3K4me3	3.44154	ChIC
Dam-LMNB1/H3K4me3	4.31307	DamID
Dam-LMNB1/H3K4me3	3.57588	ChIC
Dam-LMNB1/H3K4me3	3.42275	DamID
Dam-LMNB1/H3K4me3	3.15198	ChIC
Dam-LMNB1/H3K4me3	3.56027	DamID
Dam-LMNB1/H3K4me3	3.5284	ChIC
Dam-LMNB1/H3K4me3	3.53033	DamID
Dam-LMNB1/H3K4me3	3.39967	ChIC
Dam-LMNB1/H3K4me3	4.12248	DamID
Dam-LMNB1/H3K4me3	3.51081	ChIC
Dam-LMNB1/H3K4me3	3.83664	DamID
Dam-LMNB1/H3K4me3	3.33163	ChIC
Dam-LMNB1/H3K4me3	4.28357	DamID
Dam-LMNB1/H3K4me3	3.41229	ChIC
Dam-LMNB1/H3K4me3	4.0498	DamID
Dam-LMNB1/H3K4me3	3.33082	ChIC
Dam-LMNB1/H3K4me3	3.59704	DamID
Dam-LMNB1/H3K4me3	3.30535	ChIC
Dam-LMNB1/H3K4me3	3.33666	DamID
Dam-LMNB1/H3K4me3	3.94325	ChIC
Dam-LMNB1/H3K4me3	4.36239	DamID
Dam-LMNB1/H3K4me3	3.48001	ChIC
Dam-LMNB1/H3K4me3	4.0128	DamID
Dam-LMNB1/H3K4me3	3.73054	ChIC
Dam-LMNB1/H3K4me3	3.7638	DamID
Dam-LMNB1/H3K4me3	3.42406	ChIC
Dam-LMNB1/H3K4me3	3.83512	DamID
Dam-LMNB1/H3K4me3	3.28892	ChIC
Dam-LMNB1/H3K4me3	3.9752	DamID
Dam-LMNB1/H3K4me3	3.37383	ChIC
Dam-LMNB1/H3K4me3	4.43791	DamID
Dam-LMNB1/H3K4me3	3.68034	ChIC
Dam-LMNB1/H3K4me3	4.41041	DamID
Dam-LMNB1/H3K4me3	3.89404	ChIC
Dam-LMNB1/H3K4me3	3.11294	DamID
Dam-LMNB1/H3K4me3	3.45969	ChIC
Dam-LMNB1/H3K4me3	4.41726	DamID
Dam-LMNB1/H3K4me3	3.66039	ChIC
Dam-LMNB1/H3K4me3	4.04867	DamID
Dam-LMNB1/H3K4me3	3.35984	ChIC
Dam-LMNB1/H3K4me3	3.30578	DamID
Dam-LMNB1/H3K4me3	3.16465	ChIC
Dam-LMNB1/H3K4me3	3.68878	DamID
Dam-LMNB1/H3K4me3	3.13001	ChIC
Dam-LMNB1/H3K4me3	3.4096	DamID
Dam-LMNB1/H3K4me3	3.84255	ChIC
Dam-LMNB1/H3K4me3	3.81776	DamID
Dam-LMNB1/H3K4me3	3.81117	ChIC
Dam-LMNB1/H3K4me3	4.00264	DamID
Dam-LMNB1/H3K4me3	3.56656	ChIC
Dam-LMNB1/H3K4me3	3.87852	DamID
Dam-LMNB1/H3K4me3	3.19756	ChIC
Dam-LMNB1/H3K4me3	3.31027	DamID
Dam-LMNB1/H3K4me3	3.56679	ChIC
Dam-LMNB1/H3K4me3	3.03743	DamID
Dam-LMNB1/H3K4me3	3.31848	ChIC
Dam-LMNB1/H3K4me3	4.49065	DamID
Dam-LMNB1/H3K4me3	3.91682	ChIC
Dam-LMNB1/H3K4me3	3.11628	DamID
Dam-LMNB1/H3K4me3	3.61616	ChIC
Dam-LMNB1/H3K4me3	3.49052	DamID
Dam-LMNB1/H3K4me3	3.84584	ChIC
Dam-LMNB1/H3K4me3	3.40756	DamID
Dam-LMNB1/H3K4me3	3.07408	ChIC
Dam-LMNB1/H3K4me3	3.85727	DamID
Dam-LMNB1/H3K4me3	3.27114	ChIC
Dam-LMNB1/H3K4me3	3.76908	DamID
Dam-LMNB1/H3K4me3	3.4188	ChIC
Dam-LMNB1/H3K4me3	4.22922	DamID
Dam-LMNB1/H3K4me3	3.31302	ChIC
Dam-LMNB1/H3K4me3	4.52763	DamID
Dam-LMNB1/H3K4me3	3.45393	ChIC
Dam-LMNB1/H3K4me3	3.6886	DamID
Dam-LMNB1/H3K4me3	3.10346	ChIC
Dam-LMNB1/H3K4me3	3.92101	DamID
Dam-LMNB1/H3K4me3	3.30168	ChIC
Dam-LMNB1/H3K4me3	4.2237	DamID
Dam-LMNB1/H3K4me3	3.34439	ChIC
Dam-LMNB1/H3K4me3	3.19811	DamID
Dam-LMNB1/H3K4me3	3.29557	ChIC
Dam-LMNB1/H3K4me3	3.76805	DamID
Dam-LMNB1/H3K4me3	3.24625	ChIC
Dam-LMNB1/H3K4me3	3.51508	DamID
Dam-LMNB1/H3K4me3	3.16938	ChIC
Dam-LMNB1/H3K4me3	3.89559	DamID
Dam-LMNB1/H3K4me3	3.6217	ChIC
Dam-LMNB1/H3K4me3	4.45597	DamID
Dam-LMNB1/H3K4me3	3.64621	ChIC
Dam-LMNB1/H3K4me3	3.44373	DamID
Dam-LMNB1/H3K4me3	3.46716	ChIC
Dam-LMNB1/H3K4me3	3.27091	DamID
Dam-LMNB1/H3K4me3	3.4188	ChIC
Dam-LMNB1/H3K4me3	4.34011	DamID
Dam-LMNB1/H3K4me3	3.33666	ChIC
Dam-LMNB1/H3K4me3	3.65215	DamID
Dam-LMNB1/H3K4me3	3.07445	ChIC
Dam-LMNB1/H3K4me3	4.47233	DamID
Dam-LMNB1/H3K4me3	3.42357	ChIC
Dam-LMNB1/H3K4me3	3.91971	DamID
Dam-LMNB1/H3K4me3	3.37254	ChIC
Dam-LMNB1/H3K4me3	4.06885	DamID
Dam-LMNB1/H3K4me3	3.16938	ChIC
Dam-LMNB1/H3K4me3	3.52218	DamID
Dam-LMNB1/H3K4me3	3.36286	ChIC
Dam-LMNB1/H3K4me3	3.25983	DamID
Dam-LMNB1/H3K4me3	3.17898	ChIC
Dam-LMNB1/H3K4me3	3.85009	DamID
Dam-LMNB1/H3K4me3	3.31911	ChIC
Dam-LMNB1/H3K4me3	3.33465	DamID
Dam-LMNB1/H3K4me3	3.34459	ChIC
Dam-LMNB1/H3K4me3	4.60931	DamID
Dam-LMNB1/H3K4me3	3.62118	ChIC
Dam-LMNB1/H3K4me3	3.91461	DamID
Dam-LMNB1/H3K4me3	3.20167	ChIC
Dam-LMNB1/H3K4me3	4.39007	DamID
Dam-LMNB1/H3K4me3	3.69205	ChIC
Dam-LMNB1/H3K4me3	4.14761	DamID
Dam-LMNB1/H3K4me3	3.5412	ChIC
Dam-LMNB1/H3K4me3	3.95017	DamID
Dam-LMNB1/H3K4me3	3.25792	ChIC
Dam-LMNB1/H3K4me3	3.33766	DamID
Dam-LMNB1/H3K4me3	3.16584	ChIC
Dam-LMNB1/H3K4me3	3.84597	DamID
Dam-LMNB1/H3K4me3	3.25912	ChIC
Dam-LMNB1/H3K4me3	3.43584	DamID
Dam-LMNB1/H3K4me3	3.40398	ChIC
Dam-LMNB1/H3K4me3	3.73965	DamID
Dam-LMNB1/H3K4me3	3.031	ChIC
Dam-LMNB1/H3K4me3	3.91876	DamID
Dam-LMNB1/H3K4me3	3.45255	ChIC
Dam-LMNB1/H3K4me3	4.15588	DamID
Dam-LMNB1/H3K4me3	3.28012	ChIC
Dam-LMNB1/H3K4me3	4.45278	DamID
Dam-LMNB1/H3K4me3	3.34341	ChIC
Dam-LMNB1/H3K4me3	4.21346	DamID
Dam-LMNB1/H3K4me3	3.58569	ChIC
Dam-LMNB1/H3K4me3	4.41084	DamID
Dam-LMNB1/H3K4me3	3.42586	ChIC
Dam-LMNB1/H3K4me3	4.696	DamID
Dam-LMNB1/H3K4me3	3.69975	ChIC
Dam-LMNB1/H3K4me3	4.46271	DamID
Dam-LMNB1/H3K4me3	3.71139	ChIC
Dam-LMNB1/H3K4me3	4.5213	DamID
Dam-LMNB1/H3K4me3	3.31702	ChIC
Dam-LMNB1/H3K4me3	4.40819	DamID
Dam-LMNB1/H3K4me3	3.36474	ChIC
Dam-LMNB1/H3K4me3	3.95737	DamID
Dam-LMNB1/H3K4me3	3.28981	ChIC
Dam-LMNB1/H3K4me3	3.75143	DamID
Dam-LMNB1/H3K4me3	3.32201	ChIC
Dam-LMNB1/H3K4me3	3.28825	DamID
Dam-LMNB1/H3K4me3	3.43965	ChIC
Dam-LMNB1/H3K4me3	4.33474	DamID
Dam-LMNB1/H3K4me3	3.59616	ChIC
Dam-LMNB1/H3K4me3	3.47202	DamID
Dam-LMNB1/H3K4me3	3.46075	ChIC
Dam-LMNB1/H3K4me3	3.64286	DamID
Dam-LMNB1/H3K4me3	3.23553	ChIC
Dam-LMNB1/H3K4me3	3.99007	DamID
Dam-LMNB1/H3K4me3	3.63012	ChIC
Dam-LMNB1/H3K4me3	4.00864	DamID
Dam-LMNB1/H3K4me3	3.0216	ChIC
Dam-LMNB1/H3K4me3	4.18913	DamID
Dam-LMNB1/H3K4me3	3.2783	ChIC
Dam-LMNB1/H3K4me3	3.91735	DamID
Dam-LMNB1/H3K4me3	3.12872	ChIC
Dam-LMNB1/H3K4me3	4.65717	DamID
Dam-LMNB1/H3K4me3	3.45788	ChIC
Dam-LMNB1/H3K4me3	4.29861	DamID
Dam-LMNB1/H3K4me3	3.57206	ChIC
Dam-LMNB1/H3K4me3	4.27825	DamID
Dam-LMNB1/H3K4me3	3.35276	ChIC
Dam-LMNB1/H3K4me3	3.42259	DamID
Dam-LMNB1/H3K4me3	3.41296	ChIC
Dam-LMNB1/H3K4me3	4.31649	DamID
Dam-LMNB1/H3K4me3	3.69117	ChIC
Dam-LMNB1/H3K4me3	4.08831	DamID
Dam-LMNB1/H3K4me3	3.19145	ChIC
Dam-LMNB1/H3K4me3	3.74695	DamID
Dam-LMNB1/H3K4me3	3.13194	ChIC
Dam-LMNB1/H3K4me3	3.92722	DamID
Dam-LMNB1/H3K4me3	3.35507	ChIC
Dam-LMNB1/H3K4me3	3.26998	DamID
Dam-LMNB1/H3K4me3	3.54777	ChIC
Dam-LMNB1/H3K4me3	3.84813	DamID
Dam-LMNB1/H3K4me3	3.13893	ChIC
Dam-LMNB1/H3K4me3	4.24413	DamID
Dam-LMNB1/H3K4me3	3.31785	ChIC
Dam-LMNB1/H3K4me3	4.11123	DamID
Dam-LMNB1/H3K4me3	3.79927	ChIC
Dam-LMNB1/H3K4me3	3.33345	DamID
Dam-LMNB1/H3K4me3	3.3962	ChIC
Dam-LMNB1/H3K4me3	4.8242	DamID
Dam-LMNB1/H3K4me3	3.68151	ChIC
Dam-LMNB1/H3K4me3	4.73851	DamID
Dam-LMNB1/H3K4me3	3.94047	ChIC
Dam-LMNB1/H3K4me3	4.45313	DamID
Dam-LMNB1/H3K4me3	3.83916	ChIC
Dam-LMNB1/H3K4me3	3.40466	DamID
Dam-LMNB1/H3K4me3	3.12123	ChIC
Dam-LMNB1/H3K4me3	3.07954	DamID
Dam-LMNB1/H3K4me3	3.5427	ChIC
Dam-LMNB1/H3K4me3	3.85473	DamID
Dam-LMNB1/H3K4me3	3.08314	ChIC
Dam-LMNB1/H3K4me3	3.61553	DamID
Dam-LMNB1/H3K4me3	3.06183	ChIC
Dam-LMNB1/H3K4me3	3.91824	DamID
Dam-LMNB1/H3K4me3	3.27346	ChIC
Dam-LMNB1/H3K4me3	3.68895	DamID
Dam-LMNB1/H3K4me3	3.11959	ChIC
Dam-LMNB1/H3K4me3	4.07976	DamID
Dam-LMNB1/H3K4me3	3.5799	ChIC
Dam-LMNB1/H3K4me3	4.01924	DamID
Dam-LMNB1/H3K4me3	3.32387	ChIC
Dam-LMNB1/H3K4me3	3.765	DamID
Dam-LMNB1/H3K4me3	3.2014	ChIC
Dam-LMNB1/H3K4me3	3.91376	DamID
Dam-LMNB1/H3K4me3	3.1176	ChIC
Dam-LMNB1/H3K4me3	3.98322	DamID
Dam-LMNB1/H3K4me3	3.2615	ChIC
Dam-LMNB1/H3K4me3	4.5692	DamID
Dam-LMNB1/H3K4me3	3.5172	ChIC
Dam-LMNB1/H3K4me3	3.22583	DamID
Dam-LMNB1/H3K4me3	3.7439	ChIC
Dam-LMNB1/H3K4me3	3.24155	DamID
Dam-LMNB1/H3K4me3	3.76477	ChIC
Dam-LMNB1/H3K4me3	3.89779	DamID
Dam-LMNB1/H3K4me3	3.40705	ChIC
Dam-LMNB1/H3K4me3	4.27621	DamID
Dam-LMNB1/H3K4me3	3.06483	ChIC
Dam-LMNB1/H3K4me3	3.61331	DamID
Dam-LMNB1/H3K4me3	3.1271	ChIC
Dam-LMNB1/H3K4me3	3.86112	DamID
Dam-LMNB1/H3K4me3	3.51081	ChIC
Dam-LMNB1/H3K4me3	4.0278	DamID
Dam-LMNB1/H3K4me3	3.44607	ChIC
Dam-LMNB1/H3K4me3	3.39585	DamID
Dam-LMNB1/H3K4me3	3.2465	ChIC
Dam-LMNB1/H3K4me3	3.78618	DamID
Dam-LMNB1/H3K4me3	3.077	ChIC
Dam-LMNB1/H3K4me3	3.74044	DamID
Dam-LMNB1/H3K4me3	3.44917	ChIC
Dam-LMNB1/H3K4me3	3.75105	DamID
Dam-LMNB1/H3K4me3	3.28466	ChIC
Dam-LMNB1/H3K4me3	3.36192	DamID
Dam-LMNB1/H3K4me3	3.38184	ChIC
Dam-LMNB1/H3K4me3	4.15881	DamID
Dam-LMNB1/H3K4me3	3.71842	ChIC
Dam-LMNB1/H3K4me3	3.38775	DamID
Dam-LMNB1/H3K4me3	3.18837	ChIC
Dam-LMNB1/H3K4me3	3.45332	DamID
Dam-LMNB1/H3K4me3	3.36248	ChIC
Dam-LMNB1/H3K4me3	4.50199	DamID
Dam-LMNB1/H3K4me3	3.61119	ChIC
Dam-LMNB1/H3K4me3	4.23388	DamID
Dam-LMNB1/H3K4me3	3.57944	ChIC
Dam-LMNB1/H3K4me3	4.16681	DamID
Dam-LMNB1/H3K4me3	3.2413	ChIC
Dam-LMNB1/H3K4me3	3.31869	DamID
Dam-LMNB1/H3K4me3	3.29403	ChIC
Dam-LMNB1/H3K4me3	3.84036	DamID
Dam-LMNB1/H3K4me3	3.25018	ChIC
Dam-LMNB1/H3K4me3	3.66191	DamID
Dam-LMNB1/H3K4me3	3.21537	ChIC
Dam-LMNB1/H3K4me3	4.05603	DamID
Dam-LMNB1/H3K4me3	3.11394	ChIC
Dam-LMNB1/H3K4me3	3.16613	DamID
Dam-LMNB1/H3K4me3	3.5382	ChIC
Dam-LMNB1/H3K4me3	3.71908	DamID
Dam-LMNB1/H3K4me3	3.26998	ChIC
Dam-LMNB1/H3K4me3	4.06752	DamID
Dam-LMNB1/H3K4me3	3.5412	ChIC
Dam-LMNB1/H3K4me3	3.68726	DamID
Dam-LMNB1/H3K4me3	3.2634	ChIC
Dam-LMNB1/H3K4me3	3.6909	DamID
Dam-LMNB1/H3K4me3	3.32777	ChIC
Dam-LMNB1/H3K4me3	4.10195	DamID
Dam-LMNB1/H3K4me3	3.12969	ChIC
Dam-LMNB1/H3K4me3	4.57213	DamID
Dam-LMNB1/H3K4me3	3.4501	ChIC
Dam-LMNB1/H3K4me3	4.13567	DamID
Dam-LMNB1/H3K4me3	3.10312	ChIC
Dam-LMNB1/H3K4me3	4.22704	DamID
Dam-LMNB1/H3K4me3	3.62159	ChIC
Dam-LMNB1/H3K4me3	4.13014	DamID
Dam-LMNB1/H3K4me3	3.58024	ChIC
Dam-LMNB1/H3K4me3	3.99774	DamID
Dam-LMNB1/H3K4me3	3.64147	ChIC
Dam-LMNB1/H3K4me3	4.12463	DamID
Dam-LMNB1/H3K4me3	3.69144	ChIC
Dam-LMNB1/H3K4me3	4.00337	DamID
Dam-LMNB1/H3K4me3	3.46627	ChIC
Dam-LMNB1/H3K4me3	3.40892	DamID
Dam-LMNB1/H3K4me3	3.17667	ChIC
Dam-LMNB1/H3K4me3	4.37096	DamID
Dam-LMNB1/H3K4me3	3.43169	ChIC
Dam-LMNB1/H3K4me3	4.23381	DamID
Dam-LMNB1/H3K4me3	3.18013	ChIC
Dam-LMNB1/H3K4me3	3.7981	DamID
Dam-LMNB1/H3K4me3	3.21564	ChIC
Dam-LMNB1/H3K4me3	4.10941	DamID
Dam-LMNB1/H3K4me3	3.29688	ChIC
Dam-LMNB1/H3K4me3	3.88366	DamID
Dam-LMNB1/H3K4me3	3.32428	ChIC
Dam-LMNB1/H3K4me3	4.53624	DamID
Dam-LMNB1/H3K4me3	3.47085	ChIC
Dam-LMNB1/H3K4me3	3.24944	DamID
Dam-LMNB1/H3K4me3	3.18667	ChIC
Dam-LMNB1/H3K4me3	3.80855	DamID
Dam-LMNB1/H3K4me3	3.39305	ChIC
Dam-LMNB1/H3K4me3	3.43505	DamID
Dam-LMNB1/H3K4me3	3.31702	ChIC
Dam-LMNB1/H3K4me3	3.36286	DamID
Dam-LMNB1/H3K4me3	3.28825	ChIC
Dam-LMNB1/H3K4me3	4.23586	DamID
Dam-LMNB1/H3K4me3	3.554	ChIC
Dam-LMNB1/H3K4me3	4.6148	DamID
Dam-LMNB1/H3K4me3	3.74115	ChIC
Dam-LMNB1/H3K4me3	4.02465	DamID
Dam-LMNB1/H3K4me3	3.8761	ChIC
Dam-LMNB1/H3K4me3	4.4574	DamID
Dam-LMNB1/H3K4me3	3.77851	ChIC
Dam-LMNB1/H3K4me3	4.30055	DamID
Dam-LMNB1/H3K4me3	3.71332	ChIC
Dam-LMNB1/H3K4me3	4.49554	DamID
Dam-LMNB1/H3K4me3	3.34986	ChIC
Dam-LMNB1/H3K4me3	3.26905	DamID
Dam-LMNB1/H3K4me3	3.30557	ChIC
Dam-LMNB1/H3K4me3	4.001	DamID
Dam-LMNB1/H3K4me3	3.15045	ChIC
Dam-LMNB1/H3K4me3	3.86255	DamID
Dam-LMNB1/H3K4me3	3.01578	ChIC
Dam-LMNB1/H3K4me3	4.41646	DamID
Dam-LMNB1/H3K4me3	3.56902	ChIC
Dam-LMNB1/H3K4me3	3.95847	DamID
Dam-LMNB1/H3K4me3	3.077	ChIC
Dam-LMNB1/H3K4me3	3.75557	DamID
Dam-LMNB1/H3K4me3	3.21378	ChIC
Dam-LMNB1/H3K4me3	3.4748	DamID
Dam-LMNB1/H3K4me3	3.35199	ChIC
Dam-LMNB1/H3K4me3	3.98713	DamID
Dam-LMNB1/H3K4me3	3.17638	ChIC
Dam-LMNB1/H3K4me3	3.38489	DamID
Dam-LMNB1/H3K4me3	3.53326	ChIC
Dam-LMNB1/H3K4me3	4.44053	DamID
Dam-LMNB1/H3K4me3	3.26364	ChIC
Dam-LMNB1/H3K4me3	3.21192	DamID
Dam-LMNB1/H3K4me3	3.67154	ChIC
Dam-LMNB1/H3K4me3	3.99677	DamID
Dam-LMNB1/H3K4me3	3.57194	ChIC
Dam-LMNB1/H3K4me3	3.57634	DamID
Dam-LMNB1/H3K4me3	3.34792	ChIC
Dam-LMNB1/H3K4me3	3.9696	DamID
Dam-LMNB1/H3K4me3	3.35641	ChIC
Dam-LMNB1/H3K4me3	3.96076	DamID
Dam-LMNB1/H3K4me3	3.35813	ChIC
Dam-LMNB1/H3K4me3	4.01081	DamID
Dam-LMNB1/H3K4me3	3.24502	ChIC
Dam-LMNB1/H3K4me3	4.08824	DamID
Dam-LMNB1/H3K4me3	3.45894	ChIC
Dam-LMNB1/H3K4me3	3.6603	DamID
Dam-LMNB1/H3K4me3	3.34459	ChIC
Dam-LMNB1/H3K4me3	3.96322	DamID
Dam-LMNB1/H3K4me3	3.32449	ChIC
Dam-LMNB1/H3K4me3	4.0892	DamID
Dam-LMNB1/H3K4me3	3.26435	ChIC
Dam-LMNB1/H3K4me3	3.47012	DamID
Dam-LMNB1/H3K4me3	3.32613	ChIC
Dam-LMNB1/H3K4me3	3.11959	DamID
Dam-LMNB1/H3K4me3	3.35488	ChIC
Dam-LMNB1/H3K4me3	3.24871	DamID
Dam-LMNB1/H3K4me3	3.07518	ChIC
Dam-LMNB1/H3K4me3	3.60184	DamID
Dam-LMNB1/H3K4me3	3.10585	ChIC
Dam-LMNB1/H3K4me3	3.84997	DamID
Dam-LMNB1/H3K4me3	3.36192	ChIC
Dam-LMNB1/H3K4me3	4.64259	DamID
Dam-LMNB1/H3K4me3	3.56134	ChIC
Dam-LMNB1/H3K4me3	4.38162	DamID
Dam-LMNB1/H3K4me3	3.68024	ChIC
Dam-LMNB1/H3K4me3	4.58362	DamID
Dam-LMNB1/H3K4me3	3.48982	ChIC
Dam-LMNB1/H3K4me3	4.42055	DamID
Dam-LMNB1/H3K4me3	3.46434	ChIC
Dam-LMNB1/H3K4me3	4.11998	DamID
Dam-LMNB1/H3K4me3	3.31429	ChIC
Dam-LMNB1/H3K4me3	4.35069	DamID
Dam-LMNB1/H3K4me3	3.33846	ChIC
Dam-LMNB1/H3K4me3	3.2982	DamID
Dam-LMNB1/H3K4me3	3.3438	ChIC
Dam-LMNB1/H3K4me3	4.04068	DamID
Dam-LMNB1/H3K4me3	3.26975	ChIC
Dam-LMNB1/H3K4me3	3.72016	DamID
Dam-LMNB1/H3K4me3	3.33465	ChIC
Dam-LMNB1/H3K4me3	3.35468	DamID
Dam-LMNB1/H3K4me3	3.39076	ChIC
Dam-LMNB1/H3K4me3	3.29026	DamID
Dam-LMNB1/H3K4me3	3.42749	ChIC
Dam-LMNB1/H3K4me3	3.45818	DamID
Dam-LMNB1/H3K4me3	3.07262	ChIC
Dam-LMNB1/H3K4me3	3.89337	DamID
Dam-LMNB1/H3K4me3	3.15776	ChIC
Dam-LMNB1/H3K4me3	4.24519	DamID
Dam-LMNB1/H3K4me3	3.11193	ChIC
Dam-LMNB1/H3K4me3	3.85757	DamID
Dam-LMNB1/H3K4me3	3.15746	ChIC
Dam-LMNB1/H3K4me3	3.16197	DamID
Dam-LMNB1/H3K4me3	3.73086	ChIC
Dam-LMNB1/H3K4me3	4.41081	DamID
Dam-LMNB1/H3K4me3	3.40226	ChIC
Dam-LMNB1/H3K4me3	4.32461	DamID
Dam-LMNB1/H3K4me3	3.31513	ChIC
Dam-LMNB1/H3K4me3	4.63989	DamID
Dam-LMNB1/H3K4me3	3.82588	ChIC
Dam-LMNB1/H3K4me3	4.2872	DamID
Dam-LMNB1/H3K4me3	3.52075	ChIC
Dam-LMNB1/H3K4me3	4.079	DamID
Dam-LMNB1/H3K4me3	3.26834	ChIC
Dam-LMNB1/H3K4me3	4.25013	DamID
Dam-LMNB1/H3K4me3	3.25139	ChIC
Dam-LMNB1/H3K4me3	3.71349	DamID
Dam-LMNB1/H3K4me3	3.09377	ChIC
Dam-LMNB1/H3K4me3	3.9769	DamID
Dam-LMNB1/H3K4me3	3.06781	ChIC
Dam-LMNB1/H3K4me3	3.9342	DamID
Dam-LMNB1/H3K4me3	3.18752	ChIC
Dam-LMNB1/H3K4me3	3.82289	DamID
Dam-LMNB1/H3K4me3	3.48359	ChIC
Dam-LMNB1/H3K4me3	3.35641	DamID
Dam-LMNB1/H3K4me3	3.58161	ChIC
Dam-LMNB1/H3K4me3	4.39709	DamID
Dam-LMNB1/H3K4me3	3.40157	ChIC
Dam-LMNB1/H3K4me3	3.65849	DamID
Dam-LMNB1/H3K4me3	3.31973	ChIC
Dam-LMNB1/H3K4me3	3.12024	DamID
Dam-LMNB1/H3K4me3	3.13258	ChIC
Dam-LMNB1/H3K4me3	4.02592	DamID
Dam-LMNB1/H3K4me3	3.34967	ChIC
Dam-LMNB1/H3K4me3	4.10843	DamID
Dam-LMNB1/H3K4me3	3.17493	ChIC
Dam-LMNB1/H3K4me3	4.11484	DamID
Dam-LMNB1/H3K4me3	3.26102	ChIC
Dam-LMNB1/H3K4me3	4.19986	DamID
Dam-LMNB1/H3K4me3	3.25744	ChIC
Dam-LMNB1/H3K4me3	4.22927	DamID
Dam-LMNB1/H3K4me3	3.16879	ChIC
Dam-LMNB1/H3K4me3	4.17998	DamID
Dam-LMNB1/H3K4me3	3.02694	ChIC
Dam-LMNB1/H3K4me3	3.8537	DamID
Dam-LMNB1/H3K4me3	3.45758	ChIC
Dam-LMNB1/H3K4me3	3.58263	DamID
Dam-LMNB1/H3K4me3	3.78347	ChIC
Dam-LMNB1/H3K4me3	4.01561	DamID
Dam-LMNB1/H3K4me3	3.02202	ChIC
Dam-LMNB1/H3K4me3	3.34986	DamID
Dam-LMNB1/H3K4me3	3.1726	ChIC
Dam-LMNB1/H3K4me3	3.69618	DamID
Dam-LMNB1/H3K4me3	3.19645	ChIC
Dam-LMNB1/H3K4me3	3.908	DamID
Dam-LMNB1/H3K4me3	3.17955	ChIC
Dam-LMNB1/H3K4me3	4.047	DamID
Dam-LMNB1/H3K4me3	3.04844	ChIC
Dam-LMNB1/H3K4me3	4.03973	DamID
Dam-LMNB1/H3K4me3	3.14176	ChIC
Dam-LMNB1/H3K4me3	3.77342	DamID
Dam-LMNB1/H3K4me3	3.2383	ChIC
Dam-LMNB1/H3K4me3	4.10418	DamID
Dam-LMNB1/H3K4me3	3.43775	ChIC
Dam-LMNB1/H3K4me3	4.48437	DamID
Dam-LMNB1/H3K4me3	3.11361	ChIC
Dam-LMNB1/H3K4me3	4.01216	DamID
Dam-LMNB1/H3K4me3	3.45637	ChIC
Dam-LMNB1/H3K4me3	3.54962	DamID
Dam-LMNB1/H3K4me3	3.02407	ChIC
Dam-LMNB1/H3K4me3	3.90763	DamID
Dam-LMNB1/H3K4me3	3.66633	ChIC
Dam-LMNB1/H3K4me3	4.00048	DamID
Dam-LMNB1/H3K4me3	3.98511	ChIC
Dam-LMNB1/H3K4me3	3.74539	DamID
Dam-LMNB1/H3K4me3	3.92304	ChIC
Dam-LMNB1/H3K4me3	4.1905	DamID
Dam-LMNB1/H3K4me3	3.73592	ChIC
Dam-LMNB1/H3K4me3	4.62073	DamID
Dam-LMNB1/H3K4me3	3.9248	ChIC
Dam-LMNB1/H3K4me3	4.06017	DamID
Dam-LMNB1/H3K4me3	3.5966	ChIC
Dam-LMNB1/H3K4me3	3.4813	DamID
Dam-LMNB1/H3K4me3	3.44902	ChIC
Dam-LMNB1/H3K4me3	4.24	DamID
Dam-LMNB1/H3K4me3	3.52737	ChIC
Dam-LMNB1/H3K4me3	3.94567	DamID
Dam-LMNB1/H3K4me3	3.38525	ChIC
Dam-LMNB1/H3K4me3	3.37088	DamID
Dam-LMNB1/H3K4me3	3.4101	ChIC
Dam-LMNB1/H3K4me3	3.13988	DamID
Dam-LMNB1/H3K4me3	3.57171	ChIC
Dam-LMNB1/H3K4me3	3.50556	DamID
Dam-LMNB1/H3K4me3	3.75899	ChIC
Dam-LMNB1/H3K4me3	3.55666	DamID
Dam-LMNB1/H3K4me3	3.73135	ChIC
Dam-LMNB1/H3K4me3	4.5217	DamID
Dam-LMNB1/H3K4me3	3.85321	ChIC
Dam-LMNB1/H3K4me3	4.681	DamID
Dam-LMNB1/H3K4me3	3.88762	ChIC
Dam-LMNB1/H3K4me3	4.30752	DamID
Dam-LMNB1/H3K4me3	3.54937	ChIC
Dam-LMNB1/H3K4me3	3.33506	DamID
Dam-LMNB1/H3K4me3	3.38202	ChIC
Dam-LMNB1/H3K4me3	3.70595	DamID
Dam-LMNB1/H3K4me3	3.78533	ChIC
Dam-LMNB1/H3K4me3	3.7495	DamID
Dam-LMNB1/H3K4me3	3.29003	ChIC
Dam-LMNB1/H3K4me3	3.33626	DamID
Dam-LMNB1/H3K4me3	3.25066	ChIC
Dam-LMNB1/H3K4me3	3.77517	DamID
Dam-LMNB1/H3K4me3	3.48416	ChIC
Dam-LMNB1/H3K4me3	3.30664	DamID
Dam-LMNB1/H3K4me3	3.5738	ChIC
Dam-LMNB1/H3K4me3	3.96152	DamID
Dam-LMNB1/H3K4me3	3.80821	ChIC
Dam-LMNB1/H3K4me3	4.32809	DamID
Dam-LMNB1/H3K4me3	3.45864	ChIC
Dam-LMNB1/H3K4me3	3.03423	DamID
Dam-LMNB1/H3K4me3	3.41246	ChIC
Dam-LMNB1/H3K4me3	4.06614	DamID
Dam-LMNB1/H3K4me3	3.19948	ChIC
Dam-LMNB1/H3K4me3	4.15688	DamID
Dam-LMNB1/H3K4me3	4.02485	ChIC
Dam-LMNB1/H3K4me3	3.31345	DamID
Dam-LMNB1/H3K4me3	3.82276	ChIC
Dam-LMNB1/H3K4me3	4.33084	DamID
Dam-LMNB1/H3K4me3	3.64523	ChIC
Dam-LMNB1/H3K4me3	4.60034	DamID
Dam-LMNB1/H3K4me3	3.77815	ChIC
Dam-LMNB1/H3K4me3	4.12542	DamID
Dam-LMNB1/H3K4me3	3.44886	ChIC
Dam-LMNB1/H3K4me3	4.53171	DamID
Dam-LMNB1/H3K4me3	3.72198	ChIC
Dam-LMNB1/H3K4me3	3.76433	DamID
Dam-LMNB1/H3K4me3	3.54444	ChIC
Dam-LMNB1/H3K4me3	3.44809	DamID
Dam-LMNB1/H3K4me3	3.7721	ChIC
Dam-LMNB1/H3K4me3	4.16236	DamID
Dam-LMNB1/H3K4me3	3.65982	ChIC
Dam-LMNB1/H3K4me3	3.51175	DamID
Dam-LMNB1/H3K4me3	3.64038	ChIC
Dam-LMNB1/H3K4me3	3.1427	DamID
Dam-LMNB1/H3K4me3	3.70027	ChIC
Dam-LMNB1/H3K4me3	3.83544	DamID
Dam-LMNB1/H3K4me3	3.56573	ChIC
Dam-LMNB1/H3K4me3	3.42243	DamID
Dam-LMNB1/H3K4me3	3.49955	ChIC
Dam-LMNB1/H3K4me3	4.27515	DamID
Dam-LMNB1/H3K4me3	3.34753	ChIC
Dam-LMNB1/H3K4me3	3.95718	DamID
Dam-LMNB1/H3K4me3	3.47026	ChIC
Dam-LMNB1/H3K4me3	3.06108	DamID
Dam-LMNB1/H3K4me3	3.73272	ChIC
Dam-LMNB1/H3K4me3	3.05038	DamID
Dam-LMNB1/H3K4me3	3.93912	ChIC
Dam-LMNB1/H3K4me3	3.77488	DamID
Dam-LMNB1/H3K4me3	3.94998	ChIC
Dam-LMNB1/H3K4me3	3.96341	DamID
Dam-LMNB1/H3K4me3	3.62284	ChIC
Dam-LMNB1/H3K4me3	3.98588	DamID
Dam-LMNB1/H3K4me3	3.54345	ChIC
Dam-LMNB1/H3K4me3	3.61993	DamID
Dam-LMNB1/H3K4me3	3.55461	ChIC
Dam-LMNB1/H3K4me3	3.51135	DamID
Dam-LMNB1/H3K4me3	3.31911	ChIC
Dam-LMNB1/H3K4me3	3.6248	DamID
Dam-LMNB1/H3K4me3	3.60021	ChIC
Dam-LMNB1/H3K4me3	3.36773	DamID
Dam-LMNB1/H3K4me3	3.56277	ChIC
Dam-LMNB1/H3K4me3	3.24724	DamID
Dam-LMNB1/H3K4me3	3.49164	ChIC
Dam-LMNB1/H3K4me3	3.10653	DamID
Dam-LMNB1/H3K4me3	3.25768	ChIC
Dam-LMNB1/H3K4me3	3.70783	DamID
Dam-LMNB1/H3K4me3	3.40106	ChIC
Dam-LMNB1/H3K4me3	3.30578	DamID
Dam-LMNB1/H3K4me3	3.12222	ChIC
Dam-LMNB1/H3K4me3	4.58262	DamID
Dam-LMNB1/H3K4me3	3.91243	ChIC
Dam-LMNB1/H3K4me3	3.09132	DamID
Dam-LMNB1/H3K4me3	3.51108	ChIC
Dam-LMNB1/H3K4me3	4.22912	DamID
Dam-LMNB1/H3K4me3	3.51028	ChIC
Dam-LMNB1/H3K4me3	3.56336	DamID
Dam-LMNB1/H3K4me3	3.94433	ChIC
Dam-LMNB1/H3K4me3	3.5042	DamID
Dam-LMNB1/H3K4me3	3.65725	ChIC
Dam-LMNB1/H3K4me3	3.78675	DamID
Dam-LMNB1/H3K4me3	3.40312	ChIC
Dam-LMNB1/H3K4me3	4.5178	DamID
Dam-LMNB1/H3K4me3	3.71709	ChIC
Dam-LMNB1/H3K4me3	3.96759	DamID
Dam-LMNB1/H3K4me3	3.86923	ChIC
Dam-LMNB1/H3K4me3	4.04481	DamID
Dam-LMNB1/H3K4me3	3.70278	ChIC
Dam-LMNB1/H3K4me3	3.75823	DamID
Dam-LMNB1/H3K4me3	3.18127	ChIC
Dam-LMNB1/H3K4me3	4.30824	DamID
Dam-LMNB1/H3K4me3	3.38846	ChIC
Dam-LMNB1/H3K4me3	4.15806	DamID
Dam-LMNB1/H3K4me3	3.61215	ChIC
Dam-LMNB1/H3K4me3	4.22032	DamID
Dam-LMNB1/H3K4me3	3.57588	ChIC
Dam-LMNB1/H3K4me3	3.37621	DamID
Dam-LMNB1/H3K4me3	3.81723	ChIC
Dam-LMNB1/H3K4me3	3.84354	DamID
Dam-LMNB1/H3K4me3	3.82575	ChIC
Dam-LMNB1/H3K4me3	4.41611	DamID
Dam-LMNB1/H3K4me3	3.90902	ChIC
Dam-LMNB1/H3K4me3	3.80604	DamID
Dam-LMNB1/H3K4me3	3.53326	ChIC
Dam-LMNB1/H3K4me3	4.19612	DamID
Dam-LMNB1/H3K4me3	3.79989	ChIC
Dam-LMNB1/H3K4me3	3.03383	DamID
Dam-LMNB1/H3K4me3	3.49679	ChIC
Dam-LMNB1/H3K4me3	4.36611	DamID
Dam-LMNB1/H3K4me3	3.59693	ChIC
Dam-LMNB1/H3K4me3	4.49367	DamID
Dam-LMNB1/H3K4me3	3.70467	ChIC
Dam-LMNB1/H3K4me3	3.92433	DamID
Dam-LMNB1/H3K4me3	3.68753	ChIC
Dam-LMNB1/H3K4me3	3.27852	DamID
Dam-LMNB1/H3K4me3	3.62118	ChIC
Dam-LMNB1/H3K4me3	3.73838	DamID
Dam-LMNB1/H3K4me3	3.71634	ChIC
Dam-LMNB1/H3K4me3	3.86273	DamID
Dam-LMNB1/H3K4me3	3.29203	ChIC
Dam-LMNB1/H3K4me3	3.53199	DamID
Dam-LMNB1/H3K4me3	3.32035	ChIC
Dam-LMNB1/H3K4me3	4.00971	DamID
Dam-LMNB1/H3K4me3	3.27852	ChIC
Dam-LMNB1/H3K4me3	3.79232	DamID
Dam-LMNB1/H3K4me3	3.60703	ChIC
Dam-LMNB1/H3K4me3	3.72239	DamID
Dam-LMNB1/H3K4me3	3.64404	ChIC
Dam-LMNB1/H3K4me3	4.5541	DamID
Dam-LMNB1/H3K4me3	3.94973	ChIC
Dam-LMNB1/H3K4me3	3.63548	DamID
Dam-LMNB1/H3K4me3	3.60906	ChIC
Dam-LMNB1/H3K4me3	3.3438	DamID
Dam-LMNB1/H3K4me3	3.36173	ChIC
Dam-LMNB1/H3K4me3	4.23772	DamID
Dam-LMNB1/H3K4me3	3.44217	ChIC
Dam-LMNB1/H3K4me3	3.22789	DamID
Dam-LMNB1/H3K4me3	3.09691	ChIC
Dam-LMNB1/H3K4me3	3.73957	DamID
Dam-LMNB1/H3K4me3	3.58218	ChIC
Dam-LMNB1/H3K4me3	3.20978	DamID
Dam-LMNB1/H3K4me3	3.25672	ChIC
Dam-LMNB1/H3K4me3	4.56831	DamID
Dam-LMNB1/H3K4me3	3.52982	ChIC
Dam-LMNB1/H3K4me3	3.22479	DamID
Dam-LMNB1/H3K4me3	3.56785	ChIC
Dam-LMNB1/H3K4me3	3.71525	DamID
Dam-LMNB1/H3K4me3	3.54974	ChIC
Dam-LMNB1/H3K4me3	3.5407	DamID
Dam-LMNB1/H3K4me3	3.83327	ChIC
Dam-LMNB1/H3K4me3	3.61172	DamID
Dam-LMNB1/H3K4me3	3.53288	ChIC
Dam-LMNB1/H3K4me3	4.09785	DamID
Dam-LMNB1/H3K4me3	3.43056	ChIC
Dam-LMNB1/H3K4me3	4.10261	DamID
Dam-LMNB1/H3K4me3	3.75974	ChIC
Dam-LMNB1/H3K4me3	3.75427	DamID
Dam-LMNB1/H3K4me3	3.55847	ChIC
Dam-LMNB1/H3K4me3	3.90162	DamID
Dam-LMNB1/H3K4me3	3.79092	ChIC
Dam-LMNB1/H3K4me3	3.95221	DamID
Dam-LMNB1/H3K4me3	3.51667	ChIC
Dam-LMNB1/H3K4me3	4.56405	DamID
Dam-LMNB1/H3K4me3	3.63397	ChIC
Dam-LMNB1/H3K4me3	3.54555	DamID
Dam-LMNB1/H3K4me3	3.5244	ChIC
Dam-LMNB1/H3K4me3	3.49859	DamID
Dam-LMNB1/H3K4me3	3.36698	ChIC
Dam-LMNB1/H3K4me3	3.38987	DamID
Dam-LMNB1/H3K4me3	3.50691	ChIC
Dam-LMNB1/H3K4me3	3.07809	DamID
Dam-LMNB1/H3K4me3	3.29798	ChIC
Dam-LMNB1/H3K4me3	3.66464	DamID
Dam-LMNB1/H3K4me3	3.64885	ChIC
Dam-LMNB1/H3K4me3	4.28995	DamID
Dam-LMNB1/H3K4me3	3.62159	ChIC
Dam-LMNB1/H3K4me3	4.19332	DamID
Dam-LMNB1/H3K4me3	3.80339	ChIC
Dam-LMNB1/H3K4me3	4.03117	DamID
Dam-LMNB1/H3K4me3	3.89724	ChIC
Dam-LMNB1/H3K4me3	4.04348	DamID
Dam-LMNB1/H3K4me3	3.42439	ChIC
Dam-LMNB1/H3K4me3	4.51315	DamID
Dam-LMNB1/H3K4me3	3.80996	ChIC
Dam-LMNB1/H3K4me3	3.67861	DamID
Dam-LMNB1/H3K4me3	3.70935	ChIC
Dam-LMNB1/H3K4me3	4.13856	DamID
Dam-LMNB1/H3K4me3	3.18498	ChIC
Dam-LMNB1/H3K4me3	3.18498	DamID
Dam-LMNB1/H3K4me3	3.45378	ChIC
Dam-LMNB1/H3K4me3	4.24841	DamID
Dam-LMNB1/H3K4me3	3.27439	ChIC
Dam-LMNB1/H3K4me3	4.05865	DamID
Dam-LMNB1/H3K4me3	3.75028	ChIC
Dam-LMNB1/H3K4me3	3.79567	DamID
Dam-LMNB1/H3K4me3	3.64493	ChIC
Dam-LMNB1/H3K4me3	3.26221	DamID
Dam-LMNB1/H3K4me3	3.56761	ChIC
Dam-LMNB1/H3K4me3	3.72066	DamID
Dam-LMNB1/H3K4me3	3.24601	ChIC
Dam-LMNB1/H3K4me3	3.17319	DamID
Dam-LMNB1/H3K4me3	3.07882	ChIC
Dam-LMNB1/H3K4me3	3.4079	DamID
Dam-LMNB1/H3K4me3	3.10721	ChIC
Dam-LMNB1/H3K4me3	3.86906	DamID
Dam-LMNB1/H3K4me3	3.43345	ChIC
Dam-LMNB1/H3K4me3	3.29907	DamID
Dam-LMNB1/H3K4me3	3.61247	ChIC
Dam-LMNB1/H3K4me3	3.50161	DamID
Dam-LMNB1/H3K4me3	3.69845	ChIC
Dam-LMNB1/H3K4me3	3.7783	DamID
Dam-LMNB1/H3K4me3	3.83721	ChIC
Dam-LMNB1/H3K4me3	4.66913	DamID
Dam-LMNB1/H3K4me3	3.93787	ChIC
Dam-LMNB1/H3K4me3	4.17496	DamID
Dam-LMNB1/H3K4me3	3.48159	ChIC
Dam-LMNB1/H3K4me3	3.49859	DamID
Dam-LMNB1/H3K4me3	3.4908	ChIC
Dam-LMNB1/H3K4me3	3.83696	DamID
Dam-LMNB1/H3K4me3	3.26316	ChIC
Dam-LMNB1/H3K4me3	3.26951	DamID
Dam-LMNB1/H3K4me3	3.35545	ChIC
Dam-LMNB1/H3K4me3	3.18327	DamID
Dam-LMNB1/H3K4me3	3.61395	ChIC
Dam-LMNB1/H3K4me3	4.23629	DamID
Dam-LMNB1/H3K4me3	3.46404	ChIC
Dam-LMNB1/H3K4me3	4.03503	DamID
Dam-LMNB1/H3K4me3	3.71917	ChIC
Dam-LMNB1/H3K4me3	3.66736	DamID
Dam-LMNB1/H3K4me3	3.15503	ChIC
Dam-LMNB1/H3K4me3	3.55991	DamID
Dam-LMNB1/H3K4me3	3.14799	ChIC
Dam-LMNB1/H3K4me3	3.79014	DamID
Dam-LMNB1/H3K4me3	3.46687	ChIC
Dam-LMNB1/H3K4me3	3.19645	DamID
Dam-LMNB1/H3K4me3	3.26007	ChIC
Dam-LMNB1/H3K4me3	3.94111	DamID
Dam-LMNB1/H3K4me3	3.52362	ChIC
Dam-LMNB1/H3K4me3	3.69346	DamID
Dam-LMNB1/H3K4me3	3.61268	ChIC
Dam-LMNB1/H3K4me3	3.9466	DamID
Dam-LMNB1/H3K4me3	3.67154	ChIC
Dam-LMNB1/H3K4me3	4.23686	DamID
Dam-LMNB1/H3K4me3	3.48629	ChIC
Dam-LMNB1/H3K4me3	4.67102	DamID
Dam-LMNB1/H3K4me3	3.74492	ChIC
Dam-LMNB1/H3K4me3	4.24944	DamID
Dam-LMNB1/H3K4me3	3.63659	ChIC
Dam-LMNB1/H3K4me3	3.56478	DamID
Dam-LMNB1/H3K4me3	3.33885	ChIC
Dam-LMNB1/H3K4me3	3.12808	DamID
Dam-LMNB1/H3K4me3	3.52556	ChIC
Dam-LMNB1/H3K4me3	3.27393	DamID
Dam-LMNB1/H3K4me3	3.49443	ChIC
Dam-LMNB1/H3K4me3	4.15797	DamID
Dam-LMNB1/H3K4me3	3.5417	ChIC
Dam-LMNB1/H3K4me3	3.6536	DamID
Dam-LMNB1/H3K4me3	3.50284	ChIC
Dam-LMNB1/H3K4me3	3.35005	DamID
Dam-LMNB1/H3K4me3	3.71933	ChIC
Dam-LMNB1/H3K4me3	4.1262	DamID
Dam-LMNB1/H3K4me3	3.56182	ChIC
Dam-LMNB1/H3K4me3	4.05488	DamID
Dam-LMNB1/H3K4me3	3.43136	ChIC
Dam-LMNB1/H3K4me3	3.8984	DamID
Dam-LMNB1/H3K4me3	3.4922	ChIC
Dam-LMNB1/H3K4me3	3.3166	DamID
Dam-LMNB1/H3K4me3	3.21272	ChIC
Dam-LMNB1/H3K4me3	4.19805	DamID
Dam-LMNB1/H3K4me3	3.56996	ChIC
Dam-LMNB1/H3K4me3	3.43088	DamID
Dam-LMNB1/H3K4me3	3.52114	ChIC
Dam-LMNB1/H3K4me3	3.729	DamID
Dam-LMNB1/H3K4me3	3.30557	ChIC
Dam-LMNB1/H3K4me3	4.28185	DamID
Dam-LMNB1/H3K4me3	3.80672	ChIC
Dam-LMNB1/H3K4me3	4.09896	DamID
Dam-LMNB1/H3K4me3	3.87973	ChIC
Dam-LMNB1/H3K4me3	3.37985	DamID
Dam-LMNB1/H3K4me3	3.80065	ChIC
Dam-LMNB1/H3K4me3	4.03743	DamID
Dam-LMNB1/H3K4me3	3.56122	ChIC
Dam-LMNB1/H3K4me3	4.42004	DamID
Dam-LMNB1/H3K4me3	3.49332	ChIC
Dam-LMNB1/H3K4me3	3.89592	DamID
Dam-LMNB1/H3K4me3	3.34163	ChIC
Dam-LMNB1/H3K4me3	4.43578	DamID
Dam-LMNB1/H3K4me3	3.48558	ChIC
Dam-LMNB1/H3K4me3	4.32207	DamID
Dam-LMNB1/H3K4me3	3.69294	ChIC
Dam-LMNB1/H3K4me3	3.64611	DamID
Dam-LMNB1/H3K4me3	3.54974	ChIC
Dam-LMNB1/H3K4me3	4.56079	DamID
Dam-LMNB1/H3K4me3	3.57008	ChIC
Dam-LMNB1/H3K4me3	3.42292	DamID
Dam-LMNB1/H3K4me3	3.45378	ChIC
Dam-LMNB1/H3K4me3	4.05907	DamID
Dam-LMNB1/H3K4me3	3.2383	ChIC
Dam-LMNB1/H3K4me3	3.36791	DamID
Dam-LMNB1/H3K4me3	3.52892	ChIC
Dam-LMNB1/H3K4me3	3.9747	DamID
Dam-LMNB1/H3K4me3	3.43345	ChIC
Dam-LMNB1/H3K4me3	3.95236	DamID
Dam-LMNB1/H3K4me3	3.32243	ChIC
Dam-LMNB1/H3K4me3	3.38739	DamID
Dam-LMNB1/H3K4me3	3.09934	ChIC
Dam-LMNB1/H3K4me3	4.21738	DamID
Dam-LMNB1/H3K4me3	3.54008	ChIC
Dam-LMNB1/H3K4me3	4.42721	DamID
Dam-LMNB1/H3K4me3	3.73504	ChIC
Dam-LMNB1/H3K4me3	4.72643	DamID
Dam-LMNB1/H3K4me3	3.7626	ChIC
Dam-LMNB1/H3K4me3	3.31323	DamID
Dam-LMNB1/H3K4me3	3.4304	ChIC
Dam-LMNB1/H3K4me3	4.14342	DamID
Dam-LMNB1/H3K4me3	3.79197	ChIC
Dam-LMNB1/H3K4me3	3.98851	DamID
Dam-LMNB1/H3K4me3	3.62118	ChIC
Dam-LMNB1/H3K4me3	3.6468	DamID
Dam-LMNB1/H3K4me3	3.55606	ChIC
Dam-LMNB1/H3K4me3	3.46879	DamID
Dam-LMNB1/H3K4me3	3.31555	ChIC
Dam-LMNB1/H3K4me3	3.59868	DamID
Dam-LMNB1/H3K4me3	3.33606	ChIC
Dam-LMNB1/H3K4me3	3.04139	DamID
Dam-LMNB1/H3K4me3	3.32222	ChIC
Dam-LMNB1/H3K4me3	3.76163	DamID
Dam-LMNB1/H3K4me3	3.55703	ChIC
Dam-LMNB1/H3K4me3	3.83715	DamID
Dam-LMNB1/H3K4me3	3.56926	ChIC
Dam-LMNB1/H3K4me3	3.80808	DamID
Dam-LMNB1/H3K4me3	3.55449	ChIC
Dam-LMNB1/H3K4me3	3.17869	DamID
Dam-LMNB1/H3K4me3	3.89818	ChIC
Dam-LMNB1/H3K4me3	4.17339	DamID
Dam-LMNB1/H3K4me3	3.56573	ChIC
Dam-LMNB1/H3K4me3	3.08565	DamID
Dam-LMNB1/H3K4me3	3.35832	ChIC
Dam-LMNB1/H3K4me3	3.19921	DamID
Dam-LMNB1/H3K4me3	3.10517	ChIC
Dam-LMNB1/H3K4me3	3.61395	DamID
Dam-LMNB1/H3K4me3	3.24944	ChIC
Dam-LMNB1/H3K4me3	3.29645	DamID
Dam-LMNB1/H3K4me3	3.52673	ChIC
Dam-LMNB1/H3K4me3	4.50307	DamID
Dam-LMNB1/H3K4me3	3.71508	ChIC
Dam-LMNB1/H3K4me3	3.84029	DamID
Dam-LMNB1/H3K4me3	3.87984	ChIC
Dam-LMNB1/H3K4me3	3.1364	DamID
Dam-LMNB1/H3K4me3	3.32838	ChIC
Dam-LMNB1/H3K4me3	3.59273	DamID
Dam-LMNB1/H3K4me3	3.75944	ChIC
Dam-LMNB1/H3K4me3	3.82872	DamID
Dam-LMNB1/H3K4me3	3.39164	ChIC
Dam-LMNB1/H3K4me3	3.32243	DamID
Dam-LMNB1/H3K4me3	3.14983	ChIC
Dam-LMNB1/H3K4me3	4.35645	DamID
Dam-LMNB1/H3K4me3	3.53668	ChIC
Dam-LMNB1/H3K4me3	4.03314	DamID
Dam-LMNB1/H3K4me3	3.40722	ChIC
Dam-LMNB1/H3K4me3	3.77063	DamID
Dam-LMNB1/H3K4me3	3.53479	ChIC
Dam-LMNB1/H3K4me3	4.27891	DamID
Dam-LMNB1/H3K4me3	3.51362	ChIC
Dam-LMNB1/H3K4me3	4.2448	DamID
Dam-LMNB1/H3K4me3	3.39252	ChIC
Dam-LMNB1/H3K4me3	3.30298	DamID
Dam-LMNB1/H3K4me3	3.45301	ChIC
Dam-LMNB1/H3K4me3	3.23019	DamID
Dam-LMNB1/H3K4me3	3.60293	ChIC
Dam-LMNB1/H3K4me3	3.98453	DamID
Dam-LMNB1/H3K4me3	3.2938	ChIC
Dam-LMNB1/H3K4me3	4.63212	DamID
Dam-LMNB1/H3K4me3	3.70492	ChIC
Dam-LMNB1/H3K4me3	3.54851	DamID
Dam-LMNB1/H3K4me3	3.41179	ChIC
Dam-LMNB1/H3K4me3	3.79616	DamID
Dam-LMNB1/H3K4me3	3.81598	ChIC
Dam-LMNB1/H3K4me3	4.14429	DamID
Dam-LMNB1/H3K4me3	3.66455	ChIC
Dam-LMNB1/H3K4me3	3.62655	DamID
Dam-LMNB1/H3K4me3	3.42619	ChIC
Dam-LMNB1/H3K4me3	3.29863	DamID
Dam-LMNB1/H3K4me3	3.34655	ChIC
Dam-LMNB1/H3K4me3	3.4504	DamID
Dam-LMNB1/H3K4me3	3.33001	ChIC
Dam-LMNB1/H3K4me3	4.2845	DamID
Dam-LMNB1/H3K4me3	3.64404	ChIC
Dam-LMNB1/H3K4me3	4.4687	DamID
Dam-LMNB1/H3K4me3	3.75351	ChIC
Dam-LMNB1/H3K4me3	4.02383	DamID
Dam-LMNB1/H3K4me3	3.30942	ChIC
Dam-LMNB1/H3K4me3	4.29319	DamID
Dam-LMNB1/H3K4me3	3.47276	ChIC
Dam-LMNB1/H3K4me3	4.56608	DamID
Dam-LMNB1/H3K4me3	3.71966	ChIC
Dam-LMNB1/H3K4me3	4.2082	DamID
Dam-LMNB1/H3K4me3	3.69819	ChIC
Dam-LMNB1/H3K4me3	3.23274	DamID
Dam-LMNB1/H3K4me3	3.08493	ChIC
Dam-LMNB1/H3K4me3	4.01418	DamID
Dam-LMNB1/H3K4me3	3.44342	ChIC
Dam-LMNB1/H3K4me3	4.71839	DamID
Dam-LMNB1/H3K4me3	3.99559	ChIC
Dam-LMNB1/H3K4me3	3.31048	DamID
Dam-LMNB1/H3K4me3	3.93339	ChIC
Dam-LMNB1/H3K4me3	3.85806	DamID
Dam-LMNB1/H3K4me3	3.56062	ChIC
Dam-LMNB1/H3K4me3	3.47232	DamID
Dam-LMNB1/H3K4me3	3.44483	ChIC
Dam-LMNB1/H3K4me3	3.80113	DamID
Dam-LMNB1/H3K4me3	3.49499	ChIC
Dam-LMNB1/H3K4me3	4.52722	DamID
Dam-LMNB1/H3K4me3	3.58501	ChIC
Dam-LMNB1/H3K4me3	3.90407	DamID
Dam-LMNB1/H3K4me3	3.10585	ChIC
Dam-LMNB1/H3K4me3	4.03467	DamID
Dam-LMNB1/H3K4me3	3.42846	ChIC
Dam-LMNB1/H3K4me3	4.07751	DamID
Dam-LMNB1/H3K4me3	3.57148	ChIC
Dam-LMNB1/H3K4me3	3.10755	DamID
Dam-LMNB1/H3K4me3	3.05538	ChIC
Dam-LMNB1/H3K27me3	3.30211	DamID
Dam-LMNB1/H3K27me3	3.2335	ChIC
Dam-LMNB1/H3K27me3	3.70406	DamID
Dam-LMNB1/H3K27me3	3.51996	ChIC
Dam-LMNB1/H3K27me3	3.8477	DamID
Dam-LMNB1/H3K27me3	3.03743	ChIC
Dam-LMNB1/H3K27me3	3.38525	DamID
Dam-LMNB1/H3K27me3	3.70355	ChIC
Dam-LMNB1/H3K27me3	4.35738	DamID
Dam-LMNB1/H3K27me3	3.89603	ChIC
Dam-LMNB1/H3K27me3	4.00424	DamID
Dam-LMNB1/H3K27me3	3.85866	ChIC
Dam-LMNB1/H3K27me3	3.05038	DamID
Dam-LMNB1/H3K27me3	3.72469	ChIC
Dam-LMNB1/H3K27me3	3.01662	DamID
Dam-LMNB1/H3K27me3	3.26811	ChIC
Dam-LMNB1/H3K27me3	4.23495	DamID
Dam-LMNB1/H3K27me3	3.44576	ChIC
Dam-LMNB1/H3K27me3	3.89031	DamID
Dam-LMNB1/H3K27me3	3.66745	ChIC
Dam-LMNB1/H3K27me3	4.00458	DamID
Dam-LMNB1/H3K27me3	3.52647	ChIC
Dam-LMNB1/H3K27me3	3.62644	DamID
Dam-LMNB1/H3K27me3	3.69073	ChIC
Dam-LMNB1/H3K27me3	3.95732	DamID
Dam-LMNB1/H3K27me3	3.52362	ChIC
Dam-LMNB1/H3K27me3	3.83487	DamID
Dam-LMNB1/H3K27me3	3.86463	ChIC
Dam-LMNB1/H3K27me3	3.89104	DamID
Dam-LMNB1/H3K27me3	3.57241	ChIC
Dam-LMNB1/H3K27me3	3.72673	DamID
Dam-LMNB1/H3K27me3	3.6001	ChIC
Dam-LMNB1/H3K27me3	3.58883	DamID
Dam-LMNB1/H3K27me3	3.47159	ChIC
Dam-LMNB1/H3K27me3	3.84887	DamID
Dam-LMNB1/H3K27me3	3.39707	ChIC
Dam-LMNB1/H3K27me3	4.36054	DamID
Dam-LMNB1/H3K27me3	3.58906	ChIC
Dam-LMNB1/H3K27me3	4.09433	DamID
Dam-LMNB1/H3K27me3	4.09788	ChIC
Dam-LMNB1/H3K27me3	3.33082	DamID
Dam-LMNB1/H3K27me3	3.23805	ChIC
Dam-LMNB1/H3K27me3	3.92583	DamID
Dam-LMNB1/H3K27me3	3.25066	ChIC
Dam-LMNB1/H3K27me3	3.92127	DamID
Dam-LMNB1/H3K27me3	3.79141	ChIC
Dam-LMNB1/H3K27me3	3.65562	DamID
Dam-LMNB1/H3K27me3	3.70766	ChIC
Dam-LMNB1/H3K27me3	3.16761	DamID
Dam-LMNB1/H3K27me3	3.78561	ChIC
Dam-LMNB1/H3K27me3	3.93273	DamID
Dam-LMNB1/H3K27me3	3.80536	ChIC
Dam-LMNB1/H3K27me3	4.1407	DamID
Dam-LMNB1/H3K27me3	3.86917	ChIC
Dam-LMNB1/H3K27me3	4.05641	DamID
Dam-LMNB1/H3K27me3	3.21165	ChIC
Dam-LMNB1/H3K27me3	4.03387	DamID
Dam-LMNB1/H3K27me3	3.61532	ChIC
Dam-LMNB1/H3K27me3	3.76545	DamID
Dam-LMNB1/H3K27me3	3.14426	ChIC
Dam-LMNB1/H3K27me3	3.20222	DamID
Dam-LMNB1/H3K27me3	3.37291	ChIC
Dam-LMNB1/H3K27me3	4.58157	DamID
Dam-LMNB1/H3K27me3	3.87789	ChIC
Dam-LMNB1/H3K27me3	3.71349	DamID
Dam-LMNB1/H3K27me3	3.34223	ChIC
Dam-LMNB1/H3K27me3	4.45631	DamID
Dam-LMNB1/H3K27me3	3.91371	ChIC
Dam-LMNB1/H3K27me3	4.19543	DamID
Dam-LMNB1/H3K27me3	3.08493	ChIC
Dam-LMNB1/H3K27me3	4.06543	DamID
Dam-LMNB1/H3K27me3	3.39076	ChIC
Dam-LMNB1/H3K27me3	3.63073	DamID
Dam-LMNB1/H3K27me3	3.60314	ChIC
Dam-LMNB1/H3K27me3	3.24403	DamID
Dam-LMNB1/H3K27me3	3.72583	ChIC
Dam-LMNB1/H3K27me3	3.8177	DamID
Dam-LMNB1/H3K27me3	3.24969	ChIC
Dam-LMNB1/H3K27me3	3.68762	DamID
Dam-LMNB1/H3K27me3	3.61868	ChIC
Dam-LMNB1/H3K27me3	4.06206	DamID
Dam-LMNB1/H3K27me3	3.79996	ChIC
Dam-LMNB1/H3K27me3	4.16637	DamID
Dam-LMNB1/H3K27me3	3.75397	ChIC
Dam-LMNB1/H3K27me3	3.30792	DamID
Dam-LMNB1/H3K27me3	3.35315	ChIC
Dam-LMNB1/H3K27me3	3.17348	DamID
Dam-LMNB1/H3K27me3	3.47871	ChIC
Dam-LMNB1/H3K27me3	3.09726	DamID
Dam-LMNB1/H3K27me3	3.15229	ChIC
Dam-LMNB1/H3K27me3	3.2222	DamID
Dam-LMNB1/H3K27me3	3.1209	ChIC
Dam-LMNB1/H3K27me3	3.00732	DamID
Dam-LMNB1/H3K27me3	3.50106	ChIC
Dam-LMNB1/H3K27me3	4.09318	DamID
Dam-LMNB1/H3K27me3	3.53782	ChIC
Dam-LMNB1/H3K27me3	4.31848	DamID
Dam-LMNB1/H3K27me3	3.70783	ChIC
Dam-LMNB1/H3K27me3	4.17771	DamID
Dam-LMNB1/H3K27me3	3.65137	ChIC
Dam-LMNB1/H3K27me3	3.08493	DamID
Dam-LMNB1/H3K27me3	3.92752	ChIC
Dam-LMNB1/H3K27me3	3.33726	DamID
Dam-LMNB1/H3K27me3	3.2982	ChIC
Dam-LMNB1/H3K27me3	3.02857	DamID
Dam-LMNB1/H3K27me3	3.93646	ChIC
Dam-LMNB1/H3K27me3	3.60466	DamID
Dam-LMNB1/H3K27me3	3.30081	ChIC
Dam-LMNB1/H3K27me3	4.41179	DamID
Dam-LMNB1/H3K27me3	3.60895	ChIC
Dam-LMNB1/H3K27me3	4.1025	DamID
Dam-LMNB1/H3K27me3	3.3216	ChIC
Dam-LMNB1/H3K27me3	3.24797	DamID
Dam-LMNB1/H3K27me3	3.70766	ChIC
Dam-LMNB1/H3K27me3	4.03286	DamID
Dam-LMNB1/H3K27me3	3.57252	ChIC
Dam-LMNB1/H3K27me3	3.05994	DamID
Dam-LMNB1/H3K27me3	3.46657	ChIC
Dam-LMNB1/H3K27me3	3.85272	DamID
Dam-LMNB1/H3K27me3	3.30578	ChIC
Dam-LMNB1/H3K27me3	3.70663	DamID
Dam-LMNB1/H3K27me3	3.82556	ChIC
Dam-LMNB1/H3K27me3	3.17231	DamID
Dam-LMNB1/H3K27me3	3.447	ChIC
Dam-LMNB1/H3K27me3	4.23832	DamID
Dam-LMNB1/H3K27me3	3.6621	ChIC
Dam-LMNB1/H3K27me3	4.39308	DamID
Dam-LMNB1/H3K27me3	3.96109	ChIC
Dam-LMNB1/H3K27me3	3.9741	DamID
Dam-LMNB1/H3K27me3	3.48615	ChIC
Dam-LMNB1/H3K27me3	4.54612	DamID
Dam-LMNB1/H3K27me3	3.67385	ChIC
Dam-LMNB1/H3K27me3	3.76537	DamID
Dam-LMNB1/H3K27me3	3.58995	ChIC
Dam-LMNB1/H3K27me3	4.23132	DamID
Dam-LMNB1/H3K27me3	3.71198	ChIC
Dam-LMNB1/H3K27me3	3.53428	DamID
Dam-LMNB1/H3K27me3	3.38346	ChIC
Dam-LMNB1/H3K27me3	3.74273	DamID
Dam-LMNB1/H3K27me3	3.5397	ChIC
Dam-LMNB1/H3K27me3	4.42086	DamID
Dam-LMNB1/H3K27me3	3.9174	ChIC
Dam-LMNB1/H3K27me3	4.03451	DamID
Dam-LMNB1/H3K27me3	3.67201	ChIC
Dam-LMNB1/H3K27me3	4.19084	DamID
Dam-LMNB1/H3K27me3	3.68377	ChIC
Dam-LMNB1/H3K27me3	3.71029	DamID
Dam-LMNB1/H3K27me3	3.28668	ChIC
Dam-LMNB1/H3K27me3	4.1447	DamID
Dam-LMNB1/H3K27me3	3.77503	ChIC
Dam-LMNB1/H3K27me3	3.80665	DamID
Dam-LMNB1/H3K27me3	3.61773	ChIC
Dam-LMNB1/H3K27me3	3.23855	DamID
Dam-LMNB1/H3K27me3	4.15758	ChIC
Dam-LMNB1/H3K27me3	3.68601	DamID
Dam-LMNB1/H3K27me3	3.64276	ChIC
Dam-LMNB1/H3K27me3	3.6869	DamID
Dam-LMNB1/H3K27me3	3.57921	ChIC
Dam-LMNB1/H3K27me3	3.96256	DamID
Dam-LMNB1/H3K27me3	3.63022	ChIC
Dam-LMNB1/H3K27me3	3.53135	DamID
Dam-LMNB1/H3K27me3	3.46345	ChIC
Dam-LMNB1/H3K27me3	3.1934	DamID
Dam-LMNB1/H3K27me3	3.66011	ChIC
Dam-LMNB1/H3K27me3	4.03723	DamID
Dam-LMNB1/H3K27me3	3.58172	ChIC
Dam-LMNB1/H3K27me3	3.77648	DamID
Dam-LMNB1/H3K27me3	3.32634	ChIC
Dam-LMNB1/H3K27me3	3.86195	DamID
Dam-LMNB1/H3K27me3	3.53744	ChIC
Dam-LMNB1/H3K27me3	3.64088	DamID
Dam-LMNB1/H3K27me3	3.81178	ChIC
Dam-LMNB1/H3K27me3	3.83658	DamID
Dam-LMNB1/H3K27me3	3.34792	ChIC
Dam-LMNB1/H3K27me3	3.38399	DamID
Dam-LMNB1/H3K27me3	3.52153	ChIC
Dam-LMNB1/H3K27me3	3.20003	DamID
Dam-LMNB1/H3K27me3	3.46494	ChIC
Dam-LMNB1/H3K27me3	3.99114	DamID
Dam-LMNB1/H3K27me3	3.61521	ChIC
Dam-LMNB1/H3K27me3	4.30311	DamID
Dam-LMNB1/H3K27me3	4.13536	ChIC
Dam-LMNB1/H3K27me3	4.28576	DamID
Dam-LMNB1/H3K27me3	3.94106	ChIC
Dam-LMNB1/H3K27me3	4.42174	DamID
Dam-LMNB1/H3K27me3	3.7854	ChIC
Dam-LMNB1/H3K27me3	3.2634	DamID
Dam-LMNB1/H3K27me3	3.30255	ChIC
Dam-LMNB1/H3K27me3	3.87157	DamID
Dam-LMNB1/H3K27me3	3.97786	ChIC
Dam-LMNB1/H3K27me3	3.92195	DamID
Dam-LMNB1/H3K27me3	4.07298	ChIC
Dam-LMNB1/H3K27me3	4.50543	DamID
Dam-LMNB1/H3K27me3	3.69845	ChIC
Dam-LMNB1/H3K27me3	4.29221	DamID
Dam-LMNB1/H3K27me3	3.59649	ChIC
Dam-LMNB1/H3K27me3	4.22097	DamID
Dam-LMNB1/H3K27me3	3.70398	ChIC
Dam-LMNB1/H3K27me3	3.34301	DamID
Dam-LMNB1/H3K27me3	3.27091	ChIC
Dam-LMNB1/H3K27me3	3.4833	DamID
Dam-LMNB1/H3K27me3	3.61045	ChIC
Dam-LMNB1/H3K27me3	4.18662	DamID
Dam-LMNB1/H3K27me3	3.89326	ChIC
Dam-LMNB1/H3K27me3	3.76671	DamID
Dam-LMNB1/H3K27me3	3.5012	ChIC
Dam-LMNB1/H3K27me3	4.12691	DamID
Dam-LMNB1/H3K27me3	3.94792	ChIC
Dam-LMNB1/H3K27me3	3.87645	DamID
Dam-LMNB1/H3K27me3	3.4133	ChIC
Dam-LMNB1/H3K27me3	3.65963	DamID
Dam-LMNB1/H3K27me3	3.47319	ChIC
Dam-LMNB1/H3K27me3	4.31391	DamID
Dam-LMNB1/H3K27me3	3.7721	ChIC
Dam-LMNB1/H3K27me3	4.10072	DamID
Dam-LMNB1/H3K27me3	3.69082	ChIC
Dam-LMNB1/H3K27me3	3.72066	DamID
Dam-LMNB1/H3K27me3	3.69425	ChIC
Dam-LMNB1/H3K27me3	3.10823	DamID
Dam-LMNB1/H3K27me3	3.80058	ChIC
Dam-LMNB1/H3K27me3	3.56891	DamID
Dam-LMNB1/H3K27me3	3.81258	ChIC
Dam-LMNB1/H3K27me3	4.16962	DamID
Dam-LMNB1/H3K27me3	3.65858	ChIC
Dam-LMNB1/H3K27me3	4.07416	DamID
Dam-LMNB1/H3K27me3	3.78426	ChIC
Dam-LMNB1/H3K27me3	3.71349	DamID
Dam-LMNB1/H3K27me3	3.57669	ChIC
Dam-LMNB1/H3K27me3	4.29223	DamID
Dam-LMNB1/H3K27me3	4.085	ChIC
Dam-LMNB1/H3K27me3	3.92345	DamID
Dam-LMNB1/H3K27me3	3.51041	ChIC
Dam-LMNB1/H3K27me3	3.76395	DamID
Dam-LMNB1/H3K27me3	3.76967	ChIC
Dam-LMNB1/H3K27me3	3.47596	DamID
Dam-LMNB1/H3K27me3	3.479	ChIC
Dam-LMNB1/H3K27me3	3.32222	DamID
Dam-LMNB1/H3K27me3	3.46702	ChIC
Dam-LMNB1/H3K27me3	4.47279	DamID
Dam-LMNB1/H3K27me3	4.1035	ChIC
Dam-LMNB1/H3K27me3	3.33706	DamID
Dam-LMNB1/H3K27me3	4.26129	ChIC
Dam-LMNB1/H3K27me3	3.88913	DamID
Dam-LMNB1/H3K27me3	3.56431	ChIC
Dam-LMNB1/H3K27me3	4.32848	DamID
Dam-LMNB1/H3K27me3	3.84167	ChIC
Dam-LMNB1/H3K27me3	4.06685	DamID
Dam-LMNB1/H3K27me3	3.4609	ChIC
Dam-LMNB1/H3K27me3	3.96553	DamID
Dam-LMNB1/H3K27me3	3.33706	ChIC
Dam-LMNB1/H3K27me3	3.76358	DamID
Dam-LMNB1/H3K27me3	3.58478	ChIC
Dam-LMNB1/H3K27me3	3.10823	DamID
Dam-LMNB1/H3K27me3	3.48869	ChIC
Dam-LMNB1/H3K27me3	4.01816	DamID
Dam-LMNB1/H3K27me3	3.77728	ChIC
Dam-LMNB1/H3K27me3	3.68024	DamID
Dam-LMNB1/H3K27me3	3.22037	ChIC
Dam-LMNB1/H3K27me3	3.82607	DamID
Dam-LMNB1/H3K27me3	3.43981	ChIC
Dam-LMNB1/H3K27me3	3.40892	DamID
Dam-LMNB1/H3K27me3	3.63859	ChIC
Dam-LMNB1/H3K27me3	3.41296	DamID
Dam-LMNB1/H3K27me3	3.24403	ChIC
Dam-LMNB1/H3K27me3	3.3442	DamID
Dam-LMNB1/H3K27me3	3.58737	ChIC
Dam-LMNB1/H3K27me3	4.31178	DamID
Dam-LMNB1/H3K27me3	3.53122	ChIC
Dam-LMNB1/H3K27me3	3.71675	DamID
Dam-LMNB1/H3K27me3	3.56844	ChIC
Dam-LMNB1/H3K27me3	3.09691	DamID
Dam-LMNB1/H3K27me3	3.38721	ChIC
Dam-LMNB1/H3K27me3	4.01271	DamID
Dam-LMNB1/H3K27me3	3.36418	ChIC
Dam-LMNB1/H3K27me3	3.68133	DamID
Dam-LMNB1/H3K27me3	3.79442	ChIC
Dam-LMNB1/H3K27me3	3.57113	DamID
Dam-LMNB1/H3K27me3	3.48359	ChIC
Dam-LMNB1/H3K27me3	3.28149	DamID
Dam-LMNB1/H3K27me3	3.44871	ChIC
Dam-LMNB1/H3K27me3	3.34183	DamID
Dam-LMNB1/H3K27me3	3.61077	ChIC
Dam-LMNB1/H3K27me3	4.34612	DamID
Dam-LMNB1/H3K27me3	4.01978	ChIC
Dam-LMNB1/H3K27me3	3.09517	DamID
Dam-LMNB1/H3K27me3	3.799	ChIC
Dam-LMNB1/H3K27me3	4.33588	DamID
Dam-LMNB1/H3K27me3	3.91719	ChIC
Dam-LMNB1/H3K27me3	4.053	DamID
Dam-LMNB1/H3K27me3	3.98417	ChIC
Dam-LMNB1/H3K27me3	3.48159	DamID
Dam-LMNB1/H3K27me3	3.26975	ChIC
Dam-LMNB1/H3K27me3	3.56538	DamID
Dam-LMNB1/H3K27me3	3.45148	ChIC
Dam-LMNB1/H3K27me3	4.07697	DamID
Dam-LMNB1/H3K27me3	3.26951	ChIC
Dam-LMNB1/H3K27me3	3.86812	DamID
Dam-LMNB1/H3K27me3	3.6219	ChIC
Dam-LMNB1/H3K27me3	3.64375	DamID
Dam-LMNB1/H3K27me3	3.55145	ChIC
Dam-LMNB1/H3K27me3	3.72469	DamID
Dam-LMNB1/H3K27me3	3.55871	ChIC
Dam-LMNB1/H3K27me3	3.22994	DamID
Dam-LMNB1/H3K27me3	3.84646	ChIC
Dam-LMNB1/H3K27me3	4.21953	DamID
Dam-LMNB1/H3K27me3	3.76012	ChIC
Dam-LMNB1/H3K27me3	3.90135	DamID
Dam-LMNB1/H3K27me3	3.65639	ChIC
Dam-LMNB1/H3K27me3	4.28724	DamID
Dam-LMNB1/H3K27me3	3.70766	ChIC
Dam-LMNB1/H3K27me3	4.4868	DamID
Dam-LMNB1/H3K27me3	3.84379	ChIC
Dam-LMNB1/H3K27me3	3.75861	DamID
Dam-LMNB1/H3K27me3	3.52401	ChIC
Dam-LMNB1/H3K27me3	3.82724	DamID
Dam-LMNB1/H3K27me3	3.51295	ChIC
Dam-LMNB1/H3K27me3	3.30514	DamID
Dam-LMNB1/H3K27me3	3.67916	ChIC
Dam-LMNB1/H3K27me3	3.4877	DamID
Dam-LMNB1/H3K27me3	3.4908	ChIC
Dam-LMNB1/H3K27me3	4.22471	DamID
Dam-LMNB1/H3K27me3	3.66191	ChIC
Dam-LMNB1/H3K27me3	4.00949	DamID
Dam-LMNB1/H3K27me3	4.29802	ChIC
Dam-LMNB1/H3K27me3	3.69117	DamID
Dam-LMNB1/H3K27me3	3.89779	ChIC
Dam-LMNB1/H3K27me3	4.03527	DamID
Dam-LMNB1/H3K27me3	4.02333	ChIC
Dam-LMNB1/H3K27me3	3.31048	DamID
Dam-LMNB1/H3K27me3	4.00454	ChIC
Dam-LMNB1/H3K27me3	3.37438	DamID
Dam-LMNB1/H3K27me3	3.54728	ChIC
Dam-LMNB1/H3K27me3	3.42521	DamID
Dam-LMNB1/H3K27me3	3.79837	ChIC
Dam-LMNB1/H3K27me3	3.97823	DamID
Dam-LMNB1/H3K27me3	3.49638	ChIC
Dam-LMNB1/H3K27me3	3.40449	DamID
Dam-LMNB1/H3K27me3	3.18611	ChIC
Dam-LMNB1/H3K27me3	3.81644	DamID
Dam-LMNB1/H3K27me3	3.80099	ChIC
Dam-LMNB1/H3K27me3	4.20943	DamID
Dam-LMNB1/H3K27me3	3.93531	ChIC
Dam-LMNB1/H3K27me3	4.5497	DamID
Dam-LMNB1/H3K27me3	3.98146	ChIC
Dam-LMNB1/H3K27me3	3.0983	DamID
Dam-LMNB1/H3K27me3	3.83998	ChIC
Dam-LMNB1/H3K27me3	3.97612	DamID
Dam-LMNB1/H3K27me3	3.68034	ChIC
Dam-LMNB1/H3K27me3	3.99891	DamID
Dam-LMNB1/H3K27me3	3.69958	ChIC
Dam-LMNB1/H3K27me3	4.10295	DamID
Dam-LMNB1/H3K27me3	3.50065	ChIC
Dam-LMNB1/H3K27me3	3.20439	DamID
Dam-LMNB1/H3K27me3	3.30792	ChIC
Dam-LMNB1/H3K27me3	3.91582	DamID
Dam-LMNB1/H3K27me3	3.32634	ChIC
Dam-LMNB1/H3K27me3	3.65485	DamID
Dam-LMNB1/H3K27me3	3.27161	ChIC
Dam-LMNB1/H3K27me3	3.9127	DamID
Dam-LMNB1/H3K27me3	3.66314	ChIC
Dam-LMNB1/H3K27me3	4.49317	DamID
Dam-LMNB1/H3K27me3	3.89592	ChIC
Dam-LMNB1/H3K27me3	4.5119	DamID
Dam-LMNB1/H3K27me3	4.14032	ChIC
Dam-LMNB1/H3K27me3	4.22799	DamID
Dam-LMNB1/H3K27me3	3.81478	ChIC
Dam-LMNB1/H3K27me3	3.14301	DamID
Dam-LMNB1/H3K27me3	3.64699	ChIC
Dam-LMNB1/H3K27me3	3.46598	DamID
Dam-LMNB1/H3K27me3	3.02119	ChIC
Dam-LMNB1/H3K27me3	3.37967	DamID
Dam-LMNB1/H3K27me3	3.33183	ChIC
Dam-LMNB1/H3K27me3	3.05614	DamID
Dam-LMNB1/H3K27me3	3.40943	ChIC
Dam-LMNB1/H3K27me3	3.36754	DamID
Dam-LMNB1/H3K27me3	3.95856	ChIC
Dam-LMNB1/H3K27me3	3.70893	DamID
Dam-LMNB1/H3K27me3	3.69923	ChIC
Dam-LMNB1/H3K27me3	3.74927	DamID
Dam-LMNB1/H3K27me3	3.68377	ChIC
Dam-LMNB1/H3K27me3	3.89686	DamID
Dam-LMNB1/H3K27me3	3.97308	ChIC
Dam-LMNB1/H3K27me3	3.10857	DamID
Dam-LMNB1/H3K27me3	3.51667	ChIC
Dam-LMNB1/H3K27me3	3.51455	DamID
Dam-LMNB1/H3K27me3	4.10009	ChIC
Dam-LMNB1/H3K27me3	3.8293	DamID
Dam-LMNB1/H3K27me3	3.61363	ChIC
Dam-LMNB1/H3K27me3	3.39217	DamID
Dam-LMNB1/H3K27me3	3.77924	ChIC
Dam-LMNB1/H3K27me3	4.0664	DamID
Dam-LMNB1/H3K27me3	4.25828	ChIC
Dam-LMNB1/H3K27me3	3.84242	DamID
Dam-LMNB1/H3K27me3	3.72115	ChIC
Dam-LMNB1/H3K27me3	4.24753	DamID
Dam-LMNB1/H3K27me3	3.77663	ChIC
Dam-LMNB1/H3K27me3	3.51654	DamID
Dam-LMNB1/H3K27me3	3.40773	ChIC
Dam-LMNB1/H3K27me3	3.91908	DamID
Dam-LMNB1/H3K27me3	3.79344	ChIC
Dam-LMNB1/H3K27me3	3.92117	DamID
Dam-LMNB1/H3K27me3	3.58546	ChIC
Dam-LMNB1/H3K27me3	3.27393	DamID
Dam-LMNB1/H3K27me3	3.53769	ChIC
Dam-LMNB1/H3K27me3	3.83001	DamID
Dam-LMNB1/H3K27me3	3.46746	ChIC
Dam-LMNB1/H3K27me3	3.61542	DamID
Dam-LMNB1/H3K27me3	3.36624	ChIC
Dam-LMNB1/H3K27me3	3.31952	DamID
Dam-LMNB1/H3K27me3	3.89894	ChIC
Dam-LMNB1/H3K27me3	3.7854	DamID
Dam-LMNB1/H3K27me3	3.67394	ChIC
Dam-LMNB1/H3K27me3	3.98082	DamID
Dam-LMNB1/H3K27me3	3.37694	ChIC
Dam-LMNB1/H3K27me3	3.13322	DamID
Dam-LMNB1/H3K27me3	3.56691	ChIC
Dam-LMNB1/H3K27me3	3.94082	DamID
Dam-LMNB1/H3K27me3	3.48686	ChIC
Dam-LMNB1/H3K27me3	3.44994	DamID
Dam-LMNB1/H3K27me3	3.76664	ChIC
Dam-LMNB1/H3K27me3	4.46045	DamID
Dam-LMNB1/H3K27me3	4.12235	ChIC
Dam-LMNB1/H3K27me3	3.13956	DamID
Dam-LMNB1/H3K27me3	3.54888	ChIC
Dam-LMNB1/H3K27me3	3.96014	DamID
Dam-LMNB1/H3K27me3	3.87338	ChIC
Dam-LMNB1/H3K27me3	3.81398	DamID
Dam-LMNB1/H3K27me3	3.46909	ChIC
Dam-LMNB1/H3K27me3	3.6861	DamID
Dam-LMNB1/H3K27me3	3.54617	ChIC
Dam-LMNB1/H3K27me3	3.82354	DamID
Dam-LMNB1/H3K27me3	3.80604	ChIC
Dam-LMNB1/H3K27me3	4.37425	DamID
Dam-LMNB1/H3K27me3	3.70355	ChIC
Dam-LMNB1/H3K27me3	4.40262	DamID
Dam-LMNB1/H3K27me3	3.81117	ChIC
Dam-LMNB1/H3K27me3	3.42193	DamID
Dam-LMNB1/H3K27me3	3.39777	ChIC
Dam-LMNB1/H3K27me3	3.7767	DamID
Dam-LMNB1/H3K27me3	3.66745	ChIC
Dam-LMNB1/H3K27me3	3.97681	DamID
Dam-LMNB1/H3K27me3	3.21192	ChIC
Dam-LMNB1/H3K27me3	3.45894	DamID
Dam-LMNB1/H3K27me3	3.84516	ChIC
Dam-LMNB1/H3K27me3	4.48237	DamID
Dam-LMNB1/H3K27me3	4.05778	ChIC
Dam-LMNB1/H3K27me3	4.12814	DamID
Dam-LMNB1/H3K27me3	4.03655	ChIC
Dam-LMNB1/H3K27me3	3.13066	DamID
Dam-LMNB1/H3K27me3	3.84652	ChIC
Dam-LMNB1/H3K27me3	3.16435	DamID
Dam-LMNB1/H3K27me3	3.45025	ChIC
Dam-LMNB1/H3K27me3	4.34784	DamID
Dam-LMNB1/H3K27me3	3.615	ChIC
Dam-LMNB1/H3K27me3	3.99255	DamID
Dam-LMNB1/H3K27me3	3.81651	ChIC
Dam-LMNB1/H3K27me3	4.13542	DamID
Dam-LMNB1/H3K27me3	3.6994	ChIC
Dam-LMNB1/H3K27me3	4.15891	DamID
Dam-LMNB1/H3K27me3	3.13001	ChIC
Dam-LMNB1/H3K27me3	3.70406	DamID
Dam-LMNB1/H3K27me3	3.85878	ChIC
Dam-LMNB1/H3K27me3	4.08332	DamID
Dam-LMNB1/H3K27me3	3.67988	ChIC
Dam-LMNB1/H3K27me3	3.97243	DamID
Dam-LMNB1/H3K27me3	4.04399	ChIC
Dam-LMNB1/H3K27me3	3.979	DamID
Dam-LMNB1/H3K27me3	3.71341	ChIC
Dam-LMNB1/H3K27me3	3.83181	DamID
Dam-LMNB1/H3K27me3	3.76208	ChIC
Dam-LMNB1/H3K27me3	3.70234	DamID
Dam-LMNB1/H3K27me3	3.64048	ChIC
Dam-LMNB1/H3K27me3	3.97169	DamID
Dam-LMNB1/H3K27me3	3.55388	ChIC
Dam-LMNB1/H3K27me3	4.4914	DamID
Dam-LMNB1/H3K27me3	3.77576	ChIC
Dam-LMNB1/H3K27me3	3.34889	DamID
Dam-LMNB1/H3K27me3	3.16465	ChIC
Dam-LMNB1/H3K27me3	4.19634	DamID
Dam-LMNB1/H3K27me3	4.24204	ChIC
Dam-LMNB1/H3K27me3	3.47494	DamID
Dam-LMNB1/H3K27me3	3.4143	ChIC
Dam-LMNB1/H3K27me3	4.02955	DamID
Dam-LMNB1/H3K27me3	3.38507	ChIC
Dam-LMNB1/H3K27me3	4.01292	DamID
Dam-LMNB1/H3K27me3	3.92158	ChIC
Dam-LMNB1/H3K27me3	3.74036	DamID
Dam-LMNB1/H3K27me3	3.84936	ChIC
Dam-LMNB1/H3K27me3	3.23629	DamID
Dam-LMNB1/H3K27me3	3.93197	ChIC
Dam-LMNB1/H3K27me3	3.99493	DamID
Dam-LMNB1/H3K27me3	3.95593	ChIC
Dam-LMNB1/H3K27me3	4.24294	DamID
Dam-LMNB1/H3K27me3	4.01724	ChIC
Dam-LMNB1/H3K27me3	4.15954	DamID
Dam-LMNB1/H3K27me3	3.37475	ChIC
Dam-LMNB1/H3K27me3	4.15857	DamID
Dam-LMNB1/H3K27me3	3.77851	ChIC
Dam-LMNB1/H3K27me3	3.85534	DamID
Dam-LMNB1/H3K27me3	3.26811	ChIC
Dam-LMNB1/H3K27me3	3.05269	DamID
Dam-LMNB1/H3K27me3	3.45209	ChIC
Dam-LMNB1/H3K27me3	3.31027	DamID
Dam-LMNB1/H3K27me3	3.52297	ChIC
Dam-LMNB1/H3K27me3	4.7424	DamID
Dam-LMNB1/H3K27me3	4.07185	ChIC
Dam-LMNB1/H3K27me3	3.80434	DamID
Dam-LMNB1/H3K27me3	3.48359	ChIC
Dam-LMNB1/H3K27me3	3.25648	DamID
Dam-LMNB1/H3K27me3	3.16256	ChIC
Dam-LMNB1/H3K27me3	4.57464	DamID
Dam-LMNB1/H3K27me3	4.07773	ChIC
Dam-LMNB1/H3K27me3	4.29535	DamID
Dam-LMNB1/H3K27me3	3.24403	ChIC
Dam-LMNB1/H3K27me3	4.18766	DamID
Dam-LMNB1/H3K27me3	3.54642	ChIC
Dam-LMNB1/H3K27me3	3.75128	DamID
Dam-LMNB1/H3K27me3	3.77379	ChIC
Dam-LMNB1/H3K27me3	3.34321	DamID
Dam-LMNB1/H3K27me3	3.86635	ChIC
Dam-LMNB1/H3K27me3	3.92438	DamID
Dam-LMNB1/H3K27me3	3.42878	ChIC
Dam-LMNB1/H3K27me3	3.78753	DamID
Dam-LMNB1/H3K27me3	3.76148	ChIC
Dam-LMNB1/H3K27me3	4.17249	DamID
Dam-LMNB1/H3K27me3	3.95448	ChIC
Dam-LMNB1/H3K27me3	3.06145	DamID
Dam-LMNB1/H3K27me3	3.57183	ChIC
Dam-LMNB1/H3K27me3	4.26112	DamID
Dam-LMNB1/H3K27me3	3.90238	ChIC
Dam-LMNB1/H3K27me3	3.42943	DamID
Dam-LMNB1/H3K27me3	3.5253	ChIC
Dam-LMNB1/H3K27me3	3.26482	DamID
Dam-LMNB1/H3K27me3	3.63679	ChIC
Dam-LMNB1/H3K27me3	3.20222	DamID
Dam-LMNB1/H3K27me3	3.30471	ChIC
Dam-LMNB1/H3K27me3	3.29557	DamID
Dam-LMNB1/H3K27me3	3.29092	ChIC
Dam-LMNB1/H3K27me3	3.0103	DamID
Dam-LMNB1/H3K27me3	3.58636	ChIC
Dam-LMNB1/H3K27me3	3.08884	DamID
Dam-LMNB1/H3K27me3	3.63185	ChIC
Dam-LMNB1/H3K27me3	3.51335	DamID
Dam-LMNB1/H3K27me3	3.21775	ChIC
Dam-LMNB1/H3K27me3	4.22945	DamID
Dam-LMNB1/H3K27me3	3.69037	ChIC
Dam-LMNB1/H3K27me3	4.43529	DamID
Dam-LMNB1/H3K27me3	3.86326	ChIC
Dam-LMNB1/H3K27me3	4.27238	DamID
Dam-LMNB1/H3K27me3	3.79267	ChIC
Dam-LMNB1/H3K27me3	3.19089	DamID
Dam-LMNB1/H3K27me3	4.06119	ChIC
Dam-LMNB1/H3K27me3	3.08814	DamID
Dam-LMNB1/H3K27me3	3.87297	ChIC
Dam-LMNB1/H3K27me3	3.48841	DamID
Dam-LMNB1/H3K27me3	3.50079	ChIC
Dam-LMNB1/H3K27me3	3.1271	DamID
Dam-LMNB1/H3K27me3	4.06595	ChIC
Dam-LMNB1/H3K27me3	3.71088	DamID
Dam-LMNB1/H3K27me3	3.45576	ChIC
Dam-LMNB1/H3K27me3	4.5299	DamID
Dam-LMNB1/H3K27me3	3.76118	ChIC
Dam-LMNB1/H3K27me3	4.20442	DamID
Dam-LMNB1/H3K27me3	3.47392	ChIC
Dam-LMNB1/H3K27me3	3.36286	DamID
Dam-LMNB1/H3K27me3	3.86864	ChIC
Dam-LMNB1/H3K27me3	4.15171	DamID
Dam-LMNB1/H3K27me3	3.73384	ChIC
Dam-LMNB1/H3K27me3	3.17464	DamID
Dam-LMNB1/H3K27me3	3.6464	ChIC
Dam-LMNB1/H3K27me3	3.96642	DamID
Dam-LMNB1/H3K27me3	3.46672	ChIC
Dam-LMNB1/H3K27me3	3.80523	DamID
Dam-LMNB1/H3K27me3	3.97053	ChIC
Dam-LMNB1/H3K27me3	3.32408	DamID
Dam-LMNB1/H3K27me3	3.61941	ChIC
Dam-LMNB1/H3K27me3	4.33574	DamID
Dam-LMNB1/H3K27me3	3.79414	ChIC
Dam-LMNB1/H3K27me3	4.50533	DamID
Dam-LMNB1/H3K27me3	4.10326	ChIC
Dam-LMNB1/H3K27me3	4.07022	DamID
Dam-LMNB1/H3K27me3	3.62408	ChIC
Dam-LMNB1/H3K27me3	3.87978	DamID
Dam-LMNB1/H3K27me3	3.74115	ChIC
Dam-LMNB1/H3K27me3	4.34431	DamID
Dam-LMNB1/H3K27me3	3.86958	ChIC
Dam-LMNB1/H3K27me3	3.64276	DamID
Dam-LMNB1/H3K27me3	3.54814	ChIC
Dam-LMNB1/H3K27me3	3.86219	DamID
Dam-LMNB1/H3K27me3	3.70303	ChIC
Dam-LMNB1/H3K27me3	4.54609	DamID
Dam-LMNB1/H3K27me3	4.08725	ChIC
Dam-LMNB1/H3K27me3	3.01828	DamID
Dam-LMNB1/H3K27me3	3.99708	ChIC
Dam-LMNB1/H3K27me3	4.13742	DamID
Dam-LMNB1/H3K27me3	3.81617	ChIC
Dam-LMNB1/H3K27me3	4.30767	DamID
Dam-LMNB1/H3K27me3	3.83885	ChIC
Dam-LMNB1/H3K27me3	3.82653	DamID
Dam-LMNB1/H3K27me3	3.45209	ChIC
Dam-LMNB1/H3K27me3	4.25044	DamID
Dam-LMNB1/H3K27me3	3.92942	ChIC
Dam-LMNB1/H3K27me3	3.90558	DamID
Dam-LMNB1/H3K27me3	3.15957	ChIC
Dam-LMNB1/H3K27me3	3.9014	DamID
Dam-LMNB1/H3K27me3	3.78611	ChIC
Dam-LMNB1/H3K27me3	3.34596	DamID
Dam-LMNB1/H3K27me3	4.33522	ChIC
Dam-LMNB1/H3K27me3	3.79671	DamID
Dam-LMNB1/H3K27me3	3.80277	ChIC
Dam-LMNB1/H3K27me3	3.80223	DamID
Dam-LMNB1/H3K27me3	3.75335	ChIC
Dam-LMNB1/H3K27me3	4.09719	DamID
Dam-LMNB1/H3K27me3	3.78859	ChIC
Dam-LMNB1/H3K27me3	3.61521	DamID
Dam-LMNB1/H3K27me3	3.60991	ChIC
Dam-LMNB1/H3K27me3	3.28103	DamID
Dam-LMNB1/H3K27me3	3.8003	ChIC
Dam-LMNB1/H3K27me3	4.21381	DamID
Dam-LMNB1/H3K27me3	3.78104	ChIC
Dam-LMNB1/H3K27me3	3.91312	DamID
Dam-LMNB1/H3K27me3	3.4679	ChIC
Dam-LMNB1/H3K27me3	3.99224	DamID
Dam-LMNB1/H3K27me3	3.70535	ChIC
Dam-LMNB1/H3K27me3	3.6708	DamID
Dam-LMNB1/H3K27me3	3.10243	ChIC
Dam-LMNB1/H3K27me3	3.74749	DamID
Dam-LMNB1/H3K27me3	3.96797	ChIC
Dam-LMNB1/H3K27me3	3.94689	DamID
Dam-LMNB1/H3K27me3	3.50813	ChIC
Dam-LMNB1/H3K27me3	3.49304	DamID
Dam-LMNB1/H3K27me3	3.67934	ChIC
Dam-LMNB1/H3K27me3	3.30664	DamID
Dam-LMNB1/H3K27me3	3.60681	ChIC
Dam-LMNB1/H3K27me3	4.11988	DamID
Dam-LMNB1/H3K27me3	3.77151	ChIC
Dam-LMNB1/H3K27me3	4.41684	DamID
Dam-LMNB1/H3K27me3	4.3044	ChIC
Dam-LMNB1/H3K27me3	4.41906	DamID
Dam-LMNB1/H3K27me3	4.1119	ChIC
Dam-LMNB1/H3K27me3	4.56823	DamID
Dam-LMNB1/H3K27me3	3.99162	ChIC
Dam-LMNB1/H3K27me3	3.36286	DamID
Dam-LMNB1/H3K27me3	3.46835	ChIC
Dam-LMNB1/H3K27me3	4.02608	DamID
Dam-LMNB1/H3K27me3	4.15649	ChIC
Dam-LMNB1/H3K27me3	4.02193	DamID
Dam-LMNB1/H3K27me3	4.2079	ChIC
Dam-LMNB1/H3K27me3	4.62722	DamID
Dam-LMNB1/H3K27me3	3.86564	ChIC
Dam-LMNB1/H3K27me3	4.40914	DamID
Dam-LMNB1/H3K27me3	3.7273	ChIC
Dam-LMNB1/H3K27me3	4.38252	DamID
Dam-LMNB1/H3K27me3	3.90009	ChIC
Dam-LMNB1/H3K27me3	3.47611	DamID
Dam-LMNB1/H3K27me3	3.17609	ChIC
Dam-LMNB1/H3K27me3	3.47188	DamID
Dam-LMNB1/H3K27me3	3.45515	ChIC
Dam-LMNB1/H3K27me3	3.04571	DamID
Dam-LMNB1/H3K27me3	3.57345	ChIC
Dam-LMNB1/H3K27me3	3.5682	DamID
Dam-LMNB1/H3K27me3	3.7478	ChIC
Dam-LMNB1/H3K27me3	3.10619	DamID
Dam-LMNB1/H3K27me3	3.54568	ChIC
Dam-LMNB1/H3K27me3	4.31551	DamID
Dam-LMNB1/H3K27me3	4.0558	ChIC
Dam-LMNB1/H3K27me3	3.86493	DamID
Dam-LMNB1/H3K27me3	3.65992	ChIC
Dam-LMNB1/H3K27me3	4.22891	DamID
Dam-LMNB1/H3K27me3	4.09461	ChIC
Dam-LMNB1/H3K27me3	4.04646	DamID
Dam-LMNB1/H3K27me3	3.62273	ChIC
Dam-LMNB1/H3K27me3	3.7542	DamID
Dam-LMNB1/H3K27me3	3.62211	ChIC
Dam-LMNB1/H3K27me3	4.46199	DamID
Dam-LMNB1/H3K27me3	3.96848	ChIC
Dam-LMNB1/H3K27me3	4.20844	DamID
Dam-LMNB1/H3K27me3	3.8557	ChIC
Dam-LMNB1/H3K27me3	3.84893	DamID
Dam-LMNB1/H3K27me3	3.86398	ChIC
Dam-LMNB1/H3K27me3	3.25575	DamID
Dam-LMNB1/H3K27me3	3.96393	ChIC
Dam-LMNB1/H3K27me3	3.67071	DamID
Dam-LMNB1/H3K27me3	3.97685	ChIC
Dam-LMNB1/H3K27me3	4.28526	DamID
Dam-LMNB1/H3K27me3	3.80774	ChIC
Dam-LMNB1/H3K27me3	4.2145	DamID
Dam-LMNB1/H3K27me3	3.95641	ChIC
Dam-LMNB1/H3K27me3	3.79913	DamID
Dam-LMNB1/H3K27me3	3.71858	ChIC
Dam-LMNB1/H3K27me3	4.44311	DamID
[truncated: 4,243 more rows]

## Sheet: Fig.1e
	Dam-LMNB1/H3K4me3	Dam-LMNB1/H3K27me3	Dam-LMNB1/H3K9me3	Dam/H3K4me3	Dam/H3K27me3	Dam/H3K9me3	H3K4me3	H3K27me3	H3K9me3	Dam	Dam/H3K4me3
Dam-LMNB1/H3K4me3	1000000	-0.105957	-0.180968	0.840787	-0.188879	-0.265265	0.953936	-0.120287	-0.286711	0.684931	0.725513
Dam-LMNB1/H3K27me3	-0.105957	1000000	-0.079326	-0.059315	0.882799	0.002281	-0.086591	0.950148	-0.03348	0.090454	0.142809
Dam-LMNB1/H3K9me3	-0.180968	-0.079326	1000000	-0.173417	-0.036569	0.754288	-0.141372	-0.050246	0.879348	-0.018546	-0.155986
Dam/H3K4me3	0.840787	-0.059315	-0.173417	1000000	-0.06166	-0.085836	0.8083	-0.04053	-0.24393	0.571213	0.639099
Dam/H3K27me3	-0.188879	0.882799	-0.036569	-0.06166	1000000	0.150844	-0.172534	0.937895	0.049867	-0.004395	0.037585
Dam/H3K9me3	-0.265265	0.002281	0.754288	-0.085836	0.150844	1000000	-0.236159	0.078035	0.792973	-0.13668	-0.239156
H3K4me3	0.953936	-0.086591	-0.141372	0.8083	-0.172534	-0.236159	1000000	-0.096484	-0.241593	0.693419	0.719039
H3K27me3	-0.120287	0.950148	-0.050246	-0.04053	0.937895	0.078035	-0.096484	1000000	0.026511	0.086542	0.12512
H3K9me3	-0.286711	-0.03348	0.879348	-0.24393	0.049867	0.792973	-0.241593	0.026511	1000000	-0.084368	-0.268864
Dam	0.684931	0.090454	-0.018546	0.571213	-0.004395	-0.13668	0.693419	0.086542	-0.084368	1000000	0.883674
Dam/H3K4me3	0.725513	0.142809	-0.155986	0.639099	0.037585	-0.239156	0.719039	0.12512	-0.268864	0.883674	1000000

## Sheet: ExtDataFig.1c
x	y	hue
ChIC	0.412071	A
ChIC	0.215031	C
ChIC	0.112663	G
ChIC	0.260235	T
ChIC	0.647059	A
ChIC	0.121212	C
ChIC	0.0516934	G
ChIC	0.180036	T
ChIC	0.561596	A
ChIC	0.0373001	C
ChIC	0.0216306	G
ChIC	0.379473	T
ChIC	0.569411	A
ChIC	0.0429073	C
ChIC	0.0195248	G
ChIC	0.368156	T
ChIC	0.634705	A
ChIC	0.0815997	C
ChIC	0.0533396	G
ChIC	0.230356	T
ChIC	0.54936	A
ChIC	0.0518257	C
ChIC	0.029616	G
ChIC	0.369198	T
ChIC	0.595034	A
ChIC	0.0364019	C
ChIC	0.0163582	G
ChIC	0.352205	T
ChIC	0.564475	A
ChIC	0.0743804	C
ChIC	0.0494007	G
ChIC	0.311744	T
ChIC	0.595052	A
ChIC	0.0493583	C
ChIC	0.0186648	G
ChIC	0.336925	T
ChIC	0.556836	A
ChIC	0.0777949	C
ChIC	0.035276	G
ChIC	0.330093	T
ChIC	0.490591	A
ChIC	0.13599	C
ChIC	0.060463	G
ChIC	0.312956	T
ChIC	0.542046	A
ChIC	0.0674547	C
ChIC	0.0326797	G
ChIC	0.35782	T
ChIC	0.567041	A
ChIC	0.0830453	C
ChIC	0.0466644	G
ChIC	0.303249	T
ChIC	0.525409	A
ChIC	0.0714528	C
ChIC	0.0317676	G
ChIC	0.37137	T
ChIC	0.563882	A
ChIC	0.0607995	C
ChIC	0.029903	G
ChIC	0.345415	T
ChIC	0.518657	A
ChIC	0.136518	C
ChIC	0.0600746	G
ChIC	0.28475	T
ChIC	0.584913	A
ChIC	0.0698985	C
ChIC	0.0362816	G
ChIC	0.308906	T
ChIC	0.545179	A
ChIC	0.0609119	C
ChIC	0.0275603	G
ChIC	0.366348	T
ChIC	0.556771	A
ChIC	0.0597447	C
ChIC	0.0274154	G
ChIC	0.356069	T
ChIC	0.562422	A
ChIC	0.0989648	C
ChIC	0.0534423	G
ChIC	0.285171	T
ChIC	0.577934	A
ChIC	0.0614907	C
ChIC	0.0310396	G
ChIC	0.329536	T
ChIC	0.570501	A
ChIC	0.0664574	C
ChIC	0.033204	G
ChIC	0.329838	T
ChIC	0.549811	A
ChIC	0.0978268	C
ChIC	0.044311	G
ChIC	0.308051	T
ChIC	0.543266	A
ChIC	0.0525023	C
ChIC	0.0280255	G
ChIC	0.376206	T
ChIC	0.549552	A
ChIC	0.0941823	C
ChIC	0.0453417	G
ChIC	0.310924	T
ChIC	0.576204	A
ChIC	0.0675833	C
ChIC	0.0379183	G
ChIC	0.318295	T
ChIC	0.581465	A
ChIC	0.0397213	C
ChIC	0.015315	G
ChIC	0.363498	T
ChIC	0.556693	A
ChIC	0.0568114	C
ChIC	0.0266614	G
ChIC	0.359834	T
ChIC	0.594544	A
ChIC	0.0564968	C
ChIC	0.0317648	G
ChIC	0.317194	T
ChIC	0.548341	A
ChIC	0.0624061	C
ChIC	0.0312556	G
ChIC	0.357997	T
ChIC	0.417402	A
ChIC	0.197475	C
ChIC	0.0872247	G
ChIC	0.297898	T
ChIC	0.554922	A
ChIC	0.0619652	C
ChIC	0.0295638	G
ChIC	0.353549	T
ChIC	0.590767	A
ChIC	0.0427486	C
ChIC	0.0182428	G
ChIC	0.348241	T
ChIC	0.517181	A
ChIC	0.0985274	C
ChIC	0.0464016	G
ChIC	0.33789	T
ChIC	0.555344	A
ChIC	0.0663798	C
ChIC	0.0255149	G
ChIC	0.352762	T
ChIC	0.543714	A
ChIC	0.0528145	C
ChIC	0.0192685	G
ChIC	0.384203	T
ChIC	0.499801	A
ChIC	0.137947	C
ChIC	0.0723906	G
ChIC	0.289861	T
ChIC	0.56484	A
ChIC	0.0732285	C
ChIC	0.030627	G
ChIC	0.331305	T
ChIC	0.533388	A
ChIC	0.0936851	C
ChIC	0.0554895	G
ChIC	0.317437	T
ChIC	0.582551	A
ChIC	0.060396	C
ChIC	0.0285253	G
ChIC	0.328528	T
ChIC	0.575504	A
ChIC	0.0511761	C
ChIC	0.0266577	G
ChIC	0.346662	T
ChIC	0.445961	A
ChIC	0.180595	C
ChIC	0.0839051	G
ChIC	0.289539	T
ChIC	0.515496	A
ChIC	0.100205	C
ChIC	0.0496886	G
ChIC	0.334611	T
ChIC	0.51468	A
ChIC	0.0845102	C
ChIC	0.0432246	G
ChIC	0.357585	T
ChIC	0.513173	A
ChIC	0.117437	C
ChIC	0.056069	G
ChIC	0.313321	T
ChIC	0.54228	A
ChIC	0.0812075	C
ChIC	0.0435965	G
ChIC	0.332916	T
ChIC	0.517219	A
ChIC	0.105914	C
ChIC	0.0620273	G
ChIC	0.314839	T
ChIC	0.560719	A
ChIC	0.0626959	C
ChIC	0.0318422	G
ChIC	0.344743	T
ChIC	0.565081	A
ChIC	0.0422044	C
ChIC	0.0191105	G
ChIC	0.373604	T
ChIC	0.555374	A
ChIC	0.0589832	C
ChIC	0.0292112	G
ChIC	0.356432	T
ChIC	0.541908	A
ChIC	0.0847237	C
ChIC	0.0386009	G
ChIC	0.334768	T
ChIC	0.599143	A
ChIC	0.0531391	C
ChIC	0.0258329	G
ChIC	0.321885	T
ChIC	0.577638	A
ChIC	0.0295181	C
ChIC	0.0127566	G
ChIC	0.380087	T
ChIC	0.54474	A
ChIC	0.0588728	C
ChIC	0.0295099	G
ChIC	0.366877	T
ChIC	0.535359	A
ChIC	0.0890675	C
ChIC	0.036475	G
ChIC	0.339098	T
ChIC	0.527951	A
ChIC	0.100201	C
ChIC	0.0506927	G
ChIC	0.321155	T
ChIC	0.550927	A
ChIC	0.0628775	C
ChIC	0.0272376	G
ChIC	0.358958	T
ChIC	0.556796	A
ChIC	0.0485164	C
ChIC	0.0205654	G
ChIC	0.374122	T
ChIC	0.519946	A
ChIC	0.0634252	C
ChIC	0.0256126	G
ChIC	0.391016	T
ChIC	0.557555	A
ChIC	0.112341	C
ChIC	0.0575286	G
ChIC	0.272575	T
ChIC	0.553727	A
ChIC	0.0858316	C
ChIC	0.0422785	G
ChIC	0.318163	T
ChIC	0.53225	A
ChIC	0.0644461	C
ChIC	0.0324651	G
ChIC	0.370838	T
ChIC	0.567607	A
ChIC	0.0579642	C
ChIC	0.0250976	G
ChIC	0.349332	T
ChIC	0.566619	A
ChIC	0.0351143	C
ChIC	0.0191171	G
ChIC	0.379149	T
ChIC	0.555222	A
ChIC	0.0573874	C
ChIC	0.0238738	G
ChIC	0.363517	T
ChIC	0.554394	A
ChIC	0.045491	C
ChIC	0.0189089	G
ChIC	0.381206	T
ChIC	0.542395	A
ChIC	0.075475	C
ChIC	0.0330181	G
ChIC	0.349112	T
ChIC	0.554286	A
ChIC	0.0663677	C
ChIC	0.0280698	G
ChIC	0.351276	T
ChIC	0.511174	A
ChIC	0.131697	C
ChIC	0.0680199	G
ChIC	0.289109	T
ChIC	0.487226	A
ChIC	0.112707	C
ChIC	0.0552814	G
ChIC	0.344786	T
ChIC	0.573004	A
ChIC	0.0987799	C
ChIC	0.0539653	G
ChIC	0.274251	T
ChIC	0.555603	A
ChIC	0.0595582	C
ChIC	0.027768	G
ChIC	0.357071	T
ChIC	0.567988	A
ChIC	0.048412	C
ChIC	0.0222038	G
ChIC	0.361396	T
ChIC	0.563194	A
ChIC	0.0472885	C
ChIC	0.020237	G
ChIC	0.36928	T
ChIC	0.581518	A
ChIC	0.0437823	C
ChIC	0.0189942	G
ChIC	0.355705	T
ChIC	0.586965	A
ChIC	0.0503846	C
ChIC	0.0194134	G
ChIC	0.343237	T
ChIC	0.57854	A
ChIC	0.0354335	C
ChIC	0.015846	G
ChIC	0.370181	T
ChIC	0.533675	A
ChIC	0.0866945	C
ChIC	0.037423	G
ChIC	0.342207	T
ChIC	0.547208	A
ChIC	0.0907563	C
ChIC	0.037881	G
ChIC	0.324154	T
ChIC	0.575316	A
ChIC	0.047107	C
ChIC	0.0208628	G
ChIC	0.356714	T
ChIC	0.58483	A
ChIC	0.0489417	C
ChIC	0.0228233	G
ChIC	0.343405	T
ChIC	0.56447	A
ChIC	0.05874	C
ChIC	0.0270072	G
ChIC	0.349783	T
ChIC	0.552051	A
ChIC	0.0597888	C
ChIC	0.0271818	G
ChIC	0.360978	T
ChIC	0.547962	A
ChIC	0.0740782	C
ChIC	0.0343882	G
ChIC	0.343572	T
ChIC	0.540337	A
ChIC	0.086458	C
ChIC	0.033143	G
ChIC	0.340062	T
ChIC	0.566407	A
ChIC	0.0661328	C
ChIC	0.032118	G
ChIC	0.335342	T
ChIC	0.303645	A
ChIC	0.378129	C
ChIC	0.158512	G
ChIC	0.159714	T
ChIC	0.573574	A
ChIC	0.0565243	C
ChIC	0.0263005	G
ChIC	0.343602	T
ChIC	0.5352	A
ChIC	0.0701885	C
ChIC	0.0321064	G
ChIC	0.362505	T
ChIC	0.459447	A
ChIC	0.16201	C
ChIC	0.0694	G
ChIC	0.309143	T
ChIC	0.516839	A
ChIC	0.114729	C
ChIC	0.0549912	G
ChIC	0.313441	T
ChIC	0.453065	A
ChIC	0.175528	C
ChIC	0.0654104	G
ChIC	0.305996	T
ChIC	0.467306	A
ChIC	0.136507	C
ChIC	0.0640692	G
ChIC	0.332118	T
ChIC	0.33539	A
ChIC	0.258016	C
ChIC	0.14846	G
ChIC	0.258134	T
ChIC	0.580122	A
ChIC	0.0421572	C
ChIC	0.0224469	G
ChIC	0.355274	T
ChIC	0.532442	A
ChIC	0.108219	C
ChIC	0.0461512	G
ChIC	0.313188	T
ChIC	0.552611	A
ChIC	0.0275858	C
ChIC	0.0135807	G
ChIC	0.406223	T
ChIC	0.571366	A
ChIC	0.0558006	C
ChIC	0.0278794	G
ChIC	0.344954	T
ChIC	0.565714	A
ChIC	0.0499274	C
ChIC	0.0227108	G
ChIC	0.361648	T
ChIC	0.569491	A
ChIC	0.0544641	C
ChIC	0.0261345	G
ChIC	0.349911	T
ChIC	0.306644	A
ChIC	0.270273	C
ChIC	0.123592	G
ChIC	0.299492	T
ChIC	0.571321	A
ChIC	0.0548646	C
ChIC	0.0220673	G
ChIC	0.351747	T
ChIC	0.440044	A
ChIC	0.196907	C
ChIC	0.0970626	G
ChIC	0.265987	T
ChIC	0.483745	A
ChIC	0.128835	C
ChIC	0.0594179	G
ChIC	0.328002	T
ChIC	0.563591	A
ChIC	0.0565371	C
ChIC	0.0288837	G
ChIC	0.350988	T
ChIC	0.522593	A
ChIC	0.100638	C
ChIC	0.0450408	G
ChIC	0.331728	T
ChIC	0.540163	A
ChIC	0.0895622	C
ChIC	0.0371056	G
ChIC	0.33317	T
ChIC	0.546618	A
ChIC	0.05982	C
ChIC	0.0322066	G
ChIC	0.361355	T
ChIC	0.564324	A
ChIC	0.0371578	C
ChIC	0.017831	G
ChIC	0.380687	T
ChIC	0.438256	A
ChIC	0.21528	C
ChIC	0.101502	G
ChIC	0.244962	T
ChIC	0.553082	A
ChIC	0.0582615	C
ChIC	0.024635	G
ChIC	0.364022	T
ChIC	0.479986	A
ChIC	0.0975346	C
ChIC	0.0548895	G
ChIC	0.36759	T
ChIC	0.517354	A
ChIC	0.0969997	C
ChIC	0.0516032	G
ChIC	0.334043	T
ChIC	0.537335	A
ChIC	0.0713726	C
ChIC	0.0225308	G
ChIC	0.368761	T
ChIC	0.515719	A
ChIC	0.0756858	C
ChIC	0.031746	G
ChIC	0.376849	T
ChIC	0.388104	A
ChIC	0.257019	C
ChIC	0.107078	G
ChIC	0.247799	T
ChIC	0.533731	A
ChIC	0.0596101	C
ChIC	0.0266899	G
ChIC	0.379969	T
ChIC	0.563154	A
ChIC	0.0486578	C
ChIC	0.0189192	G
ChIC	0.369269	T
ChIC	0.542791	A
ChIC	0.0752277	C
ChIC	0.0321208	G
ChIC	0.349861	T
ChIC	0.577235	A
ChIC	0.0306356	C
ChIC	0.013344	G
ChIC	0.378785	T
ChIC	0.592123	A
ChIC	0.0531621	C
ChIC	0.0229962	G
ChIC	0.331719	T
ChIC	0.570376	A
ChIC	0.0381863	C
ChIC	0.0170982	G
ChIC	0.374339	T
ChIC	0.546285	A
ChIC	0.0636253	C
ChIC	0.0295423	G
ChIC	0.360547	T
ChIC	0.540298	A
ChIC	0.0979158	C
ChIC	0.0501378	G
ChIC	0.311648	T
ChIC	0.541711	A
ChIC	0.0632303	C
ChIC	0.0252737	G
ChIC	0.369785	T
ChIC	0.584002	A
ChIC	0.0390796	C
ChIC	0.0188354	G
ChIC	0.358083	T
ChIC	0.447525	A
ChIC	0.1611	C
ChIC	0.0698371	G
ChIC	0.321538	T
ChIC	0.555018	A
ChIC	0.0621538	C
ChIC	0.0358548	G
ChIC	0.346974	T
ChIC	0.567842	A
ChIC	0.0729318	C
ChIC	0.0366972	G
ChIC	0.322529	T
ChIC	0.54632	A
ChIC	0.0810249	C
ChIC	0.0461822	G
ChIC	0.326473	T
ChIC	0.550059	A
ChIC	0.060785	C
ChIC	0.0273471	G
ChIC	0.361809	T
ChIC	0.570797	A
ChIC	0.0434015	C
ChIC	0.0225806	G
ChIC	0.363221	T
ChIC	0.567207	A
ChIC	0.0627219	C
ChIC	0.0319584	G
ChIC	0.338113	T
ChIC	0.560189	A
ChIC	0.05938	C
ChIC	0.0292446	G
ChIC	0.351186	T
ChIC	0.570339	A
ChIC	0.0739536	C
ChIC	0.0332953	G
ChIC	0.322412	T
ChIC	0.532848	A
ChIC	0.085292	C
ChIC	0.0488973	G
ChIC	0.332962	T
ChIC	0.357628	A
ChIC	0.404255	C
ChIC	0.112268	G
ChIC	0.125849	T
ChIC	0.503271	A
ChIC	0.129097	C
ChIC	0.0635763	G
ChIC	0.304056	T
ChIC	0.471011	A
ChIC	0.151031	C
ChIC	0.0869487	G
ChIC	0.291009	T
ChIC	0.512359	A
ChIC	0.124432	C
ChIC	0.0586283	G
ChIC	0.304581	T
ChIC	0.524122	A
ChIC	0.0959174	C
ChIC	0.040655	G
ChIC	0.339306	T
ChIC	0.561656	A
ChIC	0.0729776	C
ChIC	0.0317082	G
ChIC	0.333658	T
ChIC	0.307305	A
ChIC	0.330293	C
ChIC	0.157821	G
ChIC	0.204581	T
ChIC	0.292843	A
ChIC	0.371392	C
ChIC	0.16579	G
ChIC	0.169975	T
ChIC	0.540311	A
ChIC	0.121427	C
ChIC	0.0515591	G
ChIC	0.286703	T
ChIC	0.558131	A
ChIC	0.068982	C
ChIC	0.0326259	G
ChIC	0.340262	T
ChIC	0.537665	A
ChIC	0.0917465	C
ChIC	0.0376347	G
ChIC	0.332954	T
ChIC	0.520438	A
ChIC	0.0760704	C
ChIC	0.0509408	G
ChIC	0.352551	T
ChIC	0.523992	A
ChIC	0.0829022	C
ChIC	0.043043	G
ChIC	0.350063	T
ChIC	0.56998	A
ChIC	0.0664729	C
ChIC	0.038003	G
ChIC	0.325544	T
ChIC	0.548439	A
ChIC	0.0778269	C
ChIC	0.0338372	G
ChIC	0.339897	T
ChIC	0.559265	A
ChIC	0.0739953	C
ChIC	0.0398564	G
ChIC	0.326884	T
ChIC	0.562462	A
ChIC	0.071186	C
ChIC	0.0261653	G
ChIC	0.340186	T
ChIC	0.539039	A
ChIC	0.114877	C
ChIC	0.0619062	G
ChIC	0.284178	T
ChIC	0.539086	A
ChIC	0.0510501	C
ChIC	0.027307	G
ChIC	0.382556	T
ChIC	0.558024	A
ChIC	0.0714146	C
ChIC	0.0297217	G
ChIC	0.340839	T
ChIC	0.510426	A
ChIC	0.090926	C
ChIC	0.0507573	G
ChIC	0.347891	T
ChIC	0.508623	A
ChIC	0.0876363	C
ChIC	0.0442663	G
ChIC	0.359475	T
ChIC	0.521268	A
ChIC	0.0801743	C
ChIC	0.0383325	G
ChIC	0.360225	T
ChIC	0.54944	A
ChIC	0.0795253	C
ChIC	0.0381414	G
ChIC	0.332893	T
ChIC	0.550479	A
ChIC	0.0529828	C
ChIC	0.0246945	G
ChIC	0.371844	T
ChIC	0.506488	A
ChIC	0.0903166	C
ChIC	0.0378447	G
ChIC	0.365351	T
ChIC	0.514951	A
ChIC	0.0899091	C
ChIC	0.0367556	G
ChIC	0.358384	T
ChIC	0.545479	A
ChIC	0.114095	C
ChIC	0.0549396	G
ChIC	0.285487	T
ChIC	0.551714	A
ChIC	0.0635603	C
ChIC	0.0310708	G
ChIC	0.353655	T
ChIC	0.554847	A
ChIC	0.0790382	C
ChIC	0.0410466	G
ChIC	0.325069	T
ChIC	0.574105	A
ChIC	0.0563661	C
ChIC	0.0242407	G
ChIC	0.345288	T
ChIC	0.533141	A
ChIC	0.0676023	C
ChIC	0.0303325	G
ChIC	0.368924	T
ChIC	0.442759	A
ChIC	0.145295	C
ChIC	0.0888836	G
ChIC	0.323062	T
ChIC	0.554399	A
ChIC	0.0782187	C
ChIC	0.0363279	G
ChIC	0.331054	T
ChIC	0.336418	A
ChIC	0.281344	C
ChIC	0.144603	G
ChIC	0.237635	T
ChIC	0.569657	A
ChIC	0.0697632	C
ChIC	0.0341899	G
ChIC	0.32639	T
ChIC	0.551236	A
ChIC	0.0734058	C
ChIC	0.0274996	G
ChIC	0.347858	T
ChIC	0.584234	A
ChIC	0.0716476	C
ChIC	0.0355615	G
ChIC	0.308557	T
ChIC	0.574567	A
ChIC	0.0496433	C
ChIC	0.0234172	G
ChIC	0.352372	T
ChIC	0.542585	A
ChIC	0.0768764	C
ChIC	0.0389873	G
ChIC	0.341551	T
ChIC	0.55926	A
ChIC	0.074276	C
ChIC	0.0373913	G
ChIC	0.329073	T
ChIC	0.312437	A
ChIC	0.227561	C
ChIC	0.107006	G
ChIC	0.352996	T
ChIC	0.577674	A
ChIC	0.0502934	C
ChIC	0.0252205	G
ChIC	0.346812	T
ChIC	0.57626	A
ChIC	0.0583794	C
ChIC	0.0277171	G
ChIC	0.337644	T
ChIC	0.519652	A
ChIC	0.108789	C
ChIC	0.0469557	G
ChIC	0.324603	T
ChIC	0.550634	A
ChIC	0.0983532	C
ChIC	0.047121	G
ChIC	0.303892	T
ChIC	0.525595	A
ChIC	0.0953728	C
ChIC	0.0397762	G
ChIC	0.339256	T
ChIC	0.528265	A
ChIC	0.0840029	C
ChIC	0.0379522	G
ChIC	0.34978	T
ChIC	0.531834	A
ChIC	0.110968	C
ChIC	0.0523783	G
ChIC	0.30482	T
ChIC	0.523209	A
ChIC	0.133552	C
ChIC	0.0661087	G
ChIC	0.277131	T
ChIC	0.518342	A
ChIC	0.106158	C
ChIC	0.0471863	G
ChIC	0.328314	T
ChIC	0.550073	A
ChIC	0.0799203	C
ChIC	0.0372457	G
ChIC	0.332761	T
ChIC	0.525403	A
ChIC	0.0997095	C
ChIC	0.0459736	G
ChIC	0.328914	T
ChIC	0.548864	A
ChIC	0.0955655	C
ChIC	0.0481525	G
ChIC	0.307418	T
ChIC	0.565479	A
ChIC	0.0416284	C
ChIC	0.0190159	G
ChIC	0.373877	T
ChIC	0.523083	A
ChIC	0.101066	C
ChIC	0.0448135	G
ChIC	0.331037	T
ChIC	0.3423	A
ChIC	0.255564	C
ChIC	0.124391	G
ChIC	0.277744	T
ChIC	0.564863	A
ChIC	0.0551252	C
ChIC	0.0225428	G
ChIC	0.357469	T
ChIC	0.579659	A
ChIC	0.0588624	C
ChIC	0.0278735	G
ChIC	0.333605	T
ChIC	0.586273	A
ChIC	0.0545155	C
ChIC	0.0230974	G
ChIC	0.336114	T
ChIC	0.568429	A
ChIC	0.0524428	C
ChIC	0.0237299	G
ChIC	0.355398	T
ChIC	0.519559	A
ChIC	0.108488	C
ChIC	0.048007	G
ChIC	0.323945	T
ChIC	0.547832	A
ChIC	0.0626032	C
ChIC	0.0293969	G
ChIC	0.360168	T
ChIC	0.552126	A
ChIC	0.0752278	C
ChIC	0.0319061	G
ChIC	0.34074	T
ChIC	0.49496	A
ChIC	0.154234	C
ChIC	0.0611559	G
ChIC	0.289651	T
ChIC	0.541005	A
ChIC	0.0826	C
ChIC	0.0363272	G
ChIC	0.340068	T
ChIC	0.540092	A
ChIC	0.114948	C
ChIC	0.0511769	G
ChIC	0.293783	T
ChIC	0.440489	A
ChIC	0.187291	C
ChIC	0.0862148	G
ChIC	0.286005	T
ChIC	0.555299	A
ChIC	0.0485534	C
ChIC	0.025884	G
ChIC	0.370264	T
ChIC	0.536951	A
ChIC	0.0802782	C
ChIC	0.038764	G
ChIC	0.344007	T
ChIC	0.560224	A
ChIC	0.0629032	C
ChIC	0.0295015	G
ChIC	0.347371	T
ChIC	0.54228	A
ChIC	0.079781	C
ChIC	0.0410532	G
ChIC	0.336886	T
ChIC	0.447823	A
ChIC	0.179876	C
ChIC	0.0807464	G
ChIC	0.291555	T
ChIC	0.51013	A
ChIC	0.0998553	C
ChIC	0.0581205	G
ChIC	0.331894	T
ChIC	0.530331	A
ChIC	0.0811445	C
ChIC	0.0325203	G
ChIC	0.356004	T
ChIC	0.556222	A
ChIC	0.0680624	C
ChIC	0.029733	G
ChIC	0.345983	T
ChIC	0.571313	A
ChIC	0.0456196	C
ChIC	0.0212232	G
ChIC	0.361844	T
ChIC	0.533998	A
ChIC	0.0994163	C
ChIC	0.0438167	G
ChIC	0.32277	T
ChIC	0.548437	A
ChIC	0.0566669	C
ChIC	0.03735	G
ChIC	0.357547	T
ChIC	0.540096	A
ChIC	0.0626636	C
ChIC	0.032438	G
ChIC	0.364803	T
ChIC	0.583975	A
ChIC	0.0922458	C
ChIC	0.0508052	G
ChIC	0.272974	T
ChIC	0.582002	A
ChIC	0.0371713	C
ChIC	0.0157384	G
ChIC	0.365089	T
ChIC	0.584872	A
ChIC	0.0344813	C
ChIC	0.0203853	G
ChIC	0.360262	T
ChIC	0.565445	A
ChIC	0.0672085	C
ChIC	0.0308726	G
ChIC	0.336474	T
ChIC	0.427454	A
ChIC	0.19964	C
ChIC	0.103108	G
ChIC	0.269799	T
ChIC	0.572128	A
ChIC	0.0565064	C
ChIC	0.0261259	G
ChIC	0.34524	T
ChIC	0.562237	A
ChIC	0.0404193	C
ChIC	0.0225297	G
ChIC	0.374814	T
ChIC	0.566	A
ChIC	0.0727688	C
ChIC	0.0313411	G
ChIC	0.32989	T
ChIC	0.537557	A
ChIC	0.112213	C
ChIC	0.0588396	G
ChIC	0.29139	T
ChIC	0.523926	A
ChIC	0.0932807	C
ChIC	0.0447583	G
ChIC	0.338035	T
ChIC	0.546404	A
ChIC	0.092592	C
ChIC	0.0436479	G
ChIC	0.317356	T
ChIC	0.611026	A
ChIC	0.0342916	C
ChIC	0.0166356	G
ChIC	0.338047	T
ChIC	0.35863	A
ChIC	0.267701	C
ChIC	0.107895	G
ChIC	0.265774	T
ChIC	0.561991	A
ChIC	0.0695987	C
ChIC	0.0324235	G
ChIC	0.335987	T
ChIC	0.541045	A
ChIC	0.0821408	C
ChIC	0.0396718	G
ChIC	0.337142	T
ChIC	0.5133	A
ChIC	0.119946	C
ChIC	0.050503	G
ChIC	0.31625	T
ChIC	0.522306	A
ChIC	0.0914065	C
ChIC	0.0412037	G
ChIC	0.345084	T
ChIC	0.500854	A
ChIC	0.113332	C
ChIC	0.0484838	G
ChIC	0.33733	T
ChIC	0.479949	A
ChIC	0.165374	C
ChIC	0.0635701	G
ChIC	0.291107	T
ChIC	0.498707	A
ChIC	0.135845	C
ChIC	0.0674216	G
ChIC	0.298026	T
ChIC	0.561784	A
ChIC	0.117018	C
ChIC	0.0449309	G
ChIC	0.276267	T
ChIC	0.552134	A
ChIC	0.0768916	C
ChIC	0.0357543	G
ChIC	0.33522	T
ChIC	0.553758	A
ChIC	0.0632378	C
ChIC	0.0306676	G
ChIC	0.352337	T
ChIC	0.553262	A
ChIC	0.0923212	C
ChIC	0.0398082	G
ChIC	0.314609	T
ChIC	0.535594	A
ChIC	0.084143	C
ChIC	0.0385091	G
ChIC	0.341754	T
ChIC	0.623123	A
ChIC	0.0577129	C
ChIC	0.0334022	G
ChIC	0.285762	T
ChIC	0.320444	A
ChIC	0.352559	C
ChIC	0.138896	G
ChIC	0.188102	T
ChIC	0.353974	A
ChIC	0.327675	C
ChIC	0.13696	G
ChIC	0.181391	T
ChIC	0.546609	A
ChIC	0.110567	C
ChIC	0.0536247	G
ChIC	0.289199	T
ChIC	0.542627	A
ChIC	0.125241	C
ChIC	0.0634814	G
ChIC	0.26865	T
ChIC	0.565694	A
ChIC	0.0960673	C
ChIC	0.0407316	G
ChIC	0.297507	T
ChIC	0.504689	A
ChIC	0.104917	C
ChIC	0.0468089	G
ChIC	0.343585	T
ChIC	0.548841	A
ChIC	0.0899796	C
ChIC	0.0456617	G
ChIC	0.315518	T
ChIC	0.549077	A
ChIC	0.105227	C
ChIC	0.0517767	G
ChIC	0.293919	T
ChIC	0.587887	A
ChIC	0.0607942	C
ChIC	0.0279199	G
ChIC	0.323399	T
ChIC	0.534587	A
ChIC	0.061989	C
ChIC	0.0293842	G
ChIC	0.37404	T
ChIC	0.518155	A
ChIC	0.134527	C
ChIC	0.0641704	G
ChIC	0.283147	T
ChIC	0.551746	A
ChIC	0.0735261	C
ChIC	0.0336029	G
ChIC	0.341125	T
ChIC	0.521491	A
ChIC	0.0873003	C
ChIC	0.0381442	G
ChIC	0.353064	T
ChIC	0.470697	A
ChIC	0.190722	C
ChIC	0.0833444	G
ChIC	0.255237	T
ChIC	0.570878	A
ChIC	0.059872	C
ChIC	0.0368881	G
ChIC	0.332362	T
ChIC	0.51398	A
ChIC	0.0978518	C
ChIC	0.0389891	G
ChIC	0.349179	T
ChIC	0.471938	A
ChIC	0.106293	C
ChIC	0.0601593	G
ChIC	0.36161	T
ChIC	0.564324	A
ChIC	0.0597506	C
ChIC	0.0310018	G
ChIC	0.344923	T
ChIC	0.536986	A
ChIC	0.0958278	C
ChIC	0.0529176	G
ChIC	0.314269	T
ChIC	0.521453	A
ChIC	0.1343	C
ChIC	0.0642354	G
ChIC	0.280011	T
ChIC	0.565619	A
ChIC	0.0518353	C
ChIC	0.0244966	G
ChIC	0.358049	T
ChIC	0.556697	A
ChIC	0.0541613	C
ChIC	0.0284759	G
ChIC	0.360666	T
ChIC	0.568039	A
ChIC	0.0495592	C
ChIC	0.0211199	G
ChIC	0.361282	T
ChIC	0.520627	A
ChIC	0.0838492	C
ChIC	0.0413546	G
ChIC	0.354169	T
ChIC	0.568358	A
ChIC	0.0423075	C
ChIC	0.0173069	G
ChIC	0.372027	T
ChIC	0.592112	A
ChIC	0.0678901	C
ChIC	0.0274609	G
ChIC	0.312537	T
ChIC	0.558062	A
ChIC	0.0646196	C
ChIC	0.031736	G
ChIC	0.345583	T
ChIC	0.551205	A
ChIC	0.0554475	C
ChIC	0.0251231	G
ChIC	0.368224	T
ChIC	0.565625	A
ChIC	0.0480994	C
ChIC	0.0261953	G
ChIC	0.36008	T
ChIC	0.338322	A
ChIC	0.298607	C
ChIC	0.104019	G
ChIC	0.259051	T
ChIC	0.515108	A
ChIC	0.0632068	C
ChIC	0.0300386	G
ChIC	0.391647	T
ChIC	0.454312	A
ChIC	0.181397	C
ChIC	0.0745253	G
ChIC	0.289765	T
ChIC	0.542983	A
ChIC	0.080883	C
ChIC	0.0395254	G
ChIC	0.336609	T
ChIC	0.556425	A
ChIC	0.0792798	C
ChIC	0.0382288	G
ChIC	0.326066	T
ChIC	0.566736	A
ChIC	0.0507421	C
ChIC	0.0182797	G
ChIC	0.364242	T
ChIC	0.547199	A
ChIC	0.0883562	C
ChIC	0.0396216	G
ChIC	0.324823	T
ChIC	0.544219	A
ChIC	0.0828085	C
ChIC	0.0299483	G
ChIC	0.343024	T
ChIC	0.528974	A
ChIC	0.104862	C
ChIC	0.0575461	G
ChIC	0.308618	T
ChIC	0.329848	A
ChIC	0.374945	C
ChIC	0.177018	G
ChIC	0.118189	T
ChIC	0.557232	A
ChIC	0.0803591	C
ChIC	0.0340932	G
ChIC	0.328316	T
ChIC	0.533256	A
ChIC	0.0754475	C
ChIC	0.0429691	G
ChIC	0.348327	T
ChIC	0.517559	A
ChIC	0.112968	C
ChIC	0.0488964	G
ChIC	0.320577	T
ChIC	0.517498	A
ChIC	0.0947496	C
ChIC	0.0391835	G
ChIC	0.348568	T
ChIC	0.531816	A
ChIC	0.11159	C
ChIC	0.0534703	G
ChIC	0.303123	T
ChIC	0.307978	A
ChIC	0.358478	C
ChIC	0.163944	G
ChIC	0.1696	T
ChIC	0.577542	A
ChIC	0.0581406	C
ChIC	0.0294518	G
ChIC	0.334865	T
ChIC	0.564568	A
ChIC	0.0931905	C
ChIC	0.0411912	G
ChIC	0.301051	T
ChIC	0.552153	A
ChIC	0.0699787	C
ChIC	0.0336638	G
ChIC	0.344205	T
ChIC	0.527758	A
ChIC	0.0855459	C
ChIC	0.0370013	G
ChIC	0.349695	T
ChIC	0.550962	A
ChIC	0.0608529	C
ChIC	0.0287337	G
ChIC	0.359451	T
ChIC	0.552678	A
ChIC	0.0880251	C
ChIC	0.0359334	G
ChIC	0.323363	T
ChIC	0.562369	A
ChIC	0.090096	C
ChIC	0.0435595	G
ChIC	0.303975	T
ChIC	0.579791	A
ChIC	0.0617568	C
ChIC	0.0292612	G
ChIC	0.329191	T
ChIC	0.578855	A
ChIC	0.109156	C
ChIC	0.0492227	G
ChIC	0.262766	T
ChIC	0.525949	A
ChIC	0.107434	C
ChIC	0.0419386	G
ChIC	0.324678	T
ChIC	0.550926	A
ChIC	0.101393	C
ChIC	0.0431686	G
ChIC	0.304513	T
ChIC	0.586316	A
ChIC	0.0563454	C
ChIC	0.0299461	G
ChIC	0.327393	T
ChIC	0.506868	A
ChIC	0.119801	C
ChIC	0.0558605	G
ChIC	0.31747	T
ChIC	0.516128	A
ChIC	0.0925548	C
ChIC	0.0446712	G
ChIC	0.346646	T
ChIC	0.565712	A
ChIC	0.0472906	C
ChIC	0.0207066	G
ChIC	0.366291	T
ChIC	0.597411	A
ChIC	0.0421716	C
ChIC	0.0211779	G
ChIC	0.339239	T
ChIC	0.513283	A
ChIC	0.102838	C
ChIC	0.0445564	G
ChIC	0.339323	T
ChIC	0.527164	A
ChIC	0.111951	C
ChIC	0.0508247	G
ChIC	0.31006	T
ChIC	0.517067	A
ChIC	0.151758	C
ChIC	0.0659356	G
ChIC	0.265239	T
ChIC	0.562295	A
ChIC	0.0361392	C
ChIC	0.023587	G
ChIC	0.377979	T
ChIC	0.562869	A
ChIC	0.0808321	C
ChIC	0.0367575	G
ChIC	0.319541	T
ChIC	0.50951	A
ChIC	0.0978066	C
ChIC	0.0454073	G
ChIC	0.347276	T
ChIC	0.58415	A
ChIC	0.0706403	C
ChIC	0.0295595	G
ChIC	0.31565	T
ChIC	0.552093	A
ChIC	0.0624913	C
ChIC	0.030252	G
ChIC	0.355164	T
ChIC	0.563167	A
ChIC	0.0557451	C
ChIC	0.024667	G
ChIC	0.356421	T
ChIC	0.59734	A
ChIC	0.0648617	C
ChIC	0.0256623	G
ChIC	0.312136	T
ChIC	0.515006	A
ChIC	0.108329	C
ChIC	0.0564115	G
ChIC	0.320254	T
ChIC	0.570624	A
ChIC	0.081676	C
ChIC	0.0386461	G
ChIC	0.309054	T
ChIC	0.544731	A
ChIC	0.0717805	C
ChIC	0.0322076	G
ChIC	0.351281	T
ChIC	0.560215	A
ChIC	0.0466264	C
ChIC	0.0217923	G
ChIC	0.371366	T
ChIC	0.59548	A
ChIC	0.0520675	C
ChIC	0.0220317	G
ChIC	0.330421	T
ChIC	0.629706	A
ChIC	0.0592562	C
ChIC	0.037966	G
ChIC	0.273072	T
ChIC	0.538824	A
ChIC	0.0728119	C
ChIC	0.0441402	G
ChIC	0.344224	T
ChIC	0.537852	A
ChIC	0.0796243	C
ChIC	0.0358912	G
ChIC	0.346633	T
ChIC	0.605268	A
ChIC	0.0587211	C
ChIC	0.0275937	G
ChIC	0.308417	T
ChIC	0.558995	A
ChIC	0.0521661	C
ChIC	0.0238918	G
ChIC	0.364947	T
ChIC	0.567276	A
ChIC	0.0457284	C
ChIC	0.0215312	G
ChIC	0.365465	T
ChIC	0.540365	A
ChIC	0.0769278	C
ChIC	0.0352001	G
ChIC	0.347507	T
ChIC	0.539987	A
ChIC	0.0545283	C
ChIC	0.0270921	G
ChIC	0.378393	T
ChIC	0.537656	A
ChIC	0.0949639	C
ChIC	0.038382	G
ChIC	0.328998	T
ChIC	0.539733	A
ChIC	0.105518	C
ChIC	0.0454281	G
ChIC	0.30932	T
ChIC	0.481084	A
ChIC	0.154286	C
ChIC	0.0682266	G
ChIC	0.296404	T
ChIC	0.554758	A
ChIC	0.0561655	C
ChIC	0.026464	G
ChIC	0.362613	T
ChIC	0.500664	A
ChIC	0.148306	C
ChIC	0.0665412	G
ChIC	0.284488	T
ChIC	0.520765	A
ChIC	0.104504	C
ChIC	0.0482708	G
ChIC	0.32646	T
ChIC	0.485986	A
ChIC	0.0803665	C
ChIC	0.0386787	G
ChIC	0.394969	T
ChIC	0.325758	A
ChIC	0.359091	C
ChIC	0.19697	G
ChIC	0.118182	T
ChIC	0.564625	A
ChIC	0.0516933	C
ChIC	0.023567	G
ChIC	0.360114	T
ChIC	0.560278	A
ChIC	0.0606457	C
ChIC	0.0419289	G
ChIC	0.337148	T
ChIC	0.519366	A
ChIC	0.0906002	C
ChIC	0.0415629	G
ChIC	0.348471	T
ChIC	0.563021	A
ChIC	0.0594178	C
ChIC	0.0297655	G
ChIC	0.347796	T
ChIC	0.579686	A
ChIC	0.068066	C
ChIC	0.0323454	G
ChIC	0.319903	T
ChIC	0.300573	A
ChIC	0.357688	C
ChIC	0.199973	G
ChIC	0.141767	T
ChIC	0.531082	A
ChIC	0.0811331	C
ChIC	0.0410856	G
ChIC	0.346699	T
ChIC	0.591437	A
ChIC	0.0981932	C
ChIC	0.0475023	G
ChIC	0.262868	T
ChIC	0.507375	A
ChIC	0.0934854	C
ChIC	0.037172	G
ChIC	0.361967	T
ChIC	0.574093	A
ChIC	0.0372242	C
ChIC	0.021114	G
ChIC	0.367568	T
ChIC	0.569275	A
ChIC	0.0444836	C
ChIC	0.0195263	G
ChIC	0.366715	T
ChIC	0.245225	A
ChIC	0.400086	C
ChIC	0.207623	G
ChIC	0.147066	T
ChIC	0.550958	A
ChIC	0.0668504	C
ChIC	0.02966	G
ChIC	0.352532	T
ChIC	0.563882	A
ChIC	0.0584852	C
ChIC	0.0279566	G
ChIC	0.349676	T
ChIC	0.536963	A
ChIC	0.0805038	C
ChIC	0.040879	G
ChIC	0.341654	T
ChIC	0.584161	A
ChIC	0.0398307	C
ChIC	0.0190423	G
ChIC	0.356966	T
ChIC	0.585452	A
ChIC	0.0343571	C
ChIC	0.0141854	G
ChIC	0.366005	T
ChIC	0.303769	A
ChIC	0.40401	C
ChIC	0.20016	G
ChIC	0.0920609	T
ChIC	0.552763	A
ChIC	0.0777191	C
ChIC	0.0405491	G
ChIC	0.328969	T
ChIC	0.582642	A
ChIC	0.0712928	C
ChIC	0.0299439	G
ChIC	0.316121	T
ChIC	0.578939	A
ChIC	0.0410224	C
ChIC	0.0231872	G
ChIC	0.356852	T
ChIC	0.57008	A
ChIC	0.0734569	C
ChIC	0.0325133	G
ChIC	0.32395	T
ChIC	0.577382	A
ChIC	0.0722717	C
ChIC	0.0379822	G
ChIC	0.312364	T
ChIC	0.296391	A
ChIC	0.388575	C
ChIC	0.192064	G
ChIC	0.122969	T
ChIC	0.577393	A
ChIC	0.0534904	C
ChIC	0.0217296	G
ChIC	0.347387	T
ChIC	0.582442	A
ChIC	0.0369039	C
ChIC	0.0180094	G
ChIC	0.362645	T
ChIC	0.611669	A
ChIC	0.0351655	C
ChIC	0.0296911	G
ChIC	0.323475	T
ChIC	0.616174	A
ChIC	0.0539872	C
ChIC	0.0257683	G
ChIC	0.304071	T
ChIC	0.589939	A
ChIC	0.040362	C
ChIC	0.0211548	G
ChIC	0.348544	T
ChIC	0.287976	A
ChIC	0.398114	C
ChIC	0.199225	G
ChIC	0.114685	T
ChIC	0.581211	A
ChIC	0.0568168	C
ChIC	0.0304871	G
ChIC	0.331486	T
ChIC	0.502661	A
ChIC	0.156175	C
ChIC	0.0964397	G
ChIC	0.244724	T
ChIC	0.556625	A
ChIC	0.0615453	C
ChIC	0.0262458	G
ChIC	0.355584	T
ChIC	0.566543	A
ChIC	0.040353	C
ChIC	0.017905	G
ChIC	0.375199	T
ChIC	0.548845	A
ChIC	0.073724	C
ChIC	0.0345501	G
ChIC	0.342881	T
ChIC	0.334376	A
ChIC	0.388664	C
ChIC	0.178506	G
ChIC	0.0984542	T
ChIC	0.526984	A
ChIC	0.111734	C
ChIC	0.048812	G
ChIC	0.31247	T
ChIC	0.563916	A
ChIC	0.0569716	C
ChIC	0.022111	G
ChIC	0.357001	T
ChIC	0.527247	A
ChIC	0.109818	C
ChIC	0.0637332	G
ChIC	0.299202	T
ChIC	0.551329	A
ChIC	0.0923459	C
ChIC	0.0397282	G
ChIC	0.316597	T
ChIC	0.320885	A
ChIC	0.380138	C
ChIC	0.184436	G
ChIC	0.114542	T
DamChIC	0.505959	A
DamChIC	0.110618	C
DamChIC	0.0408451	G
DamChIC	0.342579	T
DamChIC	0.469669	A
DamChIC	0.0956848	C
DamChIC	0.0681676	G
DamChIC	0.366479	T
DamChIC	0.542957	A
DamChIC	0.0391673	C
DamChIC	0.0197599	G
DamChIC	0.398116	T
DamChIC	0.420379	A
DamChIC	0.213845	C
DamChIC	0.123144	G
DamChIC	0.242632	T
DamChIC	0.435432	A
DamChIC	0.0711547	C
DamChIC	0.0337992	G
DamChIC	0.459614	T
DamChIC	0.60431	A
DamChIC	0.0453803	C
DamChIC	0.0277506	G
DamChIC	0.32256	T
DamChIC	0.461487	A
DamChIC	0.090901	C
DamChIC	0.0515877	G
DamChIC	0.396024	T
DamChIC	0.581831	A
DamChIC	0.0486662	C
DamChIC	0.0255948	G
DamChIC	0.343908	T
DamChIC	0.542925	A
DamChIC	0.0537736	C
DamChIC	0.0660377	G
DamChIC	0.337264	T
DamChIC	0.514123	A
DamChIC	0.0652344	C
DamChIC	0.0321224	G
DamChIC	0.38852	T
DamChIC	0.590278	A
DamChIC	0.0915404	C
DamChIC	0.0277778	G
DamChIC	0.290404	T
DamChIC	0.475527	A
DamChIC	0.108695	C
DamChIC	0.0588181	G
DamChIC	0.35696	T
DamChIC	0.540888	A
DamChIC	0.0659466	C
DamChIC	0.0381165	G
DamChIC	0.355049	T
DamChIC	0.641734	A
DamChIC	0.0525508	C
DamChIC	0.0322209	G
DamChIC	0.273494	T
DamChIC	0.617797	A
DamChIC	0.0383275	C
DamChIC	0.0375235	G
DamChIC	0.306352	T
DamChIC	0.550751	A
DamChIC	0.0527	C
DamChIC	0.0277938	G
DamChIC	0.368755	T
DamChIC	0.537278	A
DamChIC	0.112569	C
DamChIC	0.0566241	G
DamChIC	0.293529	T
DamChIC	0.626723	A
DamChIC	0.0417109	C
DamChIC	0.0431248	G
DamChIC	0.288441	T
DamChIC	0.486688	A
DamChIC	0.0833902	C
DamChIC	0.0474715	G
DamChIC	0.38245	T
DamChIC	0.484238	A
DamChIC	0.111894	C
DamChIC	0.0626448	G
DamChIC	0.341223	T
DamChIC	0.514258	A
DamChIC	0.122505	C
DamChIC	0.0514999	G
DamChIC	0.311737	T
DamChIC	0.53682	A
DamChIC	0.0940387	C
DamChIC	0.0455867	G
DamChIC	0.323555	T
DamChIC	0.496413	A
DamChIC	0.0708169	C
DamChIC	0.0337595	G
DamChIC	0.399011	T
DamChIC	0.528432	A
DamChIC	0.10167	C
DamChIC	0.050144	G
DamChIC	0.319754	T
DamChIC	0.501171	A
DamChIC	0.0746457	C
DamChIC	0.0385705	G
DamChIC	0.385613	T
DamChIC	0.525362	A
DamChIC	0.0748271	C
DamChIC	0.0368371	G
DamChIC	0.362974	T
DamChIC	0.505762	A
DamChIC	0.0633466	C
DamChIC	0.0277647	G
DamChIC	0.403127	T
DamChIC	0.487793	A
DamChIC	0.107225	C
DamChIC	0.0495058	G
DamChIC	0.355476	T
DamChIC	0.506233	A
DamChIC	0.0710094	C
DamChIC	0.0359412	G
DamChIC	0.386817	T
DamChIC	0.496115	A
DamChIC	0.0986791	C
DamChIC	0.0563326	G
DamChIC	0.348873	T
DamChIC	0.516875	A
DamChIC	0.0672536	C
DamChIC	0.0328931	G
DamChIC	0.382979	T
DamChIC	0.497323	A
DamChIC	0.0848544	C
DamChIC	0.0341216	G
DamChIC	0.383701	T
DamChIC	0.442432	A
DamChIC	0.144404	C
DamChIC	0.0725693	G
DamChIC	0.340595	T
DamChIC	0.520321	A
DamChIC	0.118476	C
DamChIC	0.0562388	G
DamChIC	0.304964	T
DamChIC	0.607356	A
DamChIC	0.0510272	C
DamChIC	0.0248509	G
DamChIC	0.316766	T
DamChIC	0.388802	A
DamChIC	0.175894	C
DamChIC	0.0651641	G
DamChIC	0.370139	T
DamChIC	0.550274	A
DamChIC	0.0732777	C
DamChIC	0.0425745	G
DamChIC	0.333874	T
DamChIC	0.580402	A
DamChIC	0.0538421	C
DamChIC	0.0275431	G
DamChIC	0.338213	T
DamChIC	0.49616	A
DamChIC	0.11176	C
DamChIC	0.060227	G
DamChIC	0.331852	T
DamChIC	0.565484	A
DamChIC	0.0393548	C
DamChIC	0.0354839	G
DamChIC	0.359677	T
DamChIC	0.485833	A
DamChIC	0.0775871	C
DamChIC	0.040063	G
DamChIC	0.396517	T
DamChIC	0.503393	A
DamChIC	0.151543	C
DamChIC	0.0702977	G
DamChIC	0.274767	T
DamChIC	0.441073	A
DamChIC	0.137081	C
DamChIC	0.0689428	G
DamChIC	0.352902	T
DamChIC	0.541572	A
DamChIC	0.118959	C
DamChIC	0.0571221	G
DamChIC	0.282347	T
DamChIC	0.550011	A
DamChIC	0.0446949	C
DamChIC	0.0215619	G
DamChIC	0.383732	T
DamChIC	0.454344	A
DamChIC	0.108597	C
DamChIC	0.0561682	G
DamChIC	0.380891	T
DamChIC	0.391177	A
DamChIC	0.236686	C
DamChIC	0.114997	G
DamChIC	0.25714	T
DamChIC	0.533669	A
DamChIC	0.0876178	C
DamChIC	0.0437901	G
DamChIC	0.334923	T
DamChIC	0.526105	A
DamChIC	0.0523876	C
DamChIC	0.0238349	G
DamChIC	0.397673	T
DamChIC	0.521242	A
DamChIC	0.0577946	C
DamChIC	0.0291179	G
DamChIC	0.391846	T
DamChIC	0.575964	A
DamChIC	0.0485152	C
DamChIC	0.0238043	G
DamChIC	0.351717	T
DamChIC	0.540323	A
DamChIC	0.0917751	C
DamChIC	0.0386719	G
DamChIC	0.32923	T
DamChIC	0.420192	A
DamChIC	0.228489	C
DamChIC	0.103037	G
DamChIC	0.248283	T
DamChIC	0.244004	A
DamChIC	0.281722	C
DamChIC	0.0923859	G
DamChIC	0.381888	T
DamChIC	0.437157	A
DamChIC	0.103086	C
DamChIC	0.0466307	G
DamChIC	0.413127	T
DamChIC	0.497659	A
DamChIC	0.120872	C
DamChIC	0.064931	G
DamChIC	0.316539	T
DamChIC	0.536609	A
DamChIC	0.0663065	C
DamChIC	0.0322895	G
DamChIC	0.364795	T
DamChIC	0.544832	A
DamChIC	0.0760605	C
DamChIC	0.038283	G
DamChIC	0.340824	T
DamChIC	0.537344	A
DamChIC	0.0869126	C
DamChIC	0.0443218	G
DamChIC	0.331422	T
DamChIC	0.535224	A
DamChIC	0.0524054	C
DamChIC	0.0298343	G
DamChIC	0.382536	T
DamChIC	0.37014	A
DamChIC	0.277087	C
DamChIC	0.117113	G
DamChIC	0.23566	T
DamChIC	0.240862	A
DamChIC	0.222003	C
DamChIC	0.0909744	G
DamChIC	0.446161	T
DamChIC	0.563893	A
DamChIC	0.0601486	C
DamChIC	0.0298946	G
DamChIC	0.346064	T
DamChIC	0.499986	A
DamChIC	0.0907077	C
DamChIC	0.0457831	G
DamChIC	0.363523	T
DamChIC	0.504595	A
DamChIC	0.139898	C
DamChIC	0.0679796	G
DamChIC	0.287527	T
DamChIC	0.525912	A
DamChIC	0.0599199	C
DamChIC	0.0292338	G
DamChIC	0.384934	T
DamChIC	0.502687	A
DamChIC	0.105834	C
DamChIC	0.051289	G
DamChIC	0.34019	T
DamChIC	0.501371	A
DamChIC	0.102811	C
DamChIC	0.0448766	G
DamChIC	0.350941	T
DamChIC	0.469816	A
DamChIC	0.0657348	C
DamChIC	0.0240138	G
DamChIC	0.440435	T
DamChIC	0.444612	A
DamChIC	0.0822829	C
DamChIC	0.0363059	G
DamChIC	0.436799	T
DamChIC	0.551337	A
DamChIC	0.0677036	C
DamChIC	0.0351733	G
DamChIC	0.345786	T
DamChIC	0.549372	A
DamChIC	0.081501	C
DamChIC	0.0295684	G
DamChIC	0.339559	T
DamChIC	0.581851	A
DamChIC	0.0575911	C
DamChIC	0.0257381	G
DamChIC	0.33482	T
DamChIC	0.481383	A
DamChIC	0.0714184	C
DamChIC	0.0388286	G
DamChIC	0.40837	T
DamChIC	0.546814	A
DamChIC	0.061544	C
DamChIC	0.0242556	G
DamChIC	0.367386	T
DamChIC	0.531409	A
DamChIC	0.0468201	C
DamChIC	0.0405774	G
DamChIC	0.381194	T
DamChIC	0.477443	A
DamChIC	0.133467	C
DamChIC	0.0661841	G
DamChIC	0.322906	T
DamChIC	0.502824	A
DamChIC	0.0850885	C
DamChIC	0.0367827	G
DamChIC	0.375305	T
DamChIC	0.512681	A
DamChIC	0.129336	C
DamChIC	0.0560781	G
DamChIC	0.301904	T
DamChIC	0.472728	A
DamChIC	0.090889	C
DamChIC	0.0411573	G
DamChIC	0.395226	T
DamChIC	0.364675	A
DamChIC	0.232878	C
DamChIC	0.100634	G
DamChIC	0.301813	T
DamChIC	0.573151	A
DamChIC	0.055786	C
DamChIC	0.0295627	G
DamChIC	0.3415	T
DamChIC	0.534298	A
DamChIC	0.073364	C
DamChIC	0.0292564	G
DamChIC	0.363081	T
DamChIC	0.486527	A
DamChIC	0.133222	C
DamChIC	0.0623891	G
DamChIC	0.317862	T
DamChIC	0.525758	A
DamChIC	0.0597217	C
DamChIC	0.034142	G
DamChIC	0.380378	T
DamChIC	0.463112	A
DamChIC	0.0943024	C
DamChIC	0.0410519	G
DamChIC	0.401534	T
DamChIC	0.515823	A
DamChIC	0.109896	C
DamChIC	0.0464614	G
DamChIC	0.327819	T
DamChIC	0.373763	A
DamChIC	0.194387	C
DamChIC	0.0864788	G
DamChIC	0.345371	T
DamChIC	0.467282	A
DamChIC	0.10145	C
DamChIC	0.0469754	G
DamChIC	0.384292	T
DamChIC	0.524508	A
DamChIC	0.108588	C
DamChIC	0.0534562	G
DamChIC	0.313448	T
DamChIC	0.522943	A
DamChIC	0.0878348	C
DamChIC	0.0391739	G
DamChIC	0.350048	T
DamChIC	0.513561	A
DamChIC	0.0547804	C
DamChIC	0.0278829	G
DamChIC	0.403776	T
DamChIC	0.505966	A
DamChIC	0.0444023	C
DamChIC	0.0222592	G
DamChIC	0.427372	T
DamChIC	0.274945	A
DamChIC	0.211062	C
DamChIC	0.101465	G
DamChIC	0.412527	T
DamChIC	0.516491	A
DamChIC	0.0592455	C
DamChIC	0.0292105	G
DamChIC	0.395053	T
DamChIC	0.539973	A
DamChIC	0.0938496	C
DamChIC	0.0465386	G
DamChIC	0.319639	T
DamChIC	0.51127	A
DamChIC	0.0442682	C
DamChIC	0.0231019	G
DamChIC	0.42136	T
DamChIC	0.273335	A
DamChIC	0.22923	C
DamChIC	0.0978743	G
DamChIC	0.399561	T
DamChIC	0.524066	A
DamChIC	0.0662912	C
DamChIC	0.0356862	G
DamChIC	0.373956	T
DamChIC	0.554314	A
DamChIC	0.0542173	C
DamChIC	0.0265305	G
DamChIC	0.364939	T
DamChIC	0.531429	A
DamChIC	0.0598511	C
DamChIC	0.026167	G
DamChIC	0.382553	T
DamChIC	0.525497	A
DamChIC	0.0544119	C
DamChIC	0.0263179	G
DamChIC	0.393773	T
DamChIC	0.498752	A
DamChIC	0.0872656	C
DamChIC	0.0432943	G
DamChIC	0.370689	T
DamChIC	0.532703	A
DamChIC	0.0611282	C
DamChIC	0.0274612	G
DamChIC	0.378707	T
DamChIC	0.457811	A
DamChIC	0.0705437	C
DamChIC	0.0285272	G
DamChIC	0.443118	T
DamChIC	0.543204	A
DamChIC	0.0696433	C
DamChIC	0.0335651	G
DamChIC	0.353587	T
DamChIC	0.505325	A
DamChIC	0.0455292	C
DamChIC	0.0174872	G
DamChIC	0.431659	T
DamChIC	0.513809	A
DamChIC	0.0813786	C
DamChIC	0.0361422	G
DamChIC	0.36867	T
DamChIC	0.325365	A
DamChIC	0.343796	C
DamChIC	0.182117	G
DamChIC	0.148723	T
DamChIC	0.559269	A
DamChIC	0.0590736	C
DamChIC	0.0262643	G
DamChIC	0.355393	T
DamChIC	0.504609	A
DamChIC	0.120741	C
DamChIC	0.0499645	G
DamChIC	0.324686	T
DamChIC	0.496041	A
DamChIC	0.0935576	C
DamChIC	0.0460026	G
DamChIC	0.364398	T
DamChIC	0.509795	A
DamChIC	0.107005	C
DamChIC	0.048861	G
DamChIC	0.334339	T
DamChIC	0.515384	A
DamChIC	0.0698747	C
DamChIC	0.0373328	G
DamChIC	0.377409	T
DamChIC	0.553273	A
DamChIC	0.0650429	C
DamChIC	0.0304803	G
DamChIC	0.351204	T
DamChIC	0.541533	A
DamChIC	0.0700763	C
DamChIC	0.0307616	G
DamChIC	0.35763	T
DamChIC	0.483462	A
DamChIC	0.0526392	C
DamChIC	0.0230206	G
DamChIC	0.440878	T
DamChIC	0.54821	A
DamChIC	0.0778799	C
DamChIC	0.0337195	G
DamChIC	0.340191	T
DamChIC	0.580222	A
DamChIC	0.0322871	C
DamChIC	0.017563	G
DamChIC	0.369928	T
DamChIC	0.557745	A
DamChIC	0.0703935	C
DamChIC	0.0344785	G
DamChIC	0.337383	T
DamChIC	0.501847	A
DamChIC	0.068428	C
DamChIC	0.0318037	G
DamChIC	0.397921	T
DamChIC	0.547256	A
DamChIC	0.0829879	C
DamChIC	0.0382756	G
DamChIC	0.331481	T
DamChIC	0.515991	A
DamChIC	0.0767759	C
DamChIC	0.035808	G
DamChIC	0.371425	T
DamChIC	0.515443	A
DamChIC	0.0952995	C
DamChIC	0.0508737	G
DamChIC	0.338384	T
DamChIC	0.491742	A
DamChIC	0.0741072	C
DamChIC	0.0347533	G
[truncated: 3,949 more rows]

## Sheet: ExtDataFig.1d
x	y	hue
ChIC	0.0784803	TA
ChIC	0.0619454	TC
ChIC	0.07283	TG
ChIC	0.0469703	TT
ChIC	0.0988424	TA
ChIC	0.0249332	TC
ChIC	0.0463045	TG
ChIC	0.00979519	TT
ChIC	0.117318	TA
ChIC	0.0462663	TC
ChIC	0.189074	TG
ChIC	0.0268058	TT
ChIC	0.119888	TA
ChIC	0.0487847	TC
ChIC	0.171509	TG
ChIC	0.0279706	TT
ChIC	0.0775287	TA
ChIC	0.0362357	TC
ChIC	0.0989572	TG
ChIC	0.0176225	TT
ChIC	0.124521	TA
ChIC	0.0524901	TC
ChIC	0.156889	TG
ChIC	0.0352951	TT
ChIC	0.133798	TA
ChIC	0.0549253	TC
ChIC	0.139697	TG
ChIC	0.0237825	TT
ChIC	0.118106	TA
ChIC	0.0419391	TC
ChIC	0.125147	TG
ChIC	0.0265437	TT
ChIC	0.125892	TA
ChIC	0.0507339	TC
ChIC	0.136942	TG
ChIC	0.0233537	TT
ChIC	0.112998	TA
ChIC	0.0502745	TC
ChIC	0.148114	TG
ChIC	0.0187002	TT
ChIC	0.0930533	TA
ChIC	0.0549106	TC
ChIC	0.128985	TG
ChIC	0.0360006	TT
ChIC	0.13203	TA
ChIC	0.0444062	TC
ChIC	0.151919	TG
ChIC	0.0294426	TT
ChIC	0.100759	TA
ChIC	0.0534211	TC
ChIC	0.116486	TG
ChIC	0.0325608	TT
ChIC	0.116226	TA
ChIC	0.061272	TC
ChIC	0.161001	TG
ChIC	0.0328658	TT
ChIC	0.127885	TA
ChIC	0.0489846	TC
ChIC	0.143061	TG
ChIC	0.0254791	TT
ChIC	0.10918	TA
ChIC	0.0486836	TC
ChIC	0.0985163	TG
ChIC	0.0283433	TT
ChIC	0.0988932	TA
ChIC	0.0567739	TC
ChIC	0.123488	TG
ChIC	0.0297192	TT
ChIC	0.134914	TA
ChIC	0.0474803	TC
ChIC	0.153778	TG
ChIC	0.0301633	TT
ChIC	0.118212	TA
ChIC	0.0584294	TC
ChIC	0.146252	TG
ChIC	0.0331712	TT
ChIC	0.0955291	TA
ChIC	0.068342	TC
ChIC	0.0998316	TG
ChIC	0.0214504	TT
ChIC	0.113385	TA
ChIC	0.0551642	TC
ChIC	0.124548	TG
ChIC	0.0364329	TT
ChIC	0.124168	TA
ChIC	0.0509887	TC
ChIC	0.126568	TG
ChIC	0.0281079	TT
ChIC	0.107442	TA
ChIC	0.045342	TC
ChIC	0.129896	TG
ChIC	0.0253643	TT
ChIC	0.120696	TA
ChIC	0.0579798	TC
ChIC	0.16977	TG
ChIC	0.0277553	TT
ChIC	0.115864	TA
ChIC	0.0531926	TC
ChIC	0.114074	TG
ChIC	0.0277863	TT
ChIC	0.111407	TA
ChIC	0.0426797	TC
ChIC	0.13631	TG
ChIC	0.0278922	TT
ChIC	0.137857	TA
ChIC	0.053819	TC
ChIC	0.146235	TG
ChIC	0.0255842	TT
ChIC	0.129032	TA
ChIC	0.0517717	TC
ChIC	0.147752	TG
ChIC	0.0312748	TT
ChIC	0.109496	TA
ChIC	0.0482246	TC
ChIC	0.130443	TG
ChIC	0.0290256	TT
ChIC	0.108882	TA
ChIC	0.0578371	TC
ChIC	0.148823	TG
ChIC	0.0424499	TT
ChIC	0.095969	TA
ChIC	0.0765313	TC
ChIC	0.0880792	TG
ChIC	0.0372974	TT
ChIC	0.122264	TA
ChIC	0.0535239	TC
ChIC	0.148685	TG
ChIC	0.0290711	TT
ChIC	0.123715	TA
ChIC	0.0584057	TC
ChIC	0.139636	TG
ChIC	0.0264812	TT
ChIC	0.110422	TA
ChIC	0.0481596	TC
ChIC	0.144191	TG
ChIC	0.0351124	TT
ChIC	0.12417	TA
ChIC	0.0488155	TC
ChIC	0.155607	TG
ChIC	0.0241618	TT
ChIC	0.127677	TA
ChIC	0.0594932	TC
ChIC	0.16522	TG
ChIC	0.0318075	TT
ChIC	0.0895131	TA
ChIC	0.0620791	TC
ChIC	0.104194	TG
ChIC	0.034069	TT
ChIC	0.115943	TA
ChIC	0.0519434	TC
ChIC	0.135615	TG
ChIC	0.0277974	TT
ChIC	0.115975	TA
ChIC	0.0472044	TC
ChIC	0.123534	TG
ChIC	0.0307171	TT
ChIC	0.116449	TA
ChIC	0.0453682	TC
ChIC	0.139504	TG
ChIC	0.0272039	TT
ChIC	0.116497	TA
ChIC	0.049977	TC
ChIC	0.154243	TG
ChIC	0.0259406	TT
ChIC	0.0859977	TA
ChIC	0.044636	TC
ChIC	0.0984206	TG
ChIC	0.0604777	TT
ChIC	0.109247	TA
ChIC	0.0580055	TC
ChIC	0.141907	TG
ChIC	0.0254464	TT
ChIC	0.124095	TA
ChIC	0.0560417	TC
ChIC	0.14774	TG
ChIC	0.0297025	TT
ChIC	0.0959927	TA
ChIC	0.0508675	TC
ChIC	0.128771	TG
ChIC	0.0376824	TT
ChIC	0.119176	TA
ChIC	0.0508618	TC
ChIC	0.134039	TG
ChIC	0.0288337	TT
ChIC	0.114624	TA
ChIC	0.0477656	TC
ChIC	0.116683	TG
ChIC	0.0357592	TT
ChIC	0.109533	TA
ChIC	0.0570587	TC
ChIC	0.150208	TG
ChIC	0.0279405	TT
ChIC	0.126474	TA
ChIC	0.0568506	TC
ChIC	0.158325	TG
ChIC	0.0319528	TT
ChIC	0.120221	TA
ChIC	0.0463625	TC
ChIC	0.159707	TG
ChIC	0.0301392	TT
ChIC	0.120669	TA
ChIC	0.049746	TC
ChIC	0.136361	TG
ChIC	0.0279893	TT
ChIC	0.119703	TA
ChIC	0.0542139	TC
ChIC	0.12066	TG
ChIC	0.0273059	TT
ChIC	0.134036	TA
ChIC	0.0497559	TC
ChIC	0.170748	TG
ChIC	0.0255455	TT
ChIC	0.132283	TA
ChIC	0.0548271	TC
ChIC	0.145724	TG
ChIC	0.0340389	TT
ChIC	0.123898	TA
ChIC	0.0572872	TC
ChIC	0.127395	TG
ChIC	0.0305139	TT
ChIC	0.113396	TA
ChIC	0.0466793	TC
ChIC	0.127447	TG
ChIC	0.0336149	TT
ChIC	0.110317	TA
ChIC	0.0572719	TC
ChIC	0.163258	TG
ChIC	0.0281076	TT
ChIC	0.113207	TA
ChIC	0.0612676	TC
ChIC	0.168612	TG
ChIC	0.0310318	TT
ChIC	0.127487	TA
ChIC	0.0549763	TC
ChIC	0.171195	TG
ChIC	0.0373528	TT
ChIC	0.0866432	TA
ChIC	0.0411281	TC
ChIC	0.122366	TG
ChIC	0.0224311	TT
ChIC	0.105949	TA
ChIC	0.0511104	TC
ChIC	0.130333	TG
ChIC	0.0307633	TT
ChIC	0.126525	TA
ChIC	0.0556206	TC
ChIC	0.157225	TG
ChIC	0.0314653	TT
ChIC	0.128012	TA
ChIC	0.0491926	TC
ChIC	0.138751	TG
ChIC	0.0333676	TT
ChIC	0.12865	TA
ChIC	0.0421064	TC
ChIC	0.182312	TG
ChIC	0.0260725	TT
ChIC	0.124356	TA
ChIC	0.0582985	TC
ChIC	0.149403	TG
ChIC	0.0314571	TT
ChIC	0.119619	TA
ChIC	0.0536365	TC
ChIC	0.176167	TG
ChIC	0.031775	TT
ChIC	0.125608	TA
ChIC	0.0452384	TC
ChIC	0.144185	TG
ChIC	0.0340741	TT
ChIC	0.130403	TA
ChIC	0.0490927	TC
ChIC	0.143697	TG
ChIC	0.02808	TT
ChIC	0.0973188	TA
ChIC	0.0511845	TC
ChIC	0.112957	TG
ChIC	0.0276172	TT
ChIC	0.0972308	TA
ChIC	0.0592839	TC
ChIC	0.154267	TG
ChIC	0.0339946	TT
ChIC	0.0965644	TA
ChIC	0.0375398	TC
ChIC	0.11701	TG
ChIC	0.0231272	TT
ChIC	0.131266	TA
ChIC	0.0566288	TC
ChIC	0.138556	TG
ChIC	0.0306183	TT
ChIC	0.119573	TA
ChIC	0.0518835	TC
ChIC	0.161323	TG
ChIC	0.0286145	TT
ChIC	0.119375	TA
ChIC	0.0629715	TC
ChIC	0.154502	TG
ChIC	0.0324298	TT
ChIC	0.117366	TA
ChIC	0.0503624	TC
ChIC	0.159038	TG
ChIC	0.0289302	TT
ChIC	0.117491	TA
ChIC	0.0593576	TC
ChIC	0.136706	TG
ChIC	0.029681	TT
ChIC	0.130917	TA
ChIC	0.0506016	TC
ChIC	0.16252	TG
ChIC	0.0261363	TT
ChIC	0.123055	TA
ChIC	0.0459925	TC
ChIC	0.13912	TG
ChIC	0.0340353	TT
ChIC	0.107548	TA
ChIC	0.0493965	TC
ChIC	0.135838	TG
ChIC	0.0313689	TT
ChIC	0.126405	TA
ChIC	0.0513636	TC
ChIC	0.152947	TG
ChIC	0.0259941	TT
ChIC	0.112362	TA
ChIC	0.0575065	TC
ChIC	0.146961	TG
ChIC	0.0265723	TT
ChIC	0.116475	TA
ChIC	0.057919	TC
ChIC	0.146456	TG
ChIC	0.0289289	TT
ChIC	0.126235	TA
ChIC	0.0540628	TC
ChIC	0.146647	TG
ChIC	0.0340296	TT
ChIC	0.0821638	TA
ChIC	0.0711638	TC
ChIC	0.165828	TG
ChIC	0.0244138	TT
ChIC	0.114764	TA
ChIC	0.0620782	TC
ChIC	0.130569	TG
ChIC	0.0326458	TT
ChIC	0.123159	TA
ChIC	0.0485135	TC
ChIC	0.133823	TG
ChIC	0.0298415	TT
ChIC	0.027807	TA
ChIC	0.0720727	TC
ChIC	0.0262288	TG
ChIC	0.0335939	TT
ChIC	0.124749	TA
ChIC	0.057909	TC
ChIC	0.131356	TG
ChIC	0.0295841	TT
ChIC	0.126425	TA
ChIC	0.062479	TC
ChIC	0.137846	TG
ChIC	0.0357478	TT
ChIC	0.0846212	TA
ChIC	0.054665	TC
ChIC	0.128359	TG
ChIC	0.0414889	TT
ChIC	0.108468	TA
ChIC	0.0557151	TC
ChIC	0.118111	TG
ChIC	0.0311376	TT
ChIC	0.0845725	TA
ChIC	0.0700551	TC
ChIC	0.113543	TG
ChIC	0.0378157	TT
ChIC	0.14244	TA
ChIC	0.04035	TC
ChIC	0.121467	TG
ChIC	0.0278492	TT
ChIC	0.0526197	TA
ChIC	0.0485303	TC
ChIC	0.0733325	TG
ChIC	0.0836495	TT
ChIC	0.128019	TA
ChIC	0.0504051	TC
ChIC	0.14842	TG
ChIC	0.0284259	TT
ChIC	0.105566	TA
ChIC	0.0547741	TC
ChIC	0.123402	TG
ChIC	0.029444	TT
ChIC	0.117645	TA
ChIC	0.0640546	TC
ChIC	0.18571	TG
ChIC	0.0388079	TT
ChIC	0.122012	TA
ChIC	0.0480018	TC
ChIC	0.150915	TG
ChIC	0.0240218	TT
ChIC	0.130704	TA
ChIC	0.049608	TC
ChIC	0.147261	TG
ChIC	0.0340726	TT
ChIC	0.118665	TA
ChIC	0.0463994	TC
ChIC	0.154745	TG
ChIC	0.0300995	TT
ChIC	0.0742287	TA
ChIC	0.0601594	TC
ChIC	0.0743162	TG
ChIC	0.0907791	TT
ChIC	0.122039	TA
ChIC	0.0556836	TC
ChIC	0.145581	TG
ChIC	0.0284395	TT
ChIC	0.085701	TA
ChIC	0.0430492	TC
ChIC	0.0923902	TG
ChIC	0.0448374	TT
ChIC	0.109829	TA
ChIC	0.0512498	TC
ChIC	0.126921	TG
ChIC	0.0399948	TT
ChIC	0.120013	TA
ChIC	0.0441134	TC
ChIC	0.158584	TG
ChIC	0.0282742	TT
ChIC	0.104469	TA
ChIC	0.0518532	TC
ChIC	0.140262	TG
ChIC	0.0351381	TT
ChIC	0.116418	TA
ChIC	0.0520656	TC
ChIC	0.133387	TG
ChIC	0.0312798	TT
ChIC	0.12078	TA
ChIC	0.0533536	TC
ChIC	0.152547	TG
ChIC	0.0346648	TT
ChIC	0.134085	TA
ChIC	0.0542657	TC
ChIC	0.162243	TG
ChIC	0.0300823	TT
ChIC	0.0699762	TA
ChIC	0.0417659	TC
ChIC	0.110277	TG
ChIC	0.022898	TT
ChIC	0.136175	TA
ChIC	0.0539793	TC
ChIC	0.142284	TG
ChIC	0.0315793	TT
ChIC	0.123311	TA
ChIC	0.0608668	TC
ChIC	0.136141	TG
ChIC	0.0472683	TT
ChIC	0.111629	TA
ChIC	0.0554784	TC
ChIC	0.136119	TG
ChIC	0.0308089	TT
ChIC	0.115484	TA
ChIC	0.0706487	TC
ChIC	0.148466	TG
ChIC	0.0341421	TT
ChIC	0.126385	TA
ChIC	0.0593686	TC
ChIC	0.160962	TG
ChIC	0.0301273	TT
ChIC	0.0597226	TA
ChIC	0.0637927	TC
ChIC	0.0922834	TG
ChIC	0.0319794	TT
ChIC	0.123399	TA
ChIC	0.0469479	TC
ChIC	0.175532	TG
ChIC	0.0340854	TT
ChIC	0.134907	TA
ChIC	0.0548313	TC
ChIC	0.151189	TG
ChIC	0.0283377	TT
ChIC	0.115308	TA
ChIC	0.0540748	TC
ChIC	0.15035	TG
ChIC	0.0301213	TT
ChIC	0.126954	TA
ChIC	0.0635893	TC
ChIC	0.159826	TG
ChIC	0.028414	TT
ChIC	0.128395	TA
ChIC	0.0513452	TC
ChIC	0.126919	TG
ChIC	0.0250566	TT
ChIC	0.110016	TA
ChIC	0.0712044	TC
ChIC	0.154322	TG
ChIC	0.0387947	TT
ChIC	0.129412	TA
ChIC	0.055749	TC
ChIC	0.137266	TG
ChIC	0.0381162	TT
ChIC	0.11258	TA
ChIC	0.0398706	TC
ChIC	0.130221	TG
ChIC	0.0289676	TT
ChIC	0.096533	TA
ChIC	0.0592525	TC
ChIC	0.18261	TG
ChIC	0.0313844	TT
ChIC	0.126697	TA
ChIC	0.049865	TC
ChIC	0.156136	TG
ChIC	0.0253826	TT
ChIC	0.103118	TA
ChIC	0.0474376	TC
ChIC	0.126993	TG
ChIC	0.043977	TT
ChIC	0.117797	TA
ChIC	0.0443799	TC
ChIC	0.154351	TG
ChIC	0.0304378	TT
ChIC	0.117292	TA
ChIC	0.0437381	TC
ChIC	0.12888	TG
ChIC	0.0326124	TT
ChIC	0.123713	TA
ChIC	0.0433563	TC
ChIC	0.127518	TG
ChIC	0.0318796	TT
ChIC	0.124203	TA
ChIC	0.0522244	TC
ChIC	0.156313	TG
ChIC	0.0290547	TT
ChIC	0.124643	TA
ChIC	0.0514229	TC
ChIC	0.156516	TG
ChIC	0.0306365	TT
ChIC	0.116556	TA
ChIC	0.0510249	TC
ChIC	0.139191	TG
ChIC	0.0313352	TT
ChIC	0.131831	TA
ChIC	0.0417524	TC
ChIC	0.146861	TG
ChIC	0.0307372	TT
ChIC	0.122486	TA
ChIC	0.0472784	TC
ChIC	0.12671	TG
ChIC	0.0259318	TT
ChIC	0.127145	TA
ChIC	0.0453239	TC
ChIC	0.131546	TG
ChIC	0.028939	TT
ChIC	0.0257919	TA
ChIC	0.0488688	TC
ChIC	0.0199095	TG
ChIC	0.0312217	TT
ChIC	0.102185	TA
ChIC	0.0570327	TC
ChIC	0.110636	TG
ChIC	0.0341914	TT
ChIC	0.102081	TA
ChIC	0.0433825	TC
ChIC	0.11252	TG
ChIC	0.0330155	TT
ChIC	0.109491	TA
ChIC	0.0456298	TC
ChIC	0.116079	TG
ChIC	0.0333733	TT
ChIC	0.114674	TA
ChIC	0.0575154	TC
ChIC	0.135144	TG
ChIC	0.0319672	TT
ChIC	0.0969023	TA
ChIC	0.0613754	TC
ChIC	0.140492	TG
ChIC	0.0348859	TT
ChIC	0.0311172	TA
ChIC	0.0571169	TC
ChIC	0.046098	TG
ChIC	0.0702406	TT
ChIC	0.0232833	TA
ChIC	0.0564378	TC
ChIC	0.0577253	TG
ChIC	0.0325107	TT
ChIC	0.0986474	TA
ChIC	0.0447368	TC
ChIC	0.116458	TG
ChIC	0.0268577	TT
ChIC	0.12395	TA
ChIC	0.0547298	TC
ChIC	0.134376	TG
ChIC	0.0272023	TT
ChIC	0.115508	TA
ChIC	0.0464067	TC
ChIC	0.137653	TG
ChIC	0.0333729	TT
ChIC	0.1187	TA
ChIC	0.05587	TC
ChIC	0.146646	TG
ChIC	0.0313326	TT
ChIC	0.100603	TA
ChIC	0.0585813	TC
ChIC	0.159729	TG
ChIC	0.0311378	TT
ChIC	0.108259	TA
ChIC	0.0489563	TC
ChIC	0.135528	TG
ChIC	0.0327968	TT
ChIC	0.115726	TA
ChIC	0.0492792	TC
ChIC	0.144972	TG
ChIC	0.0299154	TT
ChIC	0.109704	TA
ChIC	0.0447109	TC
ChIC	0.143453	TG
ChIC	0.0290119	TT
ChIC	0.124441	TA
ChIC	0.0524782	TC
ChIC	0.143358	TG
ChIC	0.0199047	TT
ChIC	0.100254	TA
ChIC	0.0494991	TC
ChIC	0.101952	TG
ChIC	0.0324661	TT
ChIC	0.127243	TA
ChIC	0.0480263	TC
ChIC	0.175761	TG
ChIC	0.0315219	TT
ChIC	0.113024	TA
ChIC	0.0517337	TC
ChIC	0.148473	TG
ChIC	0.0276058	TT
ChIC	0.133015	TA
ChIC	0.0455166	TC
ChIC	0.138115	TG
ChIC	0.0312384	TT
ChIC	0.117544	TA
ChIC	0.0491784	TC
ChIC	0.155967	TG
ChIC	0.0367635	TT
ChIC	0.12537	TA
ChIC	0.0547343	TC
ChIC	0.140692	TG
ChIC	0.0394246	TT
ChIC	0.115425	TA
ChIC	0.0426535	TC
ChIC	0.144106	TG
ChIC	0.0307031	TT
ChIC	0.129271	TA
ChIC	0.049124	TC
ChIC	0.165764	TG
ChIC	0.0276802	TT
ChIC	0.122	TA
ChIC	0.0517195	TC
ChIC	0.152906	TG
ChIC	0.0387145	TT
ChIC	0.110163	TA
ChIC	0.0588892	TC
ChIC	0.145446	TG
ChIC	0.0438792	TT
ChIC	0.0926805	TA
ChIC	0.0550373	TC
ChIC	0.100846	TG
ChIC	0.0369129	TT
ChIC	0.114613	TA
ChIC	0.0499797	TC
ChIC	0.161634	TG
ChIC	0.027422	TT
ChIC	0.108777	TA
ChIC	0.0475508	TC
ChIC	0.13409	TG
ChIC	0.0346447	TT
ChIC	0.118733	TA
ChIC	0.0549085	TC
ChIC	0.145538	TG
ChIC	0.0261066	TT
ChIC	0.137713	TA
ChIC	0.0558313	TC
ChIC	0.14571	TG
ChIC	0.0296645	TT
ChIC	0.0902844	TA
ChIC	0.0419431	TC
ChIC	0.0777251	TG
ChIC	0.113033	TT
ChIC	0.116335	TA
ChIC	0.0424147	TC
ChIC	0.14131	TG
ChIC	0.0309807	TT
ChIC	0.0461773	TA
ChIC	0.0454137	TC
ChIC	0.0677387	TG
ChIC	0.0782949	TT
ChIC	0.106214	TA
ChIC	0.0584131	TC
ChIC	0.12549	TG
ChIC	0.0362696	TT
ChIC	0.106422	TA
ChIC	0.0459833	TC
ChIC	0.166265	TG
ChIC	0.0291832	TT
ChIC	0.110904	TA
ChIC	0.050077	TC
ChIC	0.124534	TG
ChIC	0.0230389	TT
ChIC	0.124907	TA
ChIC	0.0516773	TC
ChIC	0.148954	TG
ChIC	0.0268303	TT
ChIC	0.115934	TA
ChIC	0.0446079	TC
ChIC	0.152045	TG
ChIC	0.0289583	TT
ChIC	0.11536	TA
ChIC	0.0454945	TC
ChIC	0.144394	TG
ChIC	0.0238198	TT
ChIC	0.0667317	TA
ChIC	0.0605583	TC
ChIC	0.0821419	TG
ChIC	0.143558	TT
ChIC	0.129901	TA
ChIC	0.0528959	TC
ChIC	0.136077	TG
ChIC	0.0279359	TT
ChIC	0.134144	TA
ChIC	0.0465533	TC
ChIC	0.130541	TG
ChIC	0.0264012	TT
ChIC	0.121139	TA
ChIC	0.0484779	TC
ChIC	0.122253	TG
ChIC	0.0327086	TT
ChIC	0.11283	TA
ChIC	0.0556359	TC
ChIC	0.109849	TG
ChIC	0.0255704	TT
ChIC	0.130003	TA
ChIC	0.054038	TC
ChIC	0.125986	TG
ChIC	0.0292014	TT
ChIC	0.116634	TA
ChIC	0.0564163	TC
ChIC	0.141712	TG
ChIC	0.0350126	TT
ChIC	0.112222	TA
ChIC	0.0502893	TC
ChIC	0.114292	TG
ChIC	0.0280113	TT
ChIC	0.0879392	TA
ChIC	0.0404722	TC
ChIC	0.125298	TG
ChIC	0.02341	TT
ChIC	0.102574	TA
ChIC	0.0542608	TC
ChIC	0.14045	TG
ChIC	0.031022	TT
ChIC	0.10807	TA
ChIC	0.0473922	TC
ChIC	0.150789	TG
ChIC	0.0265021	TT
ChIC	0.122858	TA
ChIC	0.0528714	TC
ChIC	0.125074	TG
ChIC	0.0281071	TT
ChIC	0.101959	TA
ChIC	0.0524214	TC
ChIC	0.123549	TG
ChIC	0.0294824	TT
ChIC	0.132917	TA
ChIC	0.0503177	TC
ChIC	0.165339	TG
ChIC	0.0252988	TT
ChIC	0.0993886	TA
ChIC	0.0547588	TC
ChIC	0.137608	TG
ChIC	0.0392765	TT
ChIC	0.0693867	TA
ChIC	0.0627927	TC
ChIC	0.0680004	TG
ChIC	0.0775542	TT
ChIC	0.116059	TA
ChIC	0.0566508	TC
ChIC	0.148247	TG
ChIC	0.0365019	TT
ChIC	0.124945	TA
ChIC	0.0488452	TC
ChIC	0.133713	TG
ChIC	0.0260989	TT
ChIC	0.119053	TA
ChIC	0.0444483	TC
ChIC	0.14367	TG
ChIC	0.0289388	TT
ChIC	0.118354	TA
ChIC	0.0629079	TC
ChIC	0.148636	TG
ChIC	0.0254975	TT
ChIC	0.102249	TA
ChIC	0.0692122	TC
ChIC	0.121331	TG
ChIC	0.0311465	TT
ChIC	0.111912	TA
ChIC	0.0502018	TC
ChIC	0.164964	TG
ChIC	0.033086	TT
ChIC	0.0899892	TA
ChIC	0.0707238	TC
ChIC	0.157724	TG
ChIC	0.0222542	TT
ChIC	0.109842	TA
ChIC	0.0567686	TC
ChIC	0.0910312	TG
ChIC	0.0319113	TT
ChIC	0.13034	TA
ChIC	0.0509274	TC
ChIC	0.131002	TG
ChIC	0.0277957	TT
ChIC	0.103799	TA
ChIC	0.0448032	TC
ChIC	0.117971	TG
ChIC	0.0271974	TT
ChIC	0.0912968	TA
ChIC	0.0586884	TC
ChIC	0.0919201	TG
ChIC	0.0440901	TT
ChIC	0.109666	TA
ChIC	0.0643011	TC
ChIC	0.157859	TG
ChIC	0.0384261	TT
ChIC	0.118637	TA
ChIC	0.0539149	TC
ChIC	0.138903	TG
ChIC	0.0325451	TT
ChIC	0.12171	TA
ChIC	0.0565478	TC
ChIC	0.142694	TG
ChIC	0.0264028	TT
ChIC	0.118928	TA
ChIC	0.0550235	TC
ChIC	0.128559	TG
ChIC	0.0343691	TT
ChIC	0.102692	TA
ChIC	0.0477665	TC
ChIC	0.0999281	TG
ChIC	0.0411599	TT
ChIC	0.110823	TA
ChIC	0.0575123	TC
ChIC	0.13085	TG
ChIC	0.0327008	TT
ChIC	0.123652	TA
ChIC	0.0423636	TC
ChIC	0.152884	TG
ChIC	0.0370486	TT
ChIC	0.124418	TA
ChIC	0.0483971	TC
ChIC	0.14988	TG
ChIC	0.0232808	TT
ChIC	0.129582	TA
ChIC	0.0532926	TC
ChIC	0.153918	TG
ChIC	0.0250477	TT
ChIC	0.106459	TA
ChIC	0.0564634	TC
ChIC	0.130241	TG
ChIC	0.0296009	TT
ChIC	0.12844	TA
ChIC	0.0494014	TC
ChIC	0.1491	TG
ChIC	0.0305922	TT
ChIC	0.108649	TA
ChIC	0.0573613	TC
ChIC	0.160892	TG
ChIC	0.0378961	TT
ChIC	0.1041	TA
ChIC	0.0448956	TC
ChIC	0.104888	TG
ChIC	0.0190785	TT
ChIC	0.12288	TA
ChIC	0.0500706	TC
ChIC	0.161528	TG
ChIC	0.0306079	TT
ChIC	0.12796	TA
ChIC	0.0437869	TC
ChIC	0.158279	TG
ChIC	0.0302334	TT
ChIC	0.108374	TA
ChIC	0.0400832	TC
ChIC	0.157649	TG
ChIC	0.0303643	TT
ChIC	0.0769146	TA
ChIC	0.0621488	TC
ChIC	0.0788246	TG
ChIC	0.0519008	TT
ChIC	0.128973	TA
ChIC	0.0435611	TC
ChIC	0.147493	TG
ChIC	0.0252079	TT
ChIC	0.126699	TA
ChIC	0.0523753	TC
ChIC	0.169876	TG
ChIC	0.0258603	TT
ChIC	0.118643	TA
ChIC	0.0528503	TC
ChIC	0.129458	TG
ChIC	0.0289346	TT
ChIC	0.0919346	TA
ChIC	0.0432838	TC
ChIC	0.125404	TG
ChIC	0.0307608	TT
ChIC	0.103583	TA
ChIC	0.0566829	TC
ChIC	0.144148	TG
ChIC	0.0336147	TT
ChIC	0.108645	TA
ChIC	0.0493915	TC
ChIC	0.133847	TG
ChIC	0.0254678	TT
ChIC	0.110187	TA
ChIC	0.0568479	TC
ChIC	0.148233	TG
ChIC	0.0227769	TT
ChIC	0.0615647	TA
ChIC	0.0453401	TC
ChIC	0.0746777	TG
ChIC	0.0841853	TT
ChIC	0.112975	TA
ChIC	0.0488239	TC
ChIC	0.142793	TG
ChIC	0.0313911	TT
ChIC	0.122698	TA
ChIC	0.0605983	TC
ChIC	0.125802	TG
ChIC	0.0280393	TT
ChIC	0.112831	TA
ChIC	0.0565339	TC
ChIC	0.118614	TG
ChIC	0.0282669	TT
ChIC	0.119553	TA
ChIC	0.0487378	TC
ChIC	0.140766	TG
ChIC	0.0360194	TT
ChIC	0.12109	TA
ChIC	0.0416763	TC
ChIC	0.137772	TG
ChIC	0.0367817	TT
ChIC	0.0988842	TA
ChIC	0.0482905	TC
ChIC	0.110196	TG
ChIC	0.0337291	TT
ChIC	0.103415	TA
ChIC	0.0496232	TC
ChIC	0.120451	TG
ChIC	0.024511	TT
ChIC	0.104704	TA
ChIC	0.0507554	TC
ChIC	0.102432	TG
ChIC	0.0183667	TT
ChIC	0.120626	TA
ChIC	0.0465196	TC
ChIC	0.142197	TG
ChIC	0.0258589	TT
ChIC	0.13096	TA
ChIC	0.0487628	TC
ChIC	0.14404	TG
ChIC	0.0285702	TT
ChIC	0.11236	TA
ChIC	0.0498049	TC
ChIC	0.121949	TG
ChIC	0.0304909	TT
ChIC	0.125648	TA
ChIC	0.0640603	TC
ChIC	0.121644	TG
ChIC	0.0303815	TT
ChIC	0.12606	TA
ChIC	0.0285198	TC
ChIC	0.118239	TG
ChIC	0.0129398	TT
ChIC	0.0395241	TA
ChIC	0.0580762	TC
ChIC	0.0360456	TG
ChIC	0.0544465	TT
ChIC	0.0429499	TA
ChIC	0.0491867	TC
ChIC	0.0522729	TG
ChIC	0.0369704	TT
ChIC	0.105289	TA
ChIC	0.0471493	TC
ChIC	0.109104	TG
ChIC	0.0276523	TT
ChIC	0.0991859	TA
ChIC	0.0457316	TC
ChIC	0.100698	TG
ChIC	0.0230286	TT
ChIC	0.109856	TA
ChIC	0.0432368	TC
ChIC	0.117708	TG
ChIC	0.0266858	TT
ChIC	0.118038	TA
ChIC	0.0517575	TC
ChIC	0.137543	TG
ChIC	0.0362417	TT
ChIC	0.109844	TA
ChIC	0.0525186	TC
ChIC	0.128463	TG
ChIC	0.0246869	TT
ChIC	0.100354	TA
ChIC	0.0424101	TC
ChIC	0.126325	TG
ChIC	0.0248247	TT
ChIC	0.120754	TA
ChIC	0.0484185	TC
ChIC	0.129267	TG
ChIC	0.0249556	TT
ChIC	0.122999	TA
ChIC	0.0564693	TC
ChIC	0.160806	TG
ChIC	0.0337604	TT
ChIC	0.103398	TA
ChIC	0.0474189	TC
ChIC	0.0946853	TG
ChIC	0.0376389	TT
ChIC	0.124959	TA
ChIC	0.045431	TC
ChIC	0.138153	TG
ChIC	0.0325785	TT
ChIC	0.128006	TA
ChIC	0.0507076	TC
ChIC	0.142754	TG
ChIC	0.0315907	TT
ChIC	0.0753594	TA
ChIC	0.0417144	TC
ChIC	0.106006	TG
ChIC	0.0321457	TT
ChIC	0.126575	TA
ChIC	0.0318279	TC
ChIC	0.146174	TG
ChIC	0.0277741	TT
ChIC	0.135758	TA
ChIC	0.0534163	TC
ChIC	0.128911	TG
ChIC	0.0310849	TT
ChIC	0.131849	TA
ChIC	0.0557856	TC
ChIC	0.125681	TG
ChIC	0.0482869	TT
ChIC	0.128204	TA
ChIC	0.0470316	TC
ChIC	0.140959	TG
ChIC	0.0287237	TT
ChIC	0.115305	TA
ChIC	0.0462644	TC
ChIC	0.125728	TG
ChIC	0.0269628	TT
ChIC	0.105619	TA
ChIC	0.0448945	TC
ChIC	0.100785	TG
ChIC	0.0287048	TT
ChIC	0.129368	TA
ChIC	0.0426527	TC
ChIC	0.156532	TG
ChIC	0.0294918	TT
ChIC	0.124424	TA
ChIC	0.0452715	TC
ChIC	0.155875	TG
ChIC	0.0350922	TT
ChIC	0.132346	TA
ChIC	0.0452987	TC
ChIC	0.155649	TG
ChIC	0.0279859	TT
ChIC	0.108406	TA
ChIC	0.0495787	TC
ChIC	0.156484	TG
ChIC	0.0396947	TT
ChIC	0.13431	TA
ChIC	0.044803	TC
ChIC	0.162663	TG
ChIC	0.0302394	TT
ChIC	0.116428	TA
ChIC	0.0485263	TC
ChIC	0.124454	TG
ChIC	0.0231259	TT
ChIC	0.132164	TA
ChIC	0.0404946	TC
ChIC	0.148043	TG
ChIC	0.0248729	TT
ChIC	0.130401	TA
ChIC	0.0399812	TC
ChIC	0.167844	TG
ChIC	0.0299928	TT
ChIC	0.134197	TA
ChIC	0.0607112	TC
ChIC	0.143376	TG
ChIC	0.0217919	TT
ChIC	0.0661668	TA
ChIC	0.0337624	TC
ChIC	0.0688106	TG
ChIC	0.0903076	TT
ChIC	0.134365	TA
ChIC	0.0543654	TC
ChIC	0.170549	TG
ChIC	0.0323611	TT
ChIC	0.0904816	TA
ChIC	0.0749501	TC
ChIC	0.0836777	TG
ChIC	0.0406455	TT
ChIC	0.104242	TA
ChIC	0.0579057	TC
ChIC	0.131991	TG
ChIC	0.0424652	TT
ChIC	0.123842	TA
ChIC	0.0527211	TC
ChIC	0.121401	TG
ChIC	0.0280982	TT
ChIC	0.128142	TA
ChIC	0.0512327	TC
ChIC	0.158463	TG
ChIC	0.0264012	TT
ChIC	0.116683	TA
ChIC	0.0445484	TC
ChIC	0.12795	TG
ChIC	0.0356338	TT
ChIC	0.118865	TA
ChIC	0.0654733	TC
ChIC	0.133469	TG
ChIC	0.0252111	TT
ChIC	0.109051	TA
ChIC	0.0553661	TC
ChIC	0.106541	TG
ChIC	0.0376527	TT
ChIC	0.0173636	TA
ChIC	0.0377392	TC
ChIC	0.0250709	TG
ChIC	0.038005	TT
ChIC	0.12667	TA
ChIC	0.0482009	TC
ChIC	0.125912	TG
ChIC	0.0275284	TT
ChIC	0.105026	TA
ChIC	0.0490364	TC
ChIC	0.172756	TG
ChIC	0.0214991	TT
ChIC	0.115385	TA
ChIC	0.0412394	TC
ChIC	0.132826	TG
ChIC	0.031123	TT
ChIC	0.111701	TA
ChIC	0.0511193	TC
ChIC	0.152199	TG
ChIC	0.0335432	TT
ChIC	0.108924	TA
ChIC	0.0421447	TC
ChIC	0.130521	TG
ChIC	0.0215223	TT
ChIC	0.0323982	TA
ChIC	0.0437104	TC
ChIC	0.0391855	TG
ChIC	0.0542986	TT
ChIC	0.118569	TA
ChIC	0.053003	TC
ChIC	0.139494	TG
ChIC	0.0237975	TT
ChIC	0.115134	TA
ChIC	0.044218	TC
ChIC	0.116093	TG
ChIC	0.025602	TT
ChIC	0.105959	TA
ChIC	0.0433834	TC
ChIC	0.170496	TG
ChIC	0.0243566	TT
ChIC	0.123809	TA
ChIC	0.0519942	TC
ChIC	0.136573	TG
ChIC	0.0373131	TT
ChIC	0.126337	TA
ChIC	0.0557743	TC
ChIC	0.144333	TG
ChIC	0.0330042	TT
ChIC	0.111033	TA
ChIC	0.0534612	TC
ChIC	0.131042	TG
ChIC	0.027823	TT
ChIC	0.110933	TA
ChIC	0.0458019	TC
ChIC	0.116956	TG
ChIC	0.0302808	TT
ChIC	0.126537	TA
ChIC	0.0420239	TC
ChIC	0.138183	TG
ChIC	0.022443	TT
ChIC	0.104912	TA
ChIC	0.0383473	TC
ChIC	0.0982909	TG
ChIC	0.0212127	TT
ChIC	0.117485	TA
ChIC	0.055767	TC
ChIC	0.123234	TG
ChIC	0.0281865	TT
ChIC	0.11174	TA
ChIC	0.04171	TC
ChIC	0.126338	TG
ChIC	0.0247178	TT
ChIC	0.126346	TA
ChIC	0.0423446	TC
ChIC	0.13114	TG
ChIC	0.0275584	TT
ChIC	0.105541	TA
ChIC	0.046235	TC
ChIC	0.133548	TG
ChIC	0.0321423	TT
ChIC	0.112971	TA
ChIC	0.0600816	TC
ChIC	0.139149	TG
ChIC	0.0344398	TT
ChIC	0.115309	TA
ChIC	0.0694716	TC
ChIC	0.148878	TG
ChIC	0.0326299	TT
ChIC	0.122221	TA
ChIC	0.0494682	TC
ChIC	0.144736	TG
ChIC	0.0228117	TT
ChIC	0.116582	TA
ChIC	0.0525781	TC
ChIC	0.132694	TG
ChIC	0.037461	TT
ChIC	0.107627	TA
ChIC	0.0397576	TC
ChIC	0.130022	TG
ChIC	0.0326439	TT
ChIC	0.0960083	TA
ChIC	0.0377587	TC
ChIC	0.100325	TG
ChIC	0.0311394	TT
ChIC	0.135244	TA
ChIC	0.03888	TC
ChIC	0.179538	TG
ChIC	0.0243108	TT
ChIC	0.113627	TA
ChIC	0.0394824	TC
ChIC	0.140139	TG
ChIC	0.0262833	TT
ChIC	0.117987	TA
ChIC	0.04861	TC
ChIC	0.155194	TG
ChIC	0.0254703	TT
ChIC	0.115902	TA
ChIC	0.0405945	TC
ChIC	0.128132	TG
ChIC	0.0310154	TT
ChIC	0.129854	TA
ChIC	0.0454281	TC
ChIC	0.140297	TG
ChIC	0.0395803	TT
ChIC	0.131136	TA
ChIC	0.0412325	TC
ChIC	0.158917	TG
ChIC	0.0251305	TT
ChIC	0.113204	TA
ChIC	0.0378498	TC
ChIC	0.132953	TG
ChIC	0.0281246	TT
ChIC	0.12662	TA
ChIC	0.0276429	TC
ChIC	0.137934	TG
ChIC	0.0280441	TT
ChIC	0.125026	TA
ChIC	0.035992	TC
ChIC	0.119512	TG
ChIC	0.0285167	TT
ChIC	0.126235	TA
ChIC	0.0452947	TC
ChIC	0.145918	TG
ChIC	0.0337978	TT
ChIC	0.131632	TA
ChIC	0.0422374	TC
ChIC	0.16988	TG
ChIC	0.0276097	TT
ChIC	0.122977	TA
ChIC	0.0436694	TC
ChIC	0.138673	TG
ChIC	0.0250973	TT
ChIC	0.116431	TA
ChIC	0.0361605	TC
ChIC	0.0990018	TG
ChIC	0.0214725	TT
ChIC	0.130867	TA
ChIC	0.048894	TC
ChIC	0.133581	TG
ChIC	0.030875	TT
ChIC	0.115147	TA
ChIC	0.0452616	TC
ChIC	0.15778	TG
ChIC	0.0284366	TT
ChIC	0.120991	TA
ChIC	0.0414236	TC
ChIC	0.125725	TG
ChIC	0.0202722	TT
ChIC	0.130288	TA
ChIC	0.0498053	TC
ChIC	0.151863	TG
ChIC	0.0329877	TT
ChIC	0.128482	TA
ChIC	0.0517852	TC
ChIC	0.154865	TG
ChIC	0.0303289	TT
ChIC	0.116172	TA
ChIC	0.0442077	TC
ChIC	0.158041	TG
ChIC	0.0290786	TT
ChIC	0.13337	TA
ChIC	0.0502273	TC
ChIC	0.16319	TG
ChIC	0.0316009	TT
ChIC	0.115674	TA
ChIC	0.0542568	TC
ChIC	0.126901	TG
ChIC	0.032161	TT
ChIC	0.102114	TA
ChIC	0.0561703	TC
ChIC	0.119833	TG
ChIC	0.0311962	TT
ChIC	0.106645	TA
ChIC	0.0582237	TC
ChIC	0.0998966	TG
ChIC	0.0316241	TT
ChIC	0.112597	TA
ChIC	0.0315271	TC
ChIC	0.156087	TG
ChIC	0.0623505	TT
ChIC	0.0965403	TA
ChIC	0.0497647	TC
ChIC	0.113534	TG
ChIC	0.0246333	TT
ChIC	0.113427	TA
ChIC	0.0534459	TC
ChIC	0.131027	TG
ChIC	0.0285557	TT
ChIC	0.124484	TA
ChIC	0.0437149	TC
ChIC	0.195314	TG
ChIC	0.0314423	TT
ChIC	0.00832702	TA
ChIC	0.0401211	TC
ChIC	0.0317941	TG
ChIC	0.0378501	TT
ChIC	0.133216	TA
ChIC	0.0504347	TC
ChIC	0.148067	TG
ChIC	0.0283947	TT
ChIC	0.0937398	TA
ChIC	0.0406178	TC
ChIC	0.17375	TG
ChIC	0.0290127	TT
ChIC	0.119466	TA
ChIC	0.0245725	TC
ChIC	0.17699	TG
ChIC	0.0274035	TT
ChIC	0.113494	TA
ChIC	0.0539981	TC
ChIC	0.149437	TG
ChIC	0.0308512	TT
ChIC	0.13349	TA
ChIC	0.0454577	TC
ChIC	0.115279	TG
ChIC	0.0256645	TT
ChIC	0.019696	TA
ChIC	0.0703333	TC
ChIC	0.020582	TG
ChIC	0.0311456	TT
ChIC	0.119136	TA
ChIC	0.0473129	TC
ChIC	0.150293	TG
ChIC	0.0299514	TT
ChIC	0.0874328	TA
ChIC	0.0383481	TC
ChIC	0.109101	TG
ChIC	0.0279802	TT
ChIC	0.120416	TA
ChIC	0.0559132	TC
ChIC	0.153805	TG
ChIC	0.0318265	TT
ChIC	0.119363	TA
ChIC	0.0503673	TC
ChIC	0.17339	TG
ChIC	0.0244441	TT
ChIC	0.123174	TA
ChIC	0.0497356	TC
ChIC	0.16602	TG
ChIC	0.0277841	TT
ChIC	0.0131038	TA
ChIC	0.054642	TC
ChIC	0.0516444	TG
ChIC	0.0276636	TT
ChIC	0.123535	TA
ChIC	0.0497713	TC
ChIC	0.147866	TG
ChIC	0.0313535	TT
ChIC	0.130414	TA
ChIC	0.0503415	TC
ChIC	0.142915	TG
ChIC	0.0260019	TT
ChIC	0.119967	TA
ChIC	0.0541132	TC
ChIC	0.134576	TG
ChIC	0.0329936	TT
ChIC	0.127774	TA
ChIC	0.0489228	TC
ChIC	0.151975	TG
ChIC	0.0282919	TT
ChIC	0.135515	TA
ChIC	0.0539341	TC
ChIC	0.150725	TG
ChIC	0.0258285	TT
ChIC	0.0115459	TA
ChIC	0.0349583	TC
ChIC	0.0216485	TG
ChIC	0.0238935	TT
ChIC	0.105871	TA
ChIC	0.0651133	TC
ChIC	0.130579	TG
ChIC	0.0273828	TT
ChIC	0.118163	TA
ChIC	0.032336	TC
ChIC	0.141822	TG
ChIC	0.0237936	TT
ChIC	0.124607	TA
ChIC	0.0381605	TC
ChIC	0.17061	TG
ChIC	0.0234685	TT
ChIC	0.11881	TA
ChIC	0.0375163	TC
ChIC	0.134438	TG
ChIC	0.033178	TT
ChIC	0.104246	TA
ChIC	0.0425953	TC
ChIC	0.146908	TG
ChIC	0.0185942	TT
ChIC	0.0165869	TA
ChIC	0.0451436	TC
ChIC	0.0253078	TG
ChIC	0.0359097	TT
ChIC	0.134285	TA
ChIC	0.0447843	TC
ChIC	0.141828	TG
ChIC	0.0264852	TT
ChIC	0.128366	TA
ChIC	0.055853	TC
ChIC	0.149804	TG
ChIC	0.0286179	TT
ChIC	0.132204	TA
ChIC	0.037455	TC
ChIC	0.131684	TG
ChIC	0.022119	TT
ChIC	0.116587	TA
ChIC	0.0401	TC
ChIC	0.122293	TG
ChIC	0.0250873	TT
ChIC	0.123408	TA
ChIC	0.0497776	TC
ChIC	0.146653	TG
ChIC	0.0286855	TT
ChIC	0.0154908	TA
ChIC	0.0404108	TC
ChIC	0.026267	TG
ChIC	0.0324971	TT
ChIC	0.126898	TA
ChIC	0.0408592	TC
ChIC	0.138065	TG
ChIC	0.0256363	TT
ChIC	0.0827599	TA
ChIC	0.0478943	TC
ChIC	0.0772548	TG
ChIC	0.0367924	TT
ChIC	0.117697	TA
ChIC	0.0504455	TC
ChIC	0.159861	TG
ChIC	0.0275613	TT
ChIC	0.139752	TA
ChIC	0.045726	TC
ChIC	0.165829	TG
ChIC	0.023889	TT
ChIC	0.11626	TA
ChIC	0.0513486	TC
ChIC	0.144182	TG
ChIC	0.0310814	TT
ChIC	0.0099356	TA
ChIC	0.0413983	TC
ChIC	0.0274149	TG
ChIC	0.0196872	TT
ChIC	0.114998	TA
ChIC	0.0477998	TC
ChIC	0.122758	TG
ChIC	0.0269092	TT
ChIC	0.13243	TA
ChIC	0.0514866	TC
ChIC	0.143094	TG
ChIC	0.0299864	TT
ChIC	0.101805	TA
ChIC	0.0475517	TC
ChIC	0.11422	TG
ChIC	0.035617	TT
ChIC	0.118025	TA
ChIC	0.050954	TC
ChIC	0.115448	TG
ChIC	0.0321625	TT
ChIC	0.0129328	TA
ChIC	0.0542345	TC
ChIC	0.0225282	TG
ChIC	0.0248227	TT
DamChIC	0.102047	TA
DamChIC	0.079948	TC
DamChIC	0.138988	TG
DamChIC	0.0215578	TT
DamChIC	0.116875	TA
DamChIC	0.065	TC
DamChIC	0.16	TG
DamChIC	0.024375	TT
DamChIC	0.100815	TA
DamChIC	0.0888101	TC
DamChIC	0.171099	TG
DamChIC	0.0373649	TT
DamChIC	0.0576813	TA
DamChIC	0.0806396	TC
DamChIC	0.0659052	TG
DamChIC	0.0383781	TT
DamChIC	0.103961	TA
DamChIC	0.203129	TC
DamChIC	0.122453	TG
DamChIC	0.0300566	TT
DamChIC	0.108681	TA
DamChIC	0.0936684	TC
DamChIC	0.0995431	TG
DamChIC	0.0205614	TT
DamChIC	0.0938765	TA
DamChIC	0.182328	TC
DamChIC	0.0947214	TG
DamChIC	0.0250812	TT
DamChIC	0.0868625	TA
DamChIC	0.113714	TC
DamChIC	0.107407	TG
DamChIC	0.0358623	TT
DamChIC	0.0843942	TA
DamChIC	0.0787364	TC
DamChIC	0.152758	TG
DamChIC	0.0212164	TT
DamChIC	0.11665	TA
DamChIC	0.118918	TC
DamChIC	0.123083	TG
DamChIC	0.0298532	TT
DamChIC	0.0952681	TA
DamChIC	0.0731861	TC
DamChIC	0.0946372	TG
DamChIC	0.0271293	TT
DamChIC	0.106594	TA
DamChIC	0.103567	TC
DamChIC	0.117165	TG
DamChIC	0.0296172	TT
DamChIC	0.107943	TA
DamChIC	0.0896	TC
DamChIC	0.135943	TG
DamChIC	0.0215429	TT
DamChIC	0.111196	TA
DamChIC	0.0379601	TC
DamChIC	0.109279	TG
DamChIC	0.014954	TT
DamChIC	0.105573	TA
DamChIC	0.056806	TC
DamChIC	0.121919	TG
DamChIC	0.0219721	TT
DamChIC	0.101927	TA
DamChIC	0.0965856	TC
DamChIC	0.153324	TG
DamChIC	0.0168916	TT
DamChIC	0.0910119	TA
DamChIC	0.0638045	TC
DamChIC	0.108886	TG
DamChIC	0.0298094	TT
DamChIC	0.10742	TA
DamChIC	0.0469965	TC
DamChIC	0.118728	TG
DamChIC	0.0151943	TT
DamChIC	0.108906	TA
DamChIC	0.11904	TC
DamChIC	0.126444	TG
DamChIC	0.0279878	TT
DamChIC	0.112644	TA
DamChIC	0.0703963	TC
DamChIC	0.12629	TG
DamChIC	0.0318747	TT
DamChIC	0.104021	TA
DamChIC	0.0668378	TC
DamChIC	0.117764	TG
DamChIC	0.0230967	TT
DamChIC	0.0922814	TA
DamChIC	0.063374	TC
DamChIC	0.130297	TG
DamChIC	0.0375882	TT
DamChIC	0.122306	TA
DamChIC	0.123058	TC
DamChIC	0.122161	TG
DamChIC	0.0314733	TT
DamChIC	0.102281	TA
DamChIC	0.0661522	TC
DamChIC	0.117101	TG
DamChIC	0.0342087	TT
DamChIC	0.114661	TA
DamChIC	0.14787	TC
DamChIC	0.0990111	TG
DamChIC	0.0240596	TT
DamChIC	0.10558	TA
DamChIC	0.0986115	TC
DamChIC	0.128687	TG
DamChIC	0.030076	TT
DamChIC	0.090027	TA
DamChIC	0.128774	TC
DamChIC	0.146496	TG
DamChIC	0.0378032	TT
DamChIC	0.0941787	TA
DamChIC	0.115794	TC
DamChIC	0.115659	TG
DamChIC	0.0298285	TT
DamChIC	0.111311	TA
DamChIC	0.124309	TC
DamChIC	0.123096	TG
DamChIC	0.0280823	TT
DamChIC	0.108738	TA
DamChIC	0.071068	TC
DamChIC	0.137864	TG
DamChIC	0.031068	TT
DamChIC	0.111332	TA
DamChIC	0.0863877	TC
DamChIC	0.152111	TG
DamChIC	0.0331367	TT
DamChIC	0.120691	TA
DamChIC	0.0981787	TC
DamChIC	0.135191	TG
DamChIC	0.0296256	TT
DamChIC	0.0809836	TA
DamChIC	0.115996	TC
DamChIC	0.105038	TG
DamChIC	0.0384872	TT
DamChIC	0.0962735	TA
DamChIC	0.0713054	TC
DamChIC	0.102722	TG
DamChIC	0.0346405	TT
DamChIC	0.0881086	TA
DamChIC	0.0702219	TC
DamChIC	0.117257	TG
DamChIC	0.0410732	TT
DamChIC	0.0639587	TA
DamChIC	0.0603955	TC
DamChIC	0.0999466	TG
DamChIC	0.145822	TT
DamChIC	0.118993	TA
DamChIC	0.0613082	TC
DamChIC	0.125858	TG
DamChIC	0.0276983	TT
DamChIC	0.118386	TA
DamChIC	0.0695212	TC
DamChIC	0.126139	TG
DamChIC	0.0241285	TT
DamChIC	0.100937	TA
DamChIC	0.0635565	TC
DamChIC	0.136386	TG
DamChIC	0.0309572	TT
DamChIC	0.113189	TA
DamChIC	0.0577233	TC
DamChIC	0.17704	TG
DamChIC	0.0116092	TT
DamChIC	0.103833	TA
DamChIC	0.137954	TC
DamChIC	0.126225	TG
DamChIC	0.0284844	TT
DamChIC	0.0935408	TA
DamChIC	0.0547313	TC
DamChIC	0.0915506	TG
DamChIC	0.0349195	TT
DamChIC	0.0887492	TA
DamChIC	0.148256	TC
DamChIC	0.0924044	TG
DamChIC	0.0233935	TT
DamChIC	0.0815956	TA
DamChIC	0.061922	TC
DamChIC	0.11369	TG
DamChIC	0.0251133	TT
DamChIC	0.104655	TA
DamChIC	0.110108	TC
DamChIC	0.140823	TG
DamChIC	0.0281418	TT
DamChIC	0.0894002	TA
DamChIC	0.134654	TC
DamChIC	0.132059	TG
DamChIC	0.0247253	TT
DamChIC	0.0418473	TA
DamChIC	0.098115	TC
DamChIC	0.0726673	TG
DamChIC	0.0444863	TT
DamChIC	0.0965525	TA
DamChIC	0.124155	TC
DamChIC	0.0897927	TG
DamChIC	0.0244104	TT
DamChIC	0.114715	TA
DamChIC	0.112623	TC
DamChIC	0.145223	TG
DamChIC	0.0251063	TT
DamChIC	0.122775	TA
DamChIC	0.093424	TC
DamChIC	0.150984	TG
DamChIC	0.0246536	TT
DamChIC	0.120162	TA
DamChIC	0.0722457	TC
DamChIC	0.135046	TG
DamChIC	0.0242571	TT
DamChIC	0.120726	TA
DamChIC	0.0602688	TC
DamChIC	0.124027	TG
DamChIC	0.0241924	TT
DamChIC	0.073746	TA
DamChIC	0.074469	TC
DamChIC	0.067239	TG
DamChIC	0.0328061	TT
DamChIC	0.0560047	TA
DamChIC	0.0934933	TC
DamChIC	0.0824966	TG
DamChIC	0.149889	TT
DamChIC	0.0963933	TA
DamChIC	0.148003	TC
DamChIC	0.132137	TG
DamChIC	0.0365741	TT
DamChIC	0.09558	TA
DamChIC	0.0845923	TC
DamChIC	0.104944	TG
DamChIC	0.0314022	TT
DamChIC	0.117865	TA
DamChIC	0.0823398	TC
DamChIC	0.132829	TG
DamChIC	0.0317534	TT
DamChIC	0.105974	TA
DamChIC	0.0549632	TC
DamChIC	0.149311	TG
DamChIC	0.0305607	TT
DamChIC	0.1119	TA
DamChIC	0.0600793	TC
DamChIC	0.131987	TG
DamChIC	0.0274432	TT
DamChIC	0.11367	TA
DamChIC	0.0705533	TC
DamChIC	0.156752	TG
DamChIC	0.0415542	TT
DamChIC	0.054166	TA
DamChIC	0.0699379	TC
DamChIC	0.0716903	TG
DamChIC	0.0398279	TT
DamChIC	0.0369073	TA
DamChIC	0.318247	TC
DamChIC	0.0426545	TG
DamChIC	0.0483118	TT
DamChIC	0.116939	TA
DamChIC	0.0607159	TC
DamChIC	0.14812	TG
DamChIC	0.0202486	TT
DamChIC	0.121171	TA
DamChIC	0.0756107	TC
DamChIC	0.137235	TG
DamChIC	0.0294965	TT
DamChIC	0.100204	TA
DamChIC	0.0509043	TC
DamChIC	0.103705	TG
DamChIC	0.0326721	TT
DamChIC	0.102356	TA
DamChIC	0.0748709	TC
DamChIC	0.16768	TG
DamChIC	0.0400172	TT
DamChIC	0.102844	TA
DamChIC	0.111473	TC
DamChIC	0.103766	TG
DamChIC	0.0220884	TT
DamChIC	0.103493	TA
DamChIC	0.0987877	TC
DamChIC	0.109227	TG
DamChIC	0.0394216	TT
DamChIC	0.0937481	TA
DamChIC	0.197471	TC
DamChIC	0.121885	TG
DamChIC	0.0272573	TT
DamChIC	0.0879243	TA
DamChIC	0.192465	TC
DamChIC	0.12956	TG
DamChIC	0.0268079	TT
DamChIC	0.114717	TA
DamChIC	0.0655163	TC
DamChIC	0.135226	TG
DamChIC	0.0303184	TT
DamChIC	0.117928	TA
DamChIC	0.0664072	TC
DamChIC	0.128376	TG
DamChIC	0.026836	TT
DamChIC	0.114828	TA
DamChIC	0.0583164	TC
DamChIC	0.127409	TG
DamChIC	0.0342581	TT
DamChIC	0.104376	TA
DamChIC	0.143118	TC
DamChIC	0.134059	TG
DamChIC	0.0268061	TT
DamChIC	0.112293	TA
DamChIC	0.0696654	TC
DamChIC	0.157386	TG
DamChIC	0.0280336	TT
DamChIC	0.120905	TA
DamChIC	0.0783931	TC
DamChIC	0.145866	TG
DamChIC	0.0358814	TT
DamChIC	0.100885	TA
DamChIC	0.0747754	TC
DamChIC	0.115298	TG
DamChIC	0.0319266	TT
DamChIC	0.108932	TA
DamChIC	0.123202	TC
DamChIC	0.118127	TG
DamChIC	0.0249914	TT
DamChIC	0.0885757	TA
DamChIC	0.0705292	TC
DamChIC	0.111287	TG
DamChIC	0.0314794	TT
DamChIC	0.0864334	TA
DamChIC	0.168663	TC
DamChIC	0.107454	TG
DamChIC	0.0326373	TT
DamChIC	0.0759821	TA
DamChIC	0.0925893	TC
DamChIC	0.0739286	TG
DamChIC	0.0592857	TT
DamChIC	0.116419	TA
DamChIC	0.067911	TC
DamChIC	0.129741	TG
DamChIC	0.0274175	TT
DamChIC	0.119422	TA
DamChIC	0.0709607	TC
DamChIC	0.140995	TG
DamChIC	0.0316905	TT
DamChIC	0.104227	TA
DamChIC	0.068194	TC
DamChIC	0.109551	TG
DamChIC	0.0358718	TT
DamChIC	0.110092	TA
DamChIC	0.0834433	TC
DamChIC	0.154436	TG
DamChIC	0.0323927	TT
DamChIC	0.0893288	TA
DamChIC	0.148492	TC
DamChIC	0.120298	TG
DamChIC	0.0433862	TT
DamChIC	0.107436	TA
DamChIC	0.0599741	TC
DamChIC	0.135337	TG
DamChIC	0.0250252	TT
DamChIC	0.0780944	TA
DamChIC	0.145095	TC
DamChIC	0.0912552	TG
DamChIC	0.0308897	TT
DamChIC	0.108529	TA
DamChIC	0.104656	TC
DamChIC	0.139679	TG
DamChIC	0.0313144	TT
DamChIC	0.107993	TA
DamChIC	0.0558814	TC
DamChIC	0.10883	TG
DamChIC	0.0407172	TT
DamChIC	0.12229	TA
DamChIC	0.0740191	TC
DamChIC	0.122741	TG
DamChIC	0.0309757	TT
DamChIC	0.11032	TA
DamChIC	0.132626	TC
DamChIC	0.13435	TG
DamChIC	0.0264266	TT
DamChIC	0.115181	TA
DamChIC	0.122413	TC
DamChIC	0.160569	TG
DamChIC	0.0292013	TT
DamChIC	0.0397773	TA
DamChIC	0.245989	TC
DamChIC	0.0597026	TG
DamChIC	0.0670281	TT
DamChIC	0.115149	TA
DamChIC	0.13164	TC
DamChIC	0.11752	TG
DamChIC	0.0307353	TT
DamChIC	0.111755	TA
DamChIC	0.0569153	TC
DamChIC	0.126671	TG
DamChIC	0.0242819	TT
DamChIC	0.115992	TA
DamChIC	0.128229	TC
DamChIC	0.14529	TG
DamChIC	0.0318427	TT
DamChIC	0.0681087	TA
DamChIC	0.0624989	TC
DamChIC	0.0896321	TG
DamChIC	0.179309	TT
DamChIC	0.113632	TA
DamChIC	0.091969	TC
DamChIC	0.140415	TG
DamChIC	0.0279255	TT
DamChIC	0.122017	TA
DamChIC	0.0577806	TC
DamChIC	0.160238	TG
DamChIC	0.0248916	TT
DamChIC	0.114794	TA
DamChIC	0.085836	TC
DamChIC	0.152414	TG
DamChIC	0.0294949	TT
DamChIC	0.120849	TA
DamChIC	0.0849255	TC
DamChIC	0.160002	TG
DamChIC	0.0279587	TT
DamChIC	0.100296	TA
DamChIC	0.12154	TC
DamChIC	0.115827	TG
DamChIC	0.0330089	TT
DamChIC	0.118602	TA
DamChIC	0.0774785	TC
DamChIC	0.153384	TG
DamChIC	0.0292362	TT
DamChIC	0.0987578	TA
DamChIC	0.169161	TC
DamChIC	0.145349	TG
DamChIC	0.0298338	TT
DamChIC	0.116734	TA
DamChIC	0.0727392	TC
DamChIC	0.137802	TG
DamChIC	0.0263004	TT
DamChIC	0.11256	TA
DamChIC	0.158048	TC
DamChIC	0.136464	TG
DamChIC	0.0245822	TT
DamChIC	0.119228	TA
DamChIC	0.0968792	TC
DamChIC	0.119597	TG
DamChIC	0.032953	TT
DamChIC	0.0244481	TA
DamChIC	0.0541872	TC
DamChIC	0.0290093	TG
DamChIC	0.0410509	TT
DamChIC	0.124241	TA
DamChIC	0.0578693	TC
DamChIC	0.143932	TG
DamChIC	0.0293122	TT
DamChIC	0.104471	TA
DamChIC	0.0666027	TC
DamChIC	0.123822	TG
DamChIC	0.0297773	TT
DamChIC	0.120925	TA
DamChIC	0.0669564	TC
DamChIC	0.14421	TG
DamChIC	0.0322881	TT
DamChIC	0.114914	TA
DamChIC	0.0515347	TC
DamChIC	0.13473	TG
DamChIC	0.0331416	TT
DamChIC	0.118985	TA
DamChIC	0.0862314	TC
DamChIC	0.141448	TG
DamChIC	0.030731	TT
DamChIC	0.106293	TA
DamChIC	0.0722758	TC
DamChIC	0.145504	TG
DamChIC	0.0271233	TT
DamChIC	0.129073	TA
DamChIC	0.0598979	TC
DamChIC	0.14038	TG
DamChIC	0.0282674	TT
DamChIC	0.106112	TA
DamChIC	0.191697	TC
DamChIC	0.120417	TG
DamChIC	0.0226457	TT
DamChIC	0.11009	TA
DamChIC	0.0613005	TC
DamChIC	0.139143	TG
DamChIC	0.0296334	TT
DamChIC	0.124968	TA
DamChIC	0.0663535	TC
DamChIC	0.151385	TG
DamChIC	0.0272173	TT
DamChIC	0.118984	TA
DamChIC	0.0549015	TC
DamChIC	0.136067	TG
DamChIC	0.0274195	TT
DamChIC	0.107334	TA
DamChIC	0.0955958	TC
DamChIC	0.16662	TG
DamChIC	0.0283282	TT
DamChIC	0.110584	TA
DamChIC	0.0660931	TC
DamChIC	0.12531	TG
DamChIC	0.0294829	TT
DamChIC	0.123743	TA
DamChIC	0.0520861	TC
DamChIC	0.164887	TG
DamChIC	0.0306912	TT
DamChIC	0.115474	TA
DamChIC	0.0534494	TC
DamChIC	0.13559	TG
DamChIC	0.0338491	TT
DamChIC	0.102932	TA
DamChIC	0.13368	TC
DamChIC	0.134706	TG
[truncated: 3,949 more rows]

## Sheet: ExtDataFig.1b
	valid	invalid
DamChIC	0.525825	0.474175
ChIC	0.001919	0.998081
DamID	0.945539	0.054461

## Sheet: ExtDataFig.1e_left
x	hue
3.54045	DamID
3.13066	DamID
4.70055	DamID
2.54407	DamID
3.77327	DamID
3.68833	DamID
4.34922	DamID
3.26482	DamID
2.90091	DamID
2.94939	DamID
4.01199	DamID
4.07878	DamID
3.61045	DamID
2.33445	DamID
4.09132	DamID
3.4079	DamID
3.89176	DamID
3.55594	DamID
3.57357	DamID
3.91803	DamID
3.51508	DamID
1.6902	DamID
3.41664	DamID
1.68124	DamID
2.19866	DamID
4.76388	DamID
3.9267	DamID
2.11727	DamID
4.12901	DamID
4.89	DamID
2.64048	DamID
2.93752	DamID
4.3442	DamID
4.44083	DamID
3.00173	DamID
3.72518	DamID
3.10721	DamID
3.78647	DamID
4.158	DamID
4.57754	DamID
4.72878	DamID
4.30805	DamID
2.82802	DamID
3.24871	DamID
1.44716	DamID
2.61278	DamID
3.85388	DamID
4.59627	DamID
3.4633	DamID
3.09202	DamID
3.27807	DamID
2.77743	DamID
4.72279	DamID
3.15503	DamID
2.66276	DamID
4.23767	DamID
3.63599	DamID
4.17571	DamID
3.29688	DamID
4.18814	DamID
4.75055	DamID
4.2616	DamID
3.94082	DamID
4.12522	DamID
2.66932	DamID
2.76567	DamID
2.86629	DamID
3.04258	DamID
3.60314	DamID
2.37658	DamID
4.59502	DamID
4.16411	DamID
2.34044	DamID
4.04328	DamID
4.75562	DamID
4.73149	DamID
2.19033	DamID
3.3438	DamID
4.63984	DamID
3.33566	DamID
2.72099	DamID
2.74351	DamID
2.58206	DamID
4.5727	DamID
4.57235	DamID
3.79789	DamID
4.068	DamID
3.45712	DamID
4.33881	DamID
2.32634	DamID
2.62531	DamID
2.21484	DamID
1.72428	DamID
2.24304	DamID
1.07918	DamID
3.94596	DamID
3.97991	DamID
2.88874	DamID
4.97358	DamID
4.66785	DamID
4.11518	DamID
2.98543	DamID
3.65992	DamID
2.51322	DamID
4.15088	DamID
2.43933	DamID
4.74468	DamID
3.71592	DamID
3.88321	DamID
2.78533	DamID
3.97543	DamID
3.27439	DamID
3.91624	DamID
3.23855	DamID
2.61595	DamID
1.91908	DamID
4.45805	DamID
3.55979	DamID
4.52447	DamID
3.12743	DamID
4.50131	DamID
3.10653	DamID
3.7014	DamID
1.91381	DamID
3.74858	DamID
4.212	DamID
3.81231	DamID
3.72165	DamID
4.29257	DamID
3.74374	DamID
2.98989	DamID
4.55903	DamID
4.60859	DamID
4.52912	DamID
4.0493	DamID
3.11893	DamID
3.09342	DamID
1.79934	DamID
2.40312	DamID
4.47946	DamID
3.97882	DamID
4.01038	DamID
4.5218	DamID
4.63715	DamID
3.67201	DamID
3.23704	DamID
2.28103	DamID
2.69897	DamID
2.65514	DamID
4.41074	DamID
2.45179	DamID
3.0835	DamID
2.92788	DamID
2.50379	DamID
4.85797	DamID
2.80209	DamID
3.26007	DamID
4.17473	DamID
2.4216	DamID
3.71273	DamID
2.04922	DamID
1.85733	DamID
3.84603	DamID
4.34329	DamID
2.33646	DamID
5.10456	DamID
4.57018	DamID
3.8386	DamID
4.47963	DamID
3.5172	DamID
3.14019	DamID
2.43616	DamID
4.21109	DamID
3.73046	DamID
3.12937	DamID
3.50106	DamID
4.23674	DamID
2.97497	DamID
4.48044	DamID
3.32593	DamID
3.60746	DamID
4.03475	DamID
3.75626	DamID
3.93404	DamID
2.15836	DamID
1.90849	DamID
2.86923	DamID
3.43329	DamID
2.22011	DamID
2.50515	DamID
3.73086	DamID
4.76148	DamID
2.57749	DamID
3.20844	DamID
4.64676	DamID
2.60853	DamID
4.12411	DamID
1.97772	DamID
4.3352	DamID
3.57692	DamID
4.18577	DamID
3.75656	DamID
1.98677	DamID
2.79796	DamID
2.91169	DamID
2.40312	DamID
3.81889	DamID
2.47857	DamID
1.82607	DamID
2.82282	DamID
4.08034	DamID
1.74036	DamID
3.11661	DamID
3.14301	DamID
3.28262	DamID
2.91116	DamID
3.87645	DamID
4.49105	DamID
4.30503	DamID
3.61469	DamID
4.02999	DamID
4.39884	DamID
4.10322	DamID
3.80353	DamID
3.35564	DamID
4.49549	DamID
4.65221	DamID
4.07074	DamID
4.56086	DamID
3.85528	DamID
4.55858	DamID
2.95904	DamID
3.63236	DamID
3.85211	DamID
3.53908	DamID
2.04532	DamID
4.10958	DamID
2.68753	DamID
4.17473	DamID
3.12646	DamID
2.58206	DamID
4.21061	DamID
3.5731	DamID
3.15715	DamID
3.71096	DamID
3.5284	DamID
3.35622	DamID
4.17386	DamID
4.0812	DamID
3.54083	DamID
2.84073	DamID
2.6981	DamID
2.88874	DamID
2.87157	DamID
3.39863	DamID
3.08955	DamID
2.80482	DamID
3.7545	DamID
4.09975	DamID
3.91577	DamID
4.06569	DamID
4.54947	DamID
2.38917	DamID
4.68947	DamID
3.13672	DamID
3.66913	DamID
3.95216	DamID
3.93922	DamID
3.76328	DamID
4.13466	DamID
2.46835	DamID
3.96783	DamID
4.02288	DamID
2.85612	DamID
3.06819	DamID
3.27091	DamID
4.60136	DamID
4.69446	DamID
3.8109	DamID
3.89592	DamID
3.36605	DamID
3.72008	DamID
3.28149	DamID
4.27554	DamID
3.38093	DamID
4.19554	DamID
4.35467	DamID
4.66428	DamID
4.41332	DamID
4.62795	DamID
3.1271	DamID
3.25237	DamID
3.61868	DamID
4.35042	DamID
4.07107	DamID
3.28398	DamID
3.70355	DamID
3.72403	DamID
3.89653	DamID
3.62086	DamID
4.59534	DamID
2.93651	DamID
4.30436	DamID
2.51455	DamID
4.50804	DamID
2.67394	DamID
2.51455	DamID
4.40572	DamID
4.57125	DamID
4.85517	DamID
4.90435	DamID
4.25734	DamID
4.84499	DamID
4.6753	DamID
3.92392	DamID
4.45673	DamID
4.23942	DamID
3.70697	DamID
3.40398	DamID
2.43775	DamID
2.64836	DamID
4.9289	DamID
4.46567	DamID
4.16856	DamID
4.12011	DamID
4.36101	DamID
2.91009	DamID
4.32226	DamID
3.22994	DamID
3.42325	DamID
4.55729	DamID
4.30488	DamID
1.25527	DamID
3.48244	DamID
4.35689	DamID
4.37334	DamID
4.66491	DamID
3.95202	DamID
0.845098	DamID
4.31201	DamID
3.84942	DamID
4.32323	DamID
4.44888	DamID
4.22021	DamID
1.07918	DamID
3.1427	DamID
2.94448	DamID
4.07103	DamID
4.4821	DamID
3.96853	DamID
4.19912	DamID
1.65321	DamID
4.01473	DamID
2.81358	DamID
3.6844	DamID
0.30103	DamID
3.8761	DamID
2.82802	DamID
4.51444	DamID
4.71969	DamID
4.79292	DamID
2.48572	DamID
3.84311	DamID
3.46879	DamID
2.99255	DamID
1.96848	DamID
3.76448	DamID
4.59823	DamID
3.66351	DamID
4.40596	DamID
3.30211	DamChIC
0.845098	DamChIC
1.39794	DamChIC
3.70406	DamChIC
3.8477	DamChIC
3.38525	DamChIC
4.35738	DamChIC
4.00424	DamChIC
4.65191	DamChIC
2.52244	DamChIC
2.95134	DamChIC
3.05038	DamChIC
2.36922	DamChIC
1.76343	DamChIC
2.23805	DamChIC
3.01662	DamChIC
1.25527	DamChIC
4.23495	DamChIC
2.90687	DamChIC
3.89031	DamChIC
1.30103	DamChIC
4.00458	DamChIC
4.02263	DamChIC
3.90757	DamChIC
3.62644	DamChIC
2.06819	DamChIC
3.95732	DamChIC
3.83487	DamChIC
3.85661	DamChIC
3.89104	DamChIC
2.80754	DamChIC
2.7364	DamChIC
3.72673	DamChIC
2.48996	DamChIC
2.04532	DamChIC
2.233	DamChIC
3.58883	DamChIC
3.84887	DamChIC
4.36054	DamChIC
2.91593	DamChIC
3.26269	DamChIC
4.09433	DamChIC
2.73799	DamChIC
1.11394	DamChIC
3.33082	DamChIC
0.60206	DamChIC
3.92583	DamChIC
3.92127	DamChIC
3.69037	DamChIC
3.65562	DamChIC
2.02119	DamChIC
1.99123	DamChIC
3.16761	DamChIC
3.93273	DamChIC
4.1407	DamChIC
1.96379	DamChIC
4.05641	DamChIC
2.4624	DamChIC
2.64444	DamChIC
2.93298	DamChIC
2.15836	DamChIC
2.35218	DamChIC
4.03387	DamChIC
2.01703	DamChIC
3.76545	DamChIC
2.97909	DamChIC
2.88818	DamChIC
3.20222	DamChIC
2.29003	DamChIC
2.62221	DamChIC
2.50106	DamChIC
4.58157	DamChIC
2.68931	DamChIC
3.71349	DamChIC
3.0569	DamChIC
4.45631	DamChIC
4.19543	DamChIC
4.06543	DamChIC
3.63073	DamChIC
3.24403	DamChIC
2.29885	DamChIC
3.8177	DamChIC
3.68762	DamChIC
1.91908	DamChIC
4.06206	DamChIC
2.95856	DamChIC
4.16637	DamChIC
3.30792	DamChIC
3.17348	DamChIC
2.8055	DamChIC
3.09726	DamChIC
2.40654	DamChIC
3.2222	DamChIC
2.92221	DamChIC
2.54283	DamChIC
3.00732	DamChIC
3.34301	DamChIC
4.09318	DamChIC
4.31848	DamChIC
4.17771	DamChIC
3.08493	DamChIC
2.47129	DamChIC
2.98767	DamChIC
1.59106	DamChIC
3.33726	DamChIC
2.65225	DamChIC
3.02857	DamChIC
3.60466	DamChIC
1.51851	DamChIC
4.41179	DamChIC
4.1025	DamChIC
3.24797	DamChIC
2.72835	DamChIC
4.03286	DamChIC
3.05994	DamChIC
3.85272	DamChIC
3.70663	DamChIC
2.29226	DamChIC
3.17231	DamChIC
3.04805	DamChIC
4.23832	DamChIC
4.39308	DamChIC
3.9741	DamChIC
4.54612	DamChIC
3.76537	DamChIC
4.23132	DamChIC
3.53428	DamChIC
1.11394	DamChIC
2.85431	DamChIC
3.74273	DamChIC
4.42086	DamChIC
2.89597	DamChIC
4.03451	DamChIC
2.2878	DamChIC
2.74819	DamChIC
1.04139	DamChIC
2.5955	DamChIC
2.83696	DamChIC
2.15836	DamChIC
2.11727	DamChIC
4.03157	DamChIC
4.19084	DamChIC
3.71029	DamChIC
3.56098	DamChIC
1.86923	DamChIC
1.5563	DamChIC
4.1447	DamChIC
3.78866	DamChIC
3.80665	DamChIC
2.68664	DamChIC
3.23855	DamChIC
3.68601	DamChIC
3.6869	DamChIC
2.49969	DamChIC
3.96256	DamChIC
3.53135	DamChIC
2.04922	DamChIC
3.1934	DamChIC
4.03723	DamChIC
3.77648	DamChIC
3.86195	DamChIC
3.55473	DamChIC
3.64088	DamChIC
2.52375	DamChIC
3.83658	DamChIC
3.38399	DamChIC
3.20003	DamChIC
2.56467	DamChIC
3.99114	DamChIC
4.30311	DamChIC
4.28576	DamChIC
4.42174	DamChIC
3.2634	DamChIC
2.83885	DamChIC
3.87157	DamChIC
2.84386	DamChIC
2.36361	DamChIC
3.5966	DamChIC
3.92195	DamChIC
2.42651	DamChIC
4.50543	DamChIC
4.29221	DamChIC
4.22097	DamChIC
2.67394	DamChIC
3.35199	DamChIC
3.34301	DamChIC
2.93551	DamChIC
2.23045	DamChIC
3.4833	DamChIC
3.00173	DamChIC
4.18662	DamChIC
3.76671	DamChIC
4.12691	DamChIC
3.87645	DamChIC
3.65963	DamChIC
1.14613	DamChIC
4.31391	DamChIC
2.17898	DamChIC
2.50515	DamChIC
4.10072	DamChIC
3.72066	DamChIC
3.10823	DamChIC
3.56891	DamChIC
4.16962	DamChIC
4.07416	DamChIC
3.71349	DamChIC
4.29223	DamChIC
3.92345	DamChIC
3.76395	DamChIC
2.91328	DamChIC
3.00903	DamChIC
3.47596	DamChIC
3.32222	DamChIC
2.67486	DamChIC
4.47279	DamChIC
3.33706	DamChIC
3.88913	DamChIC
4.32848	DamChIC
4.06685	DamChIC
3.96553	DamChIC
3.76358	DamChIC
2.85003	DamChIC
3.10823	DamChIC
2.74429	DamChIC
2.58659	DamChIC
4.01816	DamChIC
1.98677	DamChIC
3.68024	DamChIC
3.82607	DamChIC
3.40892	DamChIC
2.98767	DamChIC
2.33846	DamChIC
3.41296	DamChIC
3.3442	DamChIC
4.31178	DamChIC
2.6561	DamChIC
3.71675	DamChIC
3.09691	DamChIC
2.48144	DamChIC
3.08493	DamChIC
4.7245	DamChIC
4.01271	DamChIC
2.64933	DamChIC
3.68133	DamChIC
3.60541	DamChIC
3.57113	DamChIC
3.28149	DamChIC
2.58092	DamChIC
1.39794	DamChIC
2.60853	DamChIC
3.34183	DamChIC
4.34612	DamChIC
3.09517	DamChIC
4.33588	DamChIC
4.053	DamChIC
3.48159	DamChIC
1	DamChIC
2.54654	DamChIC
1.82607	DamChIC
2.42325	DamChIC
2.92788	DamChIC
3.56538	DamChIC
2.63246	DamChIC
2.62221	DamChIC
2.98046	DamChIC
4.07697	DamChIC
1.14613	DamChIC
2.44091	DamChIC
3.86812	DamChIC
3.64375	DamChIC
3.03262	DamChIC
3.72469	DamChIC
3.22994	DamChIC
2.63949	DamChIC
2.51983	DamChIC
3.61941	DamChIC
4.21953	DamChIC
3.90135	DamChIC
4.28724	DamChIC
4.4868	DamChIC
2.32222	DamChIC
2.82347	DamChIC
3.75861	DamChIC
3.82724	DamChIC
3.30514	DamChIC
3.4877	DamChIC
4.22471	DamChIC
4.00949	DamChIC
3.69117	DamChIC
4.03527	DamChIC
3.31048	DamChIC
2.59439	DamChIC
3.37438	DamChIC
3.42521	DamChIC
3.97823	DamChIC
3.40449	DamChIC
3.81644	DamChIC
2.63548	DamChIC
4.20943	DamChIC
4.5497	DamChIC
3.0983	DamChIC
3.97612	DamChIC
3.99891	DamChIC
4.10295	DamChIC
2.98272	DamChIC
3.20439	DamChIC
3.91582	DamChIC
3.25237	DamChIC
3.65485	DamChIC
3.9127	DamChIC
4.49317	DamChIC
4.5119	DamChIC
4.22799	DamChIC
3.14301	DamChIC
3.46598	DamChIC
3.37967	DamChIC
3.05614	DamChIC
3.36754	DamChIC
3.70893	DamChIC
2.81954	DamChIC
3.74927	DamChIC
2.13354	DamChIC
3.89686	DamChIC
3.10857	DamChIC
3.51455	DamChIC
2.77159	DamChIC
3.8293	DamChIC
2.97081	DamChIC
2.52763	DamChIC
3.39217	DamChIC
4.0664	DamChIC
2.40654	DamChIC
3.84242	DamChIC
1.62325	DamChIC
4.24753	DamChIC
3.51654	DamChIC
3.91908	DamChIC
3.92117	DamChIC
3.27393	DamChIC
3.83001	DamChIC
3.61542	DamChIC
3.31952	DamChIC
3.7854	DamChIC
0.477121	DamChIC
3.98082	DamChIC
2.83759	DamChIC
1.5682	DamChIC
3.13322	DamChIC
3.94082	DamChIC
0	DamChIC
3.44994	DamChIC
2.83822	DamChIC
2.47712	DamChIC
2.7348	DamChIC
2.00432	DamChIC
2.83315	DamChIC
4.46045	DamChIC
2.91009	DamChIC
3.13956	DamChIC
3.96014	DamChIC
0.30103	DamChIC
3.81398	DamChIC
3.29885	DamChIC
2.97727	DamChIC
2.67943	DamChIC
3.6861	DamChIC
0.477121	DamChIC
3.82354	DamChIC
2.19312	DamChIC
4.37425	DamChIC
4.40262	DamChIC
0.954243	DamChIC
3.42193	DamChIC
0.90309	DamChIC
1.25527	DamChIC
1.47712	DamChIC
3.7767	DamChIC
3.97681	DamChIC
3.45894	DamChIC
4.48237	DamChIC
4.12814	DamChIC
4.79878	DamChIC
2.6721	DamChIC
3.01828	DamChIC
3.13066	DamChIC
2.53529	DamChIC
1.92942	DamChIC
2.37107	DamChIC
3.16435	DamChIC
1.25527	DamChIC
4.34784	DamChIC
3.00389	DamChIC
3.99255	DamChIC
1.39794	DamChIC
4.13542	DamChIC
4.15891	DamChIC
4.07423	DamChIC
3.70406	DamChIC
2.24055	DamChIC
4.08332	DamChIC
3.97243	DamChIC
3.98843	DamChIC
3.979	DamChIC
2.92993	DamChIC
2.84634	DamChIC
3.83181	DamChIC
2.6637	DamChIC
2.19312	DamChIC
2.41497	DamChIC
3.70234	DamChIC
3.97169	DamChIC
4.4914	DamChIC
3.1452	DamChIC
3.34889	DamChIC
4.19634	DamChIC
2.83442	DamChIC
1.41497	DamChIC
3.47494	DamChIC
0	DamChIC
0.477121	DamChIC
4.02955	DamChIC
4.01292	DamChIC
3.80339	DamChIC
3.74036	DamChIC
2.19312	DamChIC
2.15836	DamChIC
3.23629	DamChIC
3.99493	DamChIC
4.24294	DamChIC
2.09691	DamChIC
4.15954	DamChIC
2.59106	DamChIC
2.74194	DamChIC
3.01995	DamChIC
2.29226	DamChIC
2.48572	DamChIC
4.15857	DamChIC
2.22011	DamChIC
3.85534	DamChIC
3.05269	DamChIC
3.03342	DamChIC
3.31027	DamChIC
2.38917	DamChIC
2.71433	DamChIC
2.69897	DamChIC
4.7424	DamChIC
2.87679	DamChIC
3.80434	DamChIC
3.25648	DamChIC
4.57464	DamChIC
4.29535	DamChIC
4.18766	DamChIC
3.75128	DamChIC
3.34321	DamChIC
2.40824	DamChIC
3.92438	DamChIC
3.78753	DamChIC
2.02938	DamChIC
4.17249	DamChIC
3.06145	DamChIC
4.26112	DamChIC
3.42943	DamChIC
3.26482	DamChIC
3.00945	DamChIC
3.20222	DamChIC
2.50106	DamChIC
3.29557	DamChIC
3.0103	DamChIC
2.74351	DamChIC
3.08884	DamChIC
3.51335	DamChIC
4.22945	DamChIC
4.43529	DamChIC
4.27238	DamChIC
3.19089	DamChIC
2.55509	DamChIC
3.08814	DamChIC
1.83251	DamChIC
3.48841	DamChIC
2.76567	DamChIC
3.1271	DamChIC
3.71088	DamChIC
1.79239	DamChIC
4.5299	DamChIC
4.20442	DamChIC
3.36286	DamChIC
2.93044	DamChIC
4.15171	DamChIC
3.17464	DamChIC
3.96642	DamChIC
3.80523	DamChIC
2.49969	DamChIC
3.32408	DamChIC
3.16791	DamChIC
4.33574	DamChIC
4.50533	DamChIC
4.07022	DamChIC
4.69211	DamChIC
3.87978	DamChIC
4.34431	DamChIC
3.64276	DamChIC
1.60206	DamChIC
2.97864	DamChIC
3.86219	DamChIC
4.54609	DamChIC
3.01828	DamChIC
4.13742	DamChIC
2.4456	DamChIC
2.86864	DamChIC
1.32222	DamChIC
2.69984	DamChIC
2.91487	DamChIC
2.30103	DamChIC
2.22272	DamChIC
4.16853	DamChIC
4.30767	DamChIC
3.82653	DamChIC
3.73014	DamChIC
1.97313	DamChIC
1.85126	DamChIC
4.25044	DamChIC
3.90558	DamChIC
3.9014	DamChIC
2.79865	DamChIC
3.34596	DamChIC
3.79671	DamChIC
3.80223	DamChIC
2.56585	DamChIC
4.09719	DamChIC
3.61521	DamChIC
2.13672	DamChIC
3.28103	DamChIC
4.21381	DamChIC
3.91312	DamChIC
3.99224	DamChIC
3.6708	DamChIC
3.74749	DamChIC
2.66181	DamChIC
3.94689	DamChIC
3.49304	DamChIC
3.30664	DamChIC
2.77232	DamChIC
4.11988	DamChIC
4.41684	DamChIC
4.41906	DamChIC
4.56823	DamChIC
3.36286	DamChIC
2.9284	DamChIC
4.02608	DamChIC
3.01828	DamChIC
2.48855	DamChIC
3.68006	DamChIC
4.02193	DamChIC
2.57864	DamChIC
4.62722	DamChIC
4.40914	DamChIC
4.38252	DamChIC
2.78958	DamChIC
3.47611	DamChIC
3.47188	DamChIC
3.04571	DamChIC
2.33041	DamChIC
3.5682	DamChIC
3.10619	DamChIC
4.31551	DamChIC
3.86493	DamChIC
4.22891	DamChIC
4.04646	DamChIC
3.7542	DamChIC
1.74036	DamChIC
4.46199	DamChIC
2.31597	DamChIC
2.61066	DamChIC
4.20844	DamChIC
3.84893	DamChIC
3.25575	DamChIC
3.67071	DamChIC
4.28526	DamChIC
4.2145	DamChIC
3.79913	DamChIC
4.44311	DamChIC
4.05824	DamChIC
3.88885	DamChIC
3.07372	DamChIC
3.10958	DamChIC
3.57944	DamChIC
3.44295	DamChIC
2.83632	DamChIC
4.65815	DamChIC
3.4612	DamChIC
4.04202	DamChIC
4.45555	DamChIC
4.20925	DamChIC
4.14712	DamChIC
3.85382	DamChIC
2.993	DamChIC
3.21405	DamChIC
2.85612	DamChIC
2.65225	DamChIC
4.17479	DamChIC
2.26245	DamChIC
3.80305	DamChIC
3.92033	DamChIC
3.53097	DamChIC
3.07482	DamChIC
2.52114	DamChIC
3.50907	DamChIC
3.43056	DamChIC
4.44389	DamChIC
2.82802	DamChIC
3.85315	DamChIC
3.19229	DamChIC
2.63246	DamChIC
3.18554	DamChIC
4.84997	DamChIC
4.1259	DamChIC
2.75511	DamChIC
3.75838	DamChIC
3.69434	DamChIC
3.69557	DamChIC
3.38166	DamChIC
2.74115	DamChIC
1.6721	DamChIC
2.80003	DamChIC
3.50893	DamChIC
4.46942	DamChIC
3.24229	DamChIC
4.47344	DamChIC
4.20268	DamChIC
3.56241	DamChIC
1.23045	DamChIC
2.65225	DamChIC
1.94939	DamChIC
2.56348	DamChIC
3.01494	DamChIC
3.71324	DamChIC
2.83059	DamChIC
2.72428	DamChIC
3.07809	DamChIC
4.18483	DamChIC
1.32222	DamChIC
2.64147	DamChIC
3.97603	DamChIC
3.76178	DamChIC
3.14082	DamChIC
3.85576	DamChIC
3.34361	DamChIC
2.76641	DamChIC
2.65706	DamChIC
3.73846	DamChIC
4.32685	DamChIC
4.00715	DamChIC
4.41802	DamChIC
4.62812	DamChIC
2.45484	DamChIC
2.88818	DamChIC
3.84905	DamChIC
3.90918	DamChIC
3.39428	DamChIC
3.56241	DamChIC
4.3618	DamChIC
4.12424	DamChIC
3.79851	DamChIC
4.15235	DamChIC
3.41313	DamChIC
2.74115	DamChIC
3.46909	DamChIC
3.48259	DamChIC
4.12195	DamChIC
3.52061	DamChIC
3.93034	DamChIC
2.7348	DamChIC
4.34416	DamChIC
4.68671	DamChIC
3.19396	DamChIC
4.09715	DamChIC
4.14448	DamChIC
4.26385	DamChIC
3.08458	DamChIC
3.30103	DamChIC
4.03254	DamChIC
3.33905	DamChIC
3.79761	DamChIC
4.05934	DamChIC
4.61978	DamChIC
4.64268	DamChIC
4.347	DamChIC
3.25527	DamChIC
3.60563	DamChIC
3.53491	DamChIC
3.18013	DamChIC
3.5227	DamChIC
3.87134	DamChIC
2.94939	DamChIC
3.87927	DamChIC
2.25285	DamChIC
3.99952	DamChIC
3.20466	DamChIC
3.64256	DamChIC
2.87332	DamChIC
3.93922	DamChIC
3.06633	DamChIC
2.58771	DamChIC
3.46997	DamChIC
4.21508	DamChIC
2.47129	DamChIC
3.94161	DamChIC
0.845098	DamChIC
2.09342	DamChIC
4.40413	DamChIC
3.58906	DamChIC
4.01733	DamChIC
3.99996	DamChIC
1.11394	DamChIC
3.37712	DamChIC
3.96558	DamChIC
3.70209	DamChIC
3.41027	DamChIC
3.88829	DamChIC
1.25527	DamChIC
4.10281	DamChIC
2.95952	DamChIC
1.716	DamChIC
3.23603	DamChIC
4.0619	DamChIC
3.55121	DamChIC
2.98137	DamChIC
2.5977	DamChIC
2.94547	DamChIC
2.18469	DamChIC
1.07918	DamChIC
2.98632	DamChIC
4.58628	DamChIC
3.12123	DamChIC
3.24403	DamChIC
4.07842	DamChIC
0.30103	DamChIC
3.93364	DamChIC
3.44012	DamChIC
3.05881	DamChIC
2.7767	DamChIC
3.80003	DamChIC
0.778151	DamChIC
3.92309	DamChIC
2.36736	DamChIC
4.51156	DamChIC
4.55692	DamChIC
0.477121	DamChIC
0.477121	DamChIC
1.99123	ChIC
1.83885	ChIC
1.75587	ChIC
1.5682	ChIC
1.44716	ChIC
1.60206	ChIC
1.68124	ChIC
1.72428	ChIC
1.98227	ChIC
1.72428	ChIC
1.44716	ChIC
1.47712	ChIC
1.99564	ChIC
1.8451	ChIC
1.86923	ChIC
1.73239	ChIC
1.79239	ChIC
1.6721	ChIC
2.0086	ChIC
1.95904	ChIC
1.99564	ChIC
1.85733	ChIC
1.95904	ChIC
1.07918	ChIC
1.90309	ChIC
1.50515	ChIC
1.47712	ChIC
1.76343	ChIC
2.23805	ChIC
1.74819	ChIC
1.82607	ChIC
1.90849	ChIC
1.65321	ChIC
2.04922	ChIC
2.47857	ChIC
1.64345	ChIC
1.91381	ChIC
2.20412	ChIC
2.07918	ChIC
2.26245	ChIC
1.32222	ChIC
2.08279	ChIC
1.92942	ChIC
2	ChIC
1.88649	ChIC
1.63347	ChIC
1.38021	ChIC
1.44716	ChIC
1.94448	ChIC
2.11394	ChIC
1.72428	ChIC
1.9345	ChIC
1.86923	ChIC
1.95904	ChIC
2.11059	ChIC
1.65321	ChIC
1.73239	ChIC
1.90309	ChIC
1.50515	ChIC
2.24055	ChIC
2.05308	ChIC
2.09342	ChIC
2.07918	ChIC
2.24304	ChIC
1.89763	ChIC
1.90849	ChIC
1.94448	ChIC
1.95904	ChIC
1.76343	ChIC
2.0086	ChIC
2.29003	ChIC
1.11394	ChIC
1.44716	ChIC
1.50515	ChIC
2.02531	ChIC
1.14613	ChIC
2.0569	ChIC
1.8451	ChIC
2.17319	ChIC
1.23045	ChIC
1.79239	ChIC
1.94448	ChIC
2.16137	ChIC
2.20412	ChIC
1.96379	ChIC
2.13354	ChIC
2.14613	ChIC
1.70757	ChIC
1.82607	ChIC
1.47712	ChIC
1.77085	ChIC
2.0569	ChIC
1.6721	ChIC
2	ChIC
1.6902	ChIC
1.23045	ChIC
2.02938	ChIC
1.78533	ChIC
1.5563	ChIC
1.23045	ChIC
0.90309	ChIC
1.93952	ChIC
1.73239	ChIC
1.83251	ChIC
1.54407	ChIC
2.09342	ChIC
1.51851	ChIC
1.32222	ChIC
2.25768	ChIC
2.03342	ChIC
1.75587	ChIC
1.75587	ChIC
2.233	ChIC
1.89763	ChIC
2.10721	ChIC
2.02531	ChIC
1.97313	ChIC
1.91908	ChIC
2.09691	ChIC
2.11727	ChIC
1.66276	ChIC
1.92428	ChIC
1.97313	ChIC
1.61278	ChIC
1.74036	ChIC
1.92942	ChIC
2.18752	ChIC
1.88649	ChIC
1.96379	ChIC
2.00432	ChIC
1.99564	ChIC
1.65321	ChIC
1.5682	ChIC
1.90309	ChIC
1.43136	ChIC
1.20412	ChIC
1.90849	ChIC
1.53148	ChIC
1.98677	ChIC
1.97772	ChIC
1.47712	ChIC
1.81291	ChIC
1.62325	ChIC
1.34242	ChIC
1.75587	ChIC
1.53148	ChIC
1.66276	ChIC
2.0086	ChIC
1.92428	ChIC
1.79239	ChIC
1.50515	ChIC
1.98677	ChIC
1.80618	ChIC
2.15836	ChIC
1.88081	ChIC
2.07555	ChIC
1.94939	ChIC
1.32222	ChIC
1.77815	ChIC
1.38021	ChIC
2.08279	ChIC
1.80618	ChIC
1.57978	ChIC
2.20683	ChIC
2.04139	ChIC
2.0086	ChIC
2.05308	ChIC
1.73239	ChIC
1.20412	ChIC
1.98677	ChIC
1.54407	ChIC
1.49136	ChIC
2.07918	ChIC
1.5563	ChIC
2.29667	ChIC
2.64542	ChIC
1.97772	ChIC
1.66276	ChIC
2.44871	ChIC
1.70757	ChIC
2.11727	ChIC
1.77815	ChIC
1.6902	ChIC
2.16732	ChIC
1.61278	ChIC
1.75587	ChIC
1.98227	ChIC
1.5563	ChIC
2.20683	ChIC
2.02938	ChIC
2.13988	ChIC
2.21748	ChIC
1.65321	ChIC
1.38021	ChIC
2.13354	ChIC
1.47712	ChIC
1.90309	ChIC
1.59106	ChIC
1.64345	ChIC
1.66276	ChIC
1.9345	ChIC
2.07918	ChIC
1.86923	ChIC
1.716	ChIC
2.07555	ChIC
1.49136	ChIC
1.79239	ChIC
2.03342	ChIC
1.89763	ChIC
2.13672	ChIC
2.13033	ChIC
2.0569	ChIC
1.98677	ChIC
1.73239	ChIC
2.00432	ChIC
1.44716	ChIC
2.30963	ChIC
2.18469	ChIC
2.26717	ChIC
1.30103	ChIC
1.69897	ChIC
1.90849	ChIC
1.91381	ChIC
1.89763	ChIC
2.09342	ChIC
1.90849	ChIC
1.90309	ChIC
1.91908	ChIC
1.90849	ChIC
1.54407	ChIC
2.04922	ChIC
2.01703	ChIC
1.41497	ChIC
1.87506	ChIC
1.95904	ChIC
2.12057	ChIC
1.77815	ChIC
1.89763	ChIC
2.17609	ChIC
1.76343	ChIC
1.88649	ChIC
1.8451	ChIC
1.92428	ChIC
1.75587	ChIC
1.93952	ChIC
1.38021	ChIC
1.64345	ChIC
1.69897	ChIC
2.20952	ChIC
1.6902	ChIC
1.91381	ChIC
2.12385	ChIC
1.82607	ChIC
1.92942	ChIC
2.15534	ChIC
1.87506	ChIC
1.82607	ChIC
1.92428	ChIC
1.85126	ChIC
1.99564	ChIC
1.61278	ChIC
1.98227	ChIC
2.0086	ChIC
1.6721	ChIC
1.64345	ChIC
1.88081	ChIC
1.53148	ChIC
2.07918	ChIC
1.53148	ChIC
1.11394	ChIC
1.32222	ChIC
1.83251	ChIC
1.89763	ChIC
1.92428	ChIC
1.8451	ChIC
2.48001	ChIC
1.44716	ChIC
1.25527	ChIC
1.83251	ChIC
1.72428	ChIC
2.1271	ChIC
2.22272	ChIC
2.14301	ChIC
2.17609	ChIC
2.49415	ChIC
1.75587	ChIC
2.12385	ChIC
2.15534	ChIC
1.23045	ChIC
2.20412	ChIC
1.89763	ChIC
1.77085	ChIC
1.69897	ChIC
1.17609	ChIC
1.60206	ChIC
2.16435	ChIC
1.86923	ChIC
1.89209	ChIC
1.85126	ChIC
2.00432	ChIC
1.88649	ChIC
1.79934	ChIC
1.81954	ChIC
1.99564	ChIC
2.2833	ChIC
1.88081	ChIC
1.6721	ChIC
1.94939	ChIC
2.0607	ChIC
2.38021	ChIC
1.98677	ChIC
2.18469	ChIC
1.66276	ChIC
1.66276	ChIC
1.50515	ChIC
1.73239	ChIC
1.77085	ChIC
2.27646	ChIC
1.83251	ChIC
2.26482	ChIC
1.61278	ChIC
1.90309	ChIC
1.82607	ChIC
1.77815	ChIC
1.63347	ChIC
1.53148	ChIC
1.716	ChIC
2.03743	ChIC
2.35984	ChIC
1.99123	ChIC
2.30535	ChIC
1.51851	ChIC
1.98677	ChIC
2.36173	ChIC
2.15534	ChIC
2.11727	ChIC
1.86923	ChIC
1.94448	ChIC
1.83251	ChIC
1.6721	ChIC
2.08636	ChIC
1.79934	ChIC
2.51587	ChIC
1.65321	ChIC
1.716	ChIC
1.97313	ChIC
2.233	ChIC
2.26007	ChIC
2.2833	ChIC
1.86332	ChIC
2.11727	ChIC
1.74819	ChIC
2.38382	ChIC
1.716	ChIC
2.60638	ChIC
2.23805	ChIC
2.25285	ChIC
1.50515	ChIC
2.32222	ChIC
1.92942	ChIC
1.83885	ChIC
1.98677	ChIC
2.17609	ChIC
1.82607	ChIC
2.43136	ChIC
2.03743	ChIC
2.3483	ChIC
2.27416	ChIC
2.39794	ChIC
2.17898	ChIC
2.08636	ChIC
2.37107	ChIC
2.37475	ChIC
2.08279	ChIC
1.716	ChIC
2.37475	ChIC
2.16732	ChIC
2.76641	ChIC
2.45332	ChIC
2.20412	ChIC

## Sheet: ExtDataFig.1e_right
x	hue
1.76343	DamID
1.83885	DamID
2.41162	DamID
2.26007	DamID
2.0086	DamID
1.8451	DamID
2.25768	DamID
1.86332	DamID
1.63347	DamID
1.83885	DamID
2.0086	DamID
1.94448	DamID
1.96379	DamID
1.81954	DamID
2.14613	DamID
0.954243	DamID
2.33846	DamID
2.03342	DamID
2.57864	DamID
1.99123	DamID
1.6902	DamID
1.6902	DamID
1.88081	DamID
2.04922	DamID
1.82607	DamID
2.43457	DamID
1.97772	DamID
2.11727	DamID
2.08279	DamID
2.51983	DamID
1.82607	DamID
2.02938	DamID
2.12057	DamID
2.46389	DamID
1.95424	DamID
1.94448	DamID
3.26623	DamID
2.06446	DamID
2.38739	DamID
2.45179	DamID
2.55145	DamID
2.10037	DamID
1.90849	DamID
1.83251	DamID
1.61278	DamID
1.90309	DamID
2.0086	DamID
2.52375	DamID
2.13672	DamID
1.95904	DamID
2.59879	DamID
2.17898	DamID
2.44716	DamID
2.2878	DamID
1.92942	DamID
2.14613	DamID
2.28556	DamID
2.14613	DamID
2.06446	DamID
2.46835	DamID
2.43457	DamID
2.41497	DamID
2.26482	DamID
2.24797	DamID
2.00432	DamID
2.04139	DamID
1.79239	DamID
1.6902	DamID
1.90849	DamID
1.72428	DamID
2.45788	DamID
2.35793	DamID
2.22011	DamID
2.32838	DamID
2.56229	DamID
2.549	DamID
2.16732	DamID
2.233	DamID
2.35984	DamID
1.78533	DamID
1.66276	DamID
2.06819	DamID
2.35603	DamID
2.39967	DamID
2.34242	DamID
2.20683	DamID
2.19033	DamID
2.1038	DamID
2.24551	DamID
1.50515	DamID
1.76343	DamID
1.82607	DamID
1.83251	DamID
2	DamID
1	DamID
1.83885	DamID
2.07555	DamID
2.27184	DamID
2.62014	DamID
2.49831	DamID
2.31597	DamID
1.89763	DamID
2.23805	DamID
1.94939	DamID
2.14613	DamID
1.94448	DamID
2.51188	DamID
2.13354	DamID
2.34242	DamID
2.20412	DamID
2.29447	DamID
2.13033	DamID
2	DamID
3.18667	DamID
1.8451	DamID
1.77085	DamID
2.2878	DamID
2.2878	DamID
2.34044	DamID
2.5092	DamID
2.55023	DamID
2.44248	DamID
2.30535	DamID
1.23045	DamID
2.26482	DamID
2.24055	DamID
1.92942	DamID
2.14301	DamID
2.26482	DamID
2.05308	DamID
2.07555	DamID
2.35218	DamID
2.41497	DamID
2.21219	DamID
1.98227	DamID
1.8451	DamID
1.62325	DamID
0	DamID
1.79934	DamID
2.18184	DamID
2.38739	DamID
2.52634	DamID
2.38739	DamID
2.47422	DamID
2.16435	DamID
2.04922	DamID
2.29667	DamID
1.20412	DamID
1.74036	DamID
2.3784	DamID
1.86332	DamID
2.29667	DamID
2.22272	DamID
2.03743	DamID
2.54283	DamID
2.33646	DamID
2.15534	DamID
2.13672	DamID
1.25527	DamID
1.96848	DamID
1.36173	DamID
1.85733	DamID
2.09342	DamID
1.99564	DamID
1.99564	DamID
2.60206	DamID
2.31597	DamID
2.20952	DamID
2.44404	DamID
2.15534	DamID
2.41162	DamID
1.44716	DamID
2.3784	DamID
1.92428	DamID
2.16732	DamID
2.16435	DamID
2.29885	DamID
2.25527	DamID
2.44871	DamID
2.36361	DamID
2.03743	DamID
2.07555	DamID
2.34242	DamID
1.98227	DamID
1.66276	DamID
1.75587	DamID
1.86332	DamID
2.1271	DamID
2.21748	DamID
2.19033	DamID
2.26245	DamID
2.62118	DamID
2.28103	DamID
2.1271	DamID
2.44871	DamID
2.17026	DamID
2.16137	DamID
1.85126	DamID
2.30535	DamID
1.98227	DamID
2.59439	DamID
2.38202	DamID
1.86332	DamID
1.90309	DamID
2.15229	DamID
2.33041	DamID
2.07188	DamID
1.96848	DamID
1.73239	DamID
1.91908	DamID
2.0569	DamID
2.72754	DamID
2.06819	DamID
2.34242	DamID
2.04922	DamID
2.17026	DamID
2.25285	DamID
2.46389	DamID
2.45025	DamID
2.34242	DamID
1.92942	DamID
2.17609	DamID
2.04139	DamID
1.83885	DamID
1.77815	DamID
2.3483	DamID
2.49831	DamID
2.1959	DamID
2.42651	DamID
1.96379	DamID
2.15534	DamID
1.74036	DamID
1.79934	DamID
2.00432	DamID
2.1959	DamID
1.86332	DamID
2.17319	DamID
2.16732	DamID
2.22789	DamID
2.32428	DamID
2.04532	DamID
2.17898	DamID
2.70586	DamID
2.03342	DamID
2.20683	DamID
2.15534	DamID
2.32634	DamID
2.2833	DamID
2.13354	DamID
2.16137	DamID
2.16137	DamID
2.35411	DamID
2.18184	DamID
2.0086	DamID
1.87506	DamID
1.97772	DamID
1.89763	DamID
2.1038	DamID
2.23045	DamID
2.0086	DamID
1.97313	DamID
2.22789	DamID
2.26245	DamID
2.5832	DamID
2.14922	DamID
2.26007	DamID
2.3927	DamID
1.95424	DamID
2.0607	DamID
2.33646	DamID
1.716	DamID
2.07188	DamID
2.43297	DamID
2.11727	DamID
2.40312	DamID
2.32222	DamID
2.31806	DamID
2.3962	DamID
2.19033	DamID
2.00432	DamID
2.27184	DamID
2.14922	DamID
2.06446	DamID
2.32634	DamID
1.77815	DamID
2.32838	DamID
2.50243	DamID
2.68124	DamID
2.44716	DamID
2.56229	DamID
2.3962	DamID
2.22789	DamID
2.11394	DamID
2.31175	DamID
2.32838	DamID
2.1959	DamID
2.14613	DamID
2.1959	DamID
2.26951	DamID
2.04139	DamID
2.43616	DamID
2.02119	DamID
2.11059	DamID
1.96379	DamID
2.20412	DamID
1.98677	DamID
1.90849	DamID
2.11059	DamID
2.23805	DamID
2.53275	DamID
2.51983	DamID
2.28556	DamID
2.53275	DamID
2.48144	DamID
2.19033	DamID
2.05308	DamID
2.32838	DamID
2.0607	DamID
1.89763	DamID
2.01284	DamID
2.0086	DamID
2.71265	DamID
2.31175	DamID
2.30535	DamID
2.14613	DamID
2.27184	DamID
2.03743	DamID
1.99123	DamID
3.00217	DamID
2.15836	DamID
2.2833	DamID
2.18184	DamID
0.30103	DamID
2.34044	DamID
2.36549	DamID
2.27875	DamID
2.64542	DamID
2.42325	DamID
1.36173	DamID
2.12057	DamID
2.04139	DamID
2.2014	DamID
2.33846	DamID
2.26482	DamID
1.8451	DamID
1.94939	DamID
2.09342	DamID
1.98227	DamID
2.22272	DamID
2.03743	DamID
1.89763	DamID
1.23045	DamID
2.0569	DamID
1.85126	DamID
2.04532	DamID
0.477121	DamID
2.17609	DamID
3.62788	DamID
2.86688	DamID
2.43775	DamID
2.50379	DamID
2.3075	DamID
1.50515	DamID
2.1959	DamID
2.1959	DamID
1.91381	DamID
2.35984	DamID
2.50243	DamID
2.20412	DamID
2.31597	DamID
3.2335	DamChIC
0.60206	DamChIC
2.46835	DamChIC
3.51996	DamChIC
3.03743	DamChIC
3.70355	DamChIC
3.89603	DamChIC
3.85866	DamChIC
3.84404	DamChIC
3.306	DamChIC
2.38739	DamChIC
3.72469	DamChIC
3.35965	DamChIC
3.28443	DamChIC
3.30557	DamChIC
3.26811	DamChIC
1.32222	DamChIC
3.44576	DamChIC
3.20249	DamChIC
3.66745	DamChIC
2.27416	DamChIC
3.52647	DamChIC
2.95856	DamChIC
3.43886	DamChIC
3.69073	DamChIC
3.30814	DamChIC
3.52362	DamChIC
3.86463	DamChIC
3.50893	DamChIC
3.57241	DamChIC
3.56585	DamChIC
3.22141	DamChIC
3.6001	DamChIC
3.0461	DamChIC
2.95376	DamChIC
2.31387	DamChIC
3.47159	DamChIC
3.39707	DamChIC
3.58906	DamChIC
2.70329	DamChIC
3.00561	DamChIC
4.09788	DamChIC
3.27277	DamChIC
2.07555	DamChIC
3.23805	DamChIC
1.64345	DamChIC
3.25066	DamChIC
3.79141	DamChIC
2.79029	DamChIC
3.70766	DamChIC
2.77815	DamChIC
2.69373	DamChIC
3.78561	DamChIC
3.80536	DamChIC
3.86917	DamChIC
3.43807	DamChIC
3.21165	DamChIC
3.18949	DamChIC
3.13925	DamChIC
3.39898	DamChIC
3.03583	DamChIC
2.58546	DamChIC
3.61532	DamChIC
2.77887	DamChIC
3.14426	DamChIC
3.30664	DamChIC
2.80209	DamChIC
3.37291	DamChIC
3.00303	DamChIC
3.27277	DamChIC
2.37658	DamChIC
3.87789	DamChIC
2.50379	DamChIC
3.34223	DamChIC
2.97405	DamChIC
3.91371	DamChIC
3.08493	DamChIC
3.39076	DamChIC
3.60314	DamChIC
3.72583	DamChIC
2.50515	DamChIC
3.24969	DamChIC
3.61868	DamChIC
2.05308	DamChIC
3.79996	DamChIC
3.40976	DamChIC
3.75397	DamChIC
3.35315	DamChIC
3.47871	DamChIC
2.5563	DamChIC
3.15229	DamChIC
2.92634	DamChIC
3.1209	DamChIC
3.40175	DamChIC
2.86747	DamChIC
3.50106	DamChIC
3.01578	DamChIC
3.53782	DamChIC
3.70783	DamChIC
3.65137	DamChIC
3.92752	DamChIC
3.45347	DamChIC
3.75595	DamChIC
2.41497	DamChIC
3.2982	DamChIC
3.51772	DamChIC
3.93646	DamChIC
3.30081	DamChIC
2.92737	DamChIC
3.60895	DamChIC
3.3216	DamChIC
3.70766	DamChIC
2.68395	DamChIC
3.57252	DamChIC
3.46657	DamChIC
3.30578	DamChIC
3.82556	DamChIC
2.54033	DamChIC
3.447	DamChIC
3.35468	DamChIC
3.6621	DamChIC
3.96109	DamChIC
3.48615	DamChIC
3.67385	DamChIC
3.58995	DamChIC
3.71198	DamChIC
3.38346	DamChIC
1.78533	DamChIC
3.47871	DamChIC
3.5397	DamChIC
3.9174	DamChIC
3.85126	DamChIC
3.67201	DamChIC
2.78533	DamChIC
3.49638	DamChIC
1.95904	DamChIC
3.98605	DamChIC
2.90795	DamChIC
2.2878	DamChIC
3.4679	DamChIC
2.82086	DamChIC
3.68377	DamChIC
3.28668	DamChIC
2.65706	DamChIC
2.33041	DamChIC
2.54283	DamChIC
3.77503	DamChIC
2.98989	DamChIC
3.61773	DamChIC
3.05461	DamChIC
4.15758	DamChIC
3.64276	DamChIC
3.57921	DamChIC
3.08063	DamChIC
3.63022	DamChIC
3.46345	DamChIC
2.93247	DamChIC
3.66011	DamChIC
3.58172	DamChIC
3.32634	DamChIC
3.53744	DamChIC
2.95328	DamChIC
3.81178	DamChIC
3.5506	DamChIC
3.34792	DamChIC
3.52153	DamChIC
3.46494	DamChIC
2.83822	DamChIC
3.61521	DamChIC
4.13536	DamChIC
3.94106	DamChIC
3.7854	DamChIC
3.30255	DamChIC
3.2418	DamChIC
3.97786	DamChIC
3.0141	DamChIC
2.17319	DamChIC
2.83569	DamChIC
4.07298	DamChIC
3.13862	DamChIC
3.69845	DamChIC
3.59649	DamChIC
3.70398	DamChIC
3.60606	DamChIC
2.9952	DamChIC
3.27091	DamChIC
3.42012	DamChIC
2.67578	DamChIC
3.61045	DamChIC
3.37346	DamChIC
3.89326	DamChIC
3.5012	DamChIC
3.94792	DamChIC
3.4133	DamChIC
3.47319	DamChIC
3.00043	DamChIC
3.7721	DamChIC
3.71883	DamChIC
3.33846	DamChIC
3.69082	DamChIC
3.69425	DamChIC
3.80058	DamChIC
3.81258	DamChIC
3.65858	DamChIC
3.78426	DamChIC
3.57669	DamChIC
4.085	DamChIC
3.51041	DamChIC
3.76967	DamChIC
3.23779	DamChIC
2.40654	DamChIC
3.479	DamChIC
3.46702	DamChIC
2.58659	DamChIC
4.1035	DamChIC
4.26129	DamChIC
3.56431	DamChIC
3.84167	DamChIC
3.4609	DamChIC
3.33706	DamChIC
3.58478	DamChIC
2.74663	DamChIC
3.48869	DamChIC
3.43473	DamChIC
3.08529	DamChIC
3.77728	DamChIC
2.07188	DamChIC
3.22037	DamChIC
3.43981	DamChIC
3.63859	DamChIC
3.35755	DamChIC
2.84011	DamChIC
3.24403	DamChIC
3.58737	DamChIC
3.53122	DamChIC
2.55145	DamChIC
3.56844	DamChIC
3.38721	DamChIC
3.79225	DamChIC
2.6721	DamChIC
4.03109	DamChIC
3.36418	DamChIC
3.78774	DamChIC
3.79442	DamChIC
2.89982	DamChIC
3.48359	DamChIC
3.44871	DamChIC
3.22608	DamChIC
2.68931	DamChIC
2.49969	DamChIC
3.61077	DamChIC
4.01978	DamChIC
3.799	DamChIC
3.91719	DamChIC
3.98417	DamChIC
3.26975	DamChIC
2.32015	DamChIC
3.24055	DamChIC
2.04922	DamChIC
3.13226	DamChIC
3.05423	DamChIC
3.45148	DamChIC
2.54033	DamChIC
3.47144	DamChIC
3.33646	DamChIC
3.26951	DamChIC
1.04139	DamChIC
2.43136	DamChIC
3.6219	DamChIC
3.55145	DamChIC
3.35927	DamChIC
3.55871	DamChIC
3.84646	DamChIC
3.29137	DamChIC
3.14364	DamChIC
4.29907	DamChIC
3.76012	DamChIC
3.65639	DamChIC
3.70766	DamChIC
3.84379	DamChIC
3.4929	DamChIC
3.91577	DamChIC
3.52401	DamChIC
3.51295	DamChIC
3.67916	DamChIC
3.4908	DamChIC
3.66191	DamChIC
4.29802	DamChIC
3.89779	DamChIC
4.02333	DamChIC
4.00454	DamChIC
3.48444	DamChIC
3.54728	DamChIC
3.79837	DamChIC
3.49638	DamChIC
3.18611	DamChIC
3.80099	DamChIC
3.86646	DamChIC
3.93531	DamChIC
3.98146	DamChIC
3.83998	DamChIC
3.68034	DamChIC
3.69958	DamChIC
3.50065	DamChIC
3.5649	DamChIC
3.30792	DamChIC
3.32634	DamChIC
2.78319	DamChIC
3.27161	DamChIC
3.66314	DamChIC
3.89592	DamChIC
4.14032	DamChIC
3.81478	DamChIC
3.64699	DamChIC
3.02119	DamChIC
3.33183	DamChIC
3.40943	DamChIC
3.95856	DamChIC
3.69923	DamChIC
3.21643	DamChIC
3.68377	DamChIC
3.25334	DamChIC
3.97308	DamChIC
3.51667	DamChIC
4.10009	DamChIC
3.17289	DamChIC
3.61363	DamChIC
3.56205	DamChIC
3.62408	DamChIC
3.77924	DamChIC
4.25828	DamChIC
3.69679	DamChIC
3.72115	DamChIC
2.79934	DamChIC
3.77663	DamChIC
3.40773	DamChIC
3.79344	DamChIC
3.58546	DamChIC
3.53769	DamChIC
3.46746	DamChIC
3.36624	DamChIC
3.89894	DamChIC
3.67394	DamChIC
1.14613	DamChIC
3.37694	DamChIC
3.84615	DamChIC
2.75282	DamChIC
3.56691	DamChIC
3.48686	DamChIC
0.30103	DamChIC
3.76664	DamChIC
2.96755	DamChIC
3.67797	DamChIC
3.02202	DamChIC
3.18127	DamChIC
2.79099	DamChIC
4.12235	DamChIC
3.03941	DamChIC
3.54888	DamChIC
3.87338	DamChIC
0.30103	DamChIC
3.46909	DamChIC
2.89487	DamChIC
3.59218	DamChIC
3.69461	DamChIC
3.54617	DamChIC
0.60206	DamChIC
3.80604	DamChIC
2.50786	DamChIC
3.70355	DamChIC
3.81117	DamChIC
0.30103	DamChIC
3.39777	DamChIC
0	DamChIC
0.845098	DamChIC
2.66745	DamChIC
3.66745	DamChIC
3.21192	DamChIC
3.84516	DamChIC
4.05778	DamChIC
4.03655	DamChIC
4.02612	DamChIC
3.48373	DamChIC
2.53656	DamChIC
3.84652	DamChIC
3.53237	DamChIC
3.42144	DamChIC
3.43584	DamChIC
3.45025	DamChIC
1.6902	DamChIC
3.615	DamChIC
3.35315	DamChIC
3.81651	DamChIC
2.50243	DamChIC
3.6994	DamChIC
3.13001	DamChIC
3.60831	DamChIC
3.85878	DamChIC
3.47799	DamChIC
3.67988	DamChIC
4.04399	DamChIC
3.66727	DamChIC
3.71341	DamChIC
3.73464	DamChIC
3.38238	DamChIC
3.76208	DamChIC
3.27231	DamChIC
3.15806	DamChIC
2.58433	DamChIC
3.64048	DamChIC
3.55388	DamChIC
3.77576	DamChIC
2.94939	DamChIC
3.16465	DamChIC
4.24204	DamChIC
3.4283	DamChIC
2.30963	DamChIC
3.4143	DamChIC
0.30103	DamChIC
2.01284	DamChIC
3.38507	DamChIC
3.92158	DamChIC
2.96988	DamChIC
3.84936	DamChIC
3.01536	DamChIC
2.90741	DamChIC
3.93197	DamChIC
3.95593	DamChIC
4.01724	DamChIC
3.57415	DamChIC
3.37475	DamChIC
3.34811	DamChIC
3.27323	DamChIC
3.56443	DamChIC
3.24403	DamChIC
2.78462	DamChIC
3.77851	DamChIC
3.00217	DamChIC
3.26811	DamChIC
3.45209	DamChIC
3.00647	DamChIC
3.52297	DamChIC
3.1827	DamChIC
3.43886	DamChIC
2.65031	DamChIC
4.07185	DamChIC
2.73078	DamChIC
3.48359	DamChIC
3.16256	DamChIC
4.07773	DamChIC
3.24403	DamChIC
3.54642	DamChIC
3.77379	DamChIC
3.86635	DamChIC
2.72428	DamChIC
3.42878	DamChIC
3.76148	DamChIC
2.30963	DamChIC
3.95448	DamChIC
3.57183	DamChIC
3.90238	DamChIC
3.5253	DamChIC
3.63679	DamChIC
2.78746	DamChIC
3.30471	DamChIC
3.08314	DamChIC
3.29092	DamChIC
3.58636	DamChIC
3.06521	DamChIC
3.63185	DamChIC
3.21775	DamChIC
3.69037	DamChIC
3.86326	DamChIC
3.79267	DamChIC
4.06119	DamChIC
3.61857	DamChIC
3.87297	DamChIC
2.64444	DamChIC
3.50079	DamChIC
3.69294	DamChIC
4.06595	DamChIC
3.45576	DamChIC
3.09412	DamChIC
3.76118	DamChIC
3.47392	DamChIC
3.86864	DamChIC
2.8791	DamChIC
3.73384	DamChIC
3.6464	DamChIC
3.46672	DamChIC
3.97053	DamChIC
2.77232	DamChIC
3.61941	DamChIC
3.50338	DamChIC
3.79414	DamChIC
4.10326	DamChIC
3.62408	DamChIC
3.84161	DamChIC
3.74115	DamChIC
3.86958	DamChIC
3.54814	DamChIC
2.07188	DamChIC
3.64631	DamChIC
3.70303	DamChIC
4.08725	DamChIC
3.99708	DamChIC
3.81617	DamChIC
2.97909	DamChIC
3.63889	DamChIC
2.17319	DamChIC
4.14286	DamChIC
3.11327	DamChIC
2.53529	DamChIC
3.62418	DamChIC
3.01452	DamChIC
3.83885	DamChIC
3.45209	DamChIC
2.79727	DamChIC
2.53782	DamChIC
2.77085	DamChIC
3.92942	DamChIC
3.15957	DamChIC
3.78611	DamChIC
3.23578	DamChIC
4.33522	DamChIC
3.80277	DamChIC
3.75335	DamChIC
3.26007	DamChIC
3.78859	DamChIC
3.60991	DamChIC
3.20656	DamChIC
3.8003	DamChIC
3.78104	DamChIC
3.4679	DamChIC
3.70535	DamChIC
3.10243	DamChIC
3.96797	DamChIC
3.74107	DamChIC
3.50813	DamChIC
3.67934	DamChIC
3.60681	DamChIC
3.06558	DamChIC
3.77151	DamChIC
4.3044	DamChIC
4.1119	DamChIC
3.99162	DamChIC
3.46835	DamChIC
3.43152	DamChIC
4.15649	DamChIC
3.22401	DamChIC
2.48287	DamChIC
3.00775	DamChIC
4.2079	DamChIC
3.53845	DamChIC
3.86564	DamChIC
3.7273	DamChIC
3.90009	DamChIC
3.78262	DamChIC
3.17609	DamChIC
3.45515	DamChIC
3.57345	DamChIC
2.86923	DamChIC
3.7478	DamChIC
3.54568	DamChIC
4.0558	DamChIC
3.65992	DamChIC
4.09461	DamChIC
3.62273	DamChIC
3.62211	DamChIC
3.33985	DamChIC
3.96848	DamChIC
3.89404	DamChIC
3.48044	DamChIC
3.8557	DamChIC
3.86398	DamChIC
3.96393	DamChIC
3.97685	DamChIC
3.80774	DamChIC
3.95641	DamChIC
3.71858	DamChIC
4.24817	DamChIC
3.67934	DamChIC
3.92809	DamChIC
3.44498	DamChIC
2.54283	DamChIC
3.63629	DamChIC
3.64207	DamChIC
2.81224	DamChIC
4.32715	DamChIC
4.40195	DamChIC
3.76072	DamChIC
3.9874	DamChIC
3.63809	DamChIC
3.58161	DamChIC
3.72156	DamChIC
2.95999	DamChIC
3.63829	DamChIC
3.58546	DamChIC
3.25792	DamChIC
3.95279	DamChIC
2.4133	DamChIC
3.39707	DamChIC
3.59318	DamChIC
3.81211	DamChIC
3.5088	DamChIC
2.98767	DamChIC
3.39445	DamChIC
3.75043	DamChIC
3.69975	DamChIC
2.76118	DamChIC
3.74359	DamChIC
3.54283	DamChIC
3.94827	DamChIC
2.8293	DamChIC
4.20202	DamChIC
3.53618	DamChIC
3.93273	DamChIC
3.91824	DamChIC
3.07482	DamChIC
3.67099	DamChIC
3.58995	DamChIC
3.42325	DamChIC
2.935	DamChIC
2.82995	DamChIC
3.80414	DamChIC
4.19064	DamChIC
3.96553	DamChIC
4.09947	DamChIC
4.16026	DamChIC
3.36736	DamChIC
2.58433	DamChIC
3.42781	DamChIC
2.26007	DamChIC
3.31492	DamChIC
3.22089	DamChIC
3.63114	DamChIC
2.7767	DamChIC
3.62003	DamChIC
3.49969	DamChIC
3.41246	DamChIC
1.27875	DamChIC
2.64933	DamChIC
3.77525	DamChIC
3.73296	DamChIC
3.5417	DamChIC
3.74788	DamChIC
3.98245	DamChIC
3.49178	DamChIC
3.32139	DamChIC
4.46145	DamChIC
3.89664	DamChIC
3.80943	DamChIC
3.87483	DamChIC
4.01678	DamChIC
3.77327	DamChIC
4.05246	DamChIC
3.6894	DamChIC
3.61595	DamChIC
3.84473	DamChIC
3.59923	DamChIC
3.84504	DamChIC
4.44476	DamChIC
4.0881	DamChIC
4.17178	DamChIC
4.17319	DamChIC
3.66661	DamChIC
3.71692	DamChIC
3.92184	DamChIC
3.67025	DamChIC
3.36173	DamChIC
3.95631	DamChIC
4.00578	DamChIC
4.10353	DamChIC
4.15488	DamChIC
4.01758	DamChIC
3.82066	DamChIC
3.90417	DamChIC
3.71096	DamChIC
3.71858	DamChIC
3.47261	DamChIC
3.46909	DamChIC
2.95279	DamChIC
3.43616	DamChIC
3.83998	DamChIC
4.06494	DamChIC
4.30705	DamChIC
3.979	DamChIC
3.79851	DamChIC
3.20817	DamChIC
3.55084	DamChIC
3.58138	DamChIC
4.13245	DamChIC
3.89597	DamChIC
3.39164	DamChIC
3.85643	DamChIC
3.42045	DamChIC
4.14092	DamChIC
3.66332	DamChIC
4.24775	DamChIC
3.35334	DamChIC
3.78718	DamChIC
3.70234	DamChIC
3.78817	DamChIC
3.93671	DamChIC
4.41795	DamChIC
3.85169	DamChIC
3.87852	DamChIC
1	DamChIC
3.031	DamChIC
3.96614	DamChIC
3.55799	DamChIC
3.93018	DamChIC
3.7332	DamChIC
1.77815	DamChIC
3.70449	DamChIC
3.64572	DamChIC
3.49443	DamChIC
4.03711	DamChIC
3.82367	DamChIC
1.76343	DamChIC
3.5084	DamChIC
4.0092	DamChIC
3.04376	DamChIC
3.73488	DamChIC
3.64008	DamChIC
3.95751	DamChIC
3.17173	DamChIC
3.83973	DamChIC
3.30363	DamChIC
3.42797	DamChIC
0.845098	DamChIC
2.9987	DamChIC
4.28923	DamChIC
3.32077	DamChIC
3.71508	DamChIC
4.03595	DamChIC
1.51851	DamChIC
3.64345	DamChIC
3.10209	DamChIC
3.75435	DamChIC
3.85394	DamChIC
3.70586	DamChIC
1.11394	DamChIC
3.98731	DamChIC
2.77085	DamChIC
3.88919	DamChIC
3.99065	DamChIC
0.30103	DamChIC
0.954243	DamChIC
2.21484	ChIC
3.60358	ChIC
3.81836	ChIC
3.78604	ChIC
2.52892	ChIC
2.5955	ChIC
3.46374	ChIC
2.47712	ChIC
2.84572	ChIC
3.65215	ChIC
2.57171	ChIC
3.11294	ChIC
2.74115	ChIC
3.26435	ChIC
3.62439	ChIC
3.85211	ChIC
3.22737	ChIC
2.42975	ChIC
2.39967	ChIC
4.01149	ChIC
2.84572	ChIC
4.06685	ChIC
2.9425	ChIC
2.12057	ChIC
2.86451	ChIC
3.81987	ChIC
4.06386	ChIC
3.41647	ChIC
3.86475	ChIC
3.15076	ChIC
4.05534	ChIC
4.1208	ChIC
3.487	ChIC
3.4504	ChIC
3.70191	ChIC
2.78675	ChIC
4.1656	ChIC
4.08307	ChIC
4.07609	ChIC
4.15588	ChIC
3.62634	ChIC
4.00056	ChIC
3.57276	ChIC
3.90031	ChIC
2.33244	ChIC
4.02494	ChIC
3.96904	ChIC
3.59715	ChIC
3.32366	ChIC
3.34811	ChIC
2.36361	ChIC
3.01157	ChIC
3.09864	ChIC
2.62737	ChIC
3.31723	ChIC
2.94151	ChIC
2.36361	ChIC
3.78817	ChIC
3.70398	ChIC
3.52504	ChIC
3.18041	ChIC
2.52763	ChIC
4.12817	ChIC
3.81278	ChIC
3.10415	ChIC
3.85751	ChIC
3.14799	ChIC
2.4014	ChIC
4.14727	ChIC
4.20178	ChIC
3.64768	ChIC
3.03902	ChIC
3.09899	ChIC
3.30578	ChIC
2.67943	ChIC
3.27485	ChIC
4.06431	ChIC
2.80686	ChIC
4.44235	ChIC
3.71625	ChIC
4.11264	ChIC
4.02653	ChIC
3.77247	ChIC
4.43038	ChIC
2.75511	ChIC
3.56467	ChIC
2.68215	ChIC
3.59006	ChIC
3.70467	ChIC
3.2938	ChIC
3.76716	ChIC
2.77379	ChIC
2.63448	ChIC
4.14823	ChIC
2.39094	ChIC
2.68842	ChIC
2.67394	ChIC
4.14423	ChIC
2.13672	ChIC
3.72542	ChIC
3.66577	ChIC
4.19399	ChIC
3.66427	ChIC
2.75511	ChIC
3.06967	ChIC
1.92428	ChIC
3.55642	ChIC
2.56703	ChIC
4.39196	ChIC
4.35166	ChIC
3.75967	ChIC
3.60627	ChIC
3.53033	ChIC
3.71063	ChIC
2.40824	ChIC
4.12238	ChIC
2.84011	ChIC
3.62294	ChIC
3.4682	ChIC
2.6902	ChIC
3.73368	ChIC
2.15534	ChIC
4.12388	ChIC
4.1115	ChIC
2.15229	ChIC
3.9038	ChIC
3.53212	ChIC
4.17441	ChIC
3.27646	ChIC
4.25715	ChIC
3.89081	ChIC
2.83123	ChIC
4.14205	ChIC
4.00497	ChIC
3.2615	ChIC
3.51468	ChIC
4.10829	ChIC
2.55267	ChIC
3.78075	ChIC
2.62839	ChIC
2.58092	ChIC
4.03125	ChIC
3.52375	ChIC
2.98091	ChIC
3.88711	ChIC
3.50229	ChIC
2.0086	ChIC
3.69311	ChIC
4.04202	ChIC
2.43616	ChIC
2.06819	ChIC
3.49332	ChIC
4.00565	ChIC
3.19173	ChIC
2.59439	ChIC
4.08927	ChIC
2.48996	ChIC
3.06856	ChIC
4.0577	ChIC
2.85431	ChIC
4.1525	ChIC
3.93772	ChIC
3.77041	ChIC
4.08178	ChIC
3.31429	ChIC
3.71063	ChIC
3.56667	ChIC
3.64875	ChIC
3.7614	ChIC
3.72713	ChIC
4.17461	ChIC
2.79796	ChIC
4.07624	ChIC
3.58297	ChIC
3.50174	ChIC
3.67679	ChIC
4.14529	ChIC
3.41631	ChIC
4.03826	ChIC
4.18221	ChIC
4.14987	ChIC
3.42062	ChIC
3.0892	ChIC
2.79657	ChIC
3.7228	ChIC
3.81084	ChIC
3.75496	ChIC
3.63988	ChIC
4.14423	ChIC
4.11929	ChIC
3.63518	ChIC
3.76515	ChIC
3.8931	ChIC
3.17926	ChIC
3.98709	ChIC
3.48629	ChIC
3.97174	ChIC
3.38614	ChIC
4.12921	ChIC
4.1954	ChIC
4.12061	ChIC
3.62941	ChIC
3.94807	ChIC
4.24415	ChIC
2.41497	ChIC
3.90179	ChIC
4.19047	ChIC
4.21389	ChIC
3.90048	ChIC
4.13881	ChIC
4.36301	ChIC
4.08066	ChIC
4.09854	ChIC
4.26811	ChIC
4.01423	ChIC
3.50147	ChIC
4.25734	ChIC
4.30151	ChIC
4.35671	ChIC
3.911	ChIC
3.72607	ChIC
4.06461	ChIC
4.26505	ChIC
3.55108	ChIC
4.00479	ChIC
2.25285	ChIC
3.61077	ChIC
3.83001	ChIC
4.04591	ChIC
4.06333	ChIC
3.78447	ChIC
3.98322	ChIC
3.48373	ChIC
3.86776	ChIC
4.10164	ChIC
3.68664	ChIC
3.93455	ChIC
3.5978	ChIC
3.60021	ChIC
3.93747	ChIC
4.06711	ChIC
3.92752	ChIC
3.92433	ChIC
2.60959	ChIC
2.8109	ChIC
3.7647	ChIC
4.17009	ChIC
4.11203	ChIC
4.29959	ChIC
4.14373	ChIC
3.89845	ChIC
4.03354	ChIC
4.01047	ChIC
3.2413	ChIC
4.01699	ChIC
4.05698	ChIC
3.68904	ChIC
3.93029	ChIC
4.13504	ChIC
4.39485	ChIC
4.39169	ChIC
3.59572	ChIC
4.0508	ChIC
4.01267	ChIC
3.91365	ChIC
4.00004	ChIC
3.85588	ChIC
3.5636	ChIC
3.77743	ChIC
3.16524	ChIC
2.80482	ChIC
4.00604	ChIC
3.64856	ChIC
4.21521	ChIC
4.2464	ChIC
4.12176	ChIC
3.88536	ChIC
2.35793	ChIC
4.0503	ChIC
3.87466	ChIC
4.04147	ChIC
4.15863	ChIC
3.70595	ChIC
4.21304	ChIC
4.24529	ChIC
3.82975	ChIC
4.41539	ChIC
4.047	ChIC
3.42341	ChIC
4.15521	ChIC
4.04692	ChIC
3.96759	ChIC
3.88138	ChIC
3.42078	ChIC
3.67089	ChIC
4.37685	ChIC
4.14411	ChIC
3.47129	ChIC
3.98749	ChIC
4.2045	ChIC
3.88326	ChIC
3.9343	ChIC
4.28858	ChIC
3.68815	ChIC
4.31706	ChIC
3.76678	ChIC
4.09656	ChIC
4.24763	ChIC
3.85101	ChIC
4.20637	ChIC
3.89916	ChIC
4.1758	ChIC
3.42423	ChIC
3.625	ChIC
3.75028	ChIC
4.05511	ChIC
3.77159	ChIC
3.7834	ChIC
4.05061	ChIC
4.36838	ChIC
3.77757	ChIC
4.06292	ChIC
2.7356	ChIC
4.09906	ChIC
3.58872	ChIC
3.94364	ChIC
3.99251	ChIC
3.75366	ChIC
4.01132	ChIC
4.08672	ChIC
4.35211	ChIC
4.18806	ChIC
4.32795	ChIC
4.16492	ChIC
4.4221	ChIC
4.30274	ChIC
4.1697	ChIC
3.72916	ChIC
4.12424	ChIC
3.62808	ChIC
3.94483	ChIC
4.01051	ChIC
4.33967	ChIC
4.11133	ChIC
3.84541	ChIC
4.53921	ChIC
4.32956	ChIC
4.26522	ChIC
4.29128	ChIC
3.97736	ChIC
4.0799	ChIC
3.61731	ChIC
2.64444	ChIC
3.44747	ChIC
3.9618	ChIC
4.30423	ChIC
4.18461	ChIC
4.00238	ChIC
4.0642	ChIC
4.27701	ChIC
3.91503	ChIC
4.03599	ChIC
3.90934	ChIC
4.17263	ChIC
4.04669	ChIC
4.37101	ChIC
4.23289	ChIC
4.00406	ChIC
4.07022	ChIC
4.27476	ChIC
4.12824	ChIC
4.05477	ChIC
4.13466	ChIC
4.12382	ChIC
4.13421	ChIC
4.11334	ChIC
3.94345	ChIC
4.18415	ChIC
4.23333	ChIC
4.48985	ChIC

## Sheet: ExtDataFig.1f
x	y	hue
this_study	3.70406	Dam-LMNB1
this_study	3.8477	Dam-LMNB1
this_study	4.35738	Dam-LMNB1
this_study	4.00424	Dam-LMNB1
this_study	4.65191	Dam-LMNB1
this_study	4.23495	Dam-LMNB1
this_study	3.89031	Dam-LMNB1
this_study	4.00458	Dam-LMNB1
this_study	3.90757	Dam-LMNB1
this_study	3.95732	Dam-LMNB1
this_study	3.83487	Dam-LMNB1
this_study	3.85661	Dam-LMNB1
this_study	3.89104	Dam-LMNB1
this_study	3.72673	Dam-LMNB1
this_study	3.84887	Dam-LMNB1
this_study	4.36054	Dam-LMNB1
this_study	4.09433	Dam-LMNB1
this_study	3.92583	Dam-LMNB1
this_study	3.92127	Dam-LMNB1
this_study	3.93273	Dam-LMNB1
this_study	4.1407	Dam-LMNB1
this_study	4.05641	Dam-LMNB1
this_study	4.03387	Dam-LMNB1
this_study	3.76545	Dam-LMNB1
this_study	4.58157	Dam-LMNB1
this_study	3.71349	Dam-LMNB1
this_study	4.45631	Dam-LMNB1
this_study	4.19543	Dam-LMNB1
this_study	4.06543	Dam-LMNB1
this_study	3.8177	Dam-LMNB1
this_study	4.06206	Dam-LMNB1
this_study	4.16637	Dam-LMNB1
this_study	4.09318	Dam-LMNB1
this_study	4.31848	Dam-LMNB1
this_study	4.17771	Dam-LMNB1
this_study	4.41179	Dam-LMNB1
this_study	4.1025	Dam-LMNB1
this_study	4.03286	Dam-LMNB1
this_study	3.85272	Dam-LMNB1
this_study	3.70663	Dam-LMNB1
this_study	4.23832	Dam-LMNB1
this_study	4.39308	Dam-LMNB1
this_study	3.9741	Dam-LMNB1
this_study	4.54612	Dam-LMNB1
this_study	3.76537	Dam-LMNB1
this_study	4.23132	Dam-LMNB1
this_study	3.74273	Dam-LMNB1
this_study	4.42086	Dam-LMNB1
this_study	4.03451	Dam-LMNB1
this_study	4.19084	Dam-LMNB1
this_study	3.71029	Dam-LMNB1
this_study	4.1447	Dam-LMNB1
this_study	3.80665	Dam-LMNB1
this_study	3.96256	Dam-LMNB1
this_study	4.03723	Dam-LMNB1
this_study	3.77648	Dam-LMNB1
this_study	3.86195	Dam-LMNB1
this_study	3.83658	Dam-LMNB1
this_study	3.99114	Dam-LMNB1
this_study	4.30311	Dam-LMNB1
this_study	4.28576	Dam-LMNB1
this_study	4.42174	Dam-LMNB1
this_study	3.87157	Dam-LMNB1
this_study	3.92195	Dam-LMNB1
this_study	4.50543	Dam-LMNB1
this_study	4.29221	Dam-LMNB1
this_study	4.22097	Dam-LMNB1
this_study	4.18662	Dam-LMNB1
this_study	3.76671	Dam-LMNB1
this_study	4.12691	Dam-LMNB1
this_study	3.87645	Dam-LMNB1
this_study	4.31391	Dam-LMNB1
this_study	4.10072	Dam-LMNB1
this_study	3.72066	Dam-LMNB1
this_study	4.16962	Dam-LMNB1
this_study	4.07416	Dam-LMNB1
this_study	3.71349	Dam-LMNB1
this_study	4.29223	Dam-LMNB1
this_study	3.92345	Dam-LMNB1
this_study	3.76395	Dam-LMNB1
this_study	4.47279	Dam-LMNB1
this_study	3.88913	Dam-LMNB1
this_study	4.32848	Dam-LMNB1
this_study	4.06685	Dam-LMNB1
this_study	3.96553	Dam-LMNB1
this_study	3.76358	Dam-LMNB1
this_study	4.01816	Dam-LMNB1
this_study	3.82607	Dam-LMNB1
this_study	4.31178	Dam-LMNB1
this_study	3.71675	Dam-LMNB1
this_study	4.7245	Dam-LMNB1
this_study	4.01271	Dam-LMNB1
this_study	4.34612	Dam-LMNB1
this_study	4.33588	Dam-LMNB1
this_study	4.053	Dam-LMNB1
this_study	4.07697	Dam-LMNB1
this_study	3.86812	Dam-LMNB1
this_study	3.72469	Dam-LMNB1
this_study	4.21953	Dam-LMNB1
this_study	3.90135	Dam-LMNB1
this_study	4.28724	Dam-LMNB1
this_study	4.4868	Dam-LMNB1
this_study	3.75861	Dam-LMNB1
this_study	3.82724	Dam-LMNB1
this_study	4.22471	Dam-LMNB1
this_study	4.00949	Dam-LMNB1
this_study	4.03527	Dam-LMNB1
this_study	3.97823	Dam-LMNB1
this_study	3.81644	Dam-LMNB1
this_study	4.20943	Dam-LMNB1
this_study	4.5497	Dam-LMNB1
this_study	3.97612	Dam-LMNB1
this_study	3.99891	Dam-LMNB1
this_study	4.10295	Dam-LMNB1
this_study	3.91582	Dam-LMNB1
this_study	3.9127	Dam-LMNB1
this_study	4.49317	Dam-LMNB1
this_study	4.5119	Dam-LMNB1
this_study	4.22799	Dam-LMNB1
this_study	3.70893	Dam-LMNB1
this_study	3.74927	Dam-LMNB1
this_study	3.89686	Dam-LMNB1
this_study	3.8293	Dam-LMNB1
this_study	4.0664	Dam-LMNB1
this_study	3.84242	Dam-LMNB1
this_study	4.24753	Dam-LMNB1
this_study	3.91908	Dam-LMNB1
this_study	3.92117	Dam-LMNB1
this_study	3.83001	Dam-LMNB1
this_study	3.7854	Dam-LMNB1
this_study	3.98082	Dam-LMNB1
this_study	3.94082	Dam-LMNB1
this_study	4.46045	Dam-LMNB1
this_study	3.96014	Dam-LMNB1
this_study	3.81398	Dam-LMNB1
this_study	3.82354	Dam-LMNB1
this_study	4.37425	Dam-LMNB1
this_study	4.40262	Dam-LMNB1
this_study	3.7767	Dam-LMNB1
this_study	3.97681	Dam-LMNB1
this_study	4.48237	Dam-LMNB1
this_study	4.12814	Dam-LMNB1
this_study	4.79878	Dam-LMNB1
this_study	4.34784	Dam-LMNB1
this_study	3.99255	Dam-LMNB1
this_study	4.13542	Dam-LMNB1
this_study	4.15891	Dam-LMNB1
this_study	4.07423	Dam-LMNB1
this_study	3.70406	Dam-LMNB1
this_study	4.08332	Dam-LMNB1
this_study	3.97243	Dam-LMNB1
this_study	3.98843	Dam-LMNB1
this_study	3.979	Dam-LMNB1
this_study	3.83181	Dam-LMNB1
this_study	3.70234	Dam-LMNB1
this_study	3.97169	Dam-LMNB1
this_study	4.4914	Dam-LMNB1
this_study	4.19634	Dam-LMNB1
this_study	4.02955	Dam-LMNB1
this_study	4.01292	Dam-LMNB1
this_study	3.74036	Dam-LMNB1
this_study	3.99493	Dam-LMNB1
this_study	4.24294	Dam-LMNB1
this_study	4.15954	Dam-LMNB1
this_study	4.15857	Dam-LMNB1
this_study	3.85534	Dam-LMNB1
this_study	4.7424	Dam-LMNB1
this_study	3.80434	Dam-LMNB1
this_study	4.57464	Dam-LMNB1
this_study	4.29535	Dam-LMNB1
this_study	4.18766	Dam-LMNB1
this_study	3.75128	Dam-LMNB1
this_study	3.92438	Dam-LMNB1
this_study	3.78753	Dam-LMNB1
this_study	4.17249	Dam-LMNB1
this_study	4.26112	Dam-LMNB1
this_study	4.22945	Dam-LMNB1
this_study	4.43529	Dam-LMNB1
this_study	4.27238	Dam-LMNB1
this_study	3.71088	Dam-LMNB1
this_study	4.5299	Dam-LMNB1
this_study	4.20442	Dam-LMNB1
this_study	4.15171	Dam-LMNB1
this_study	3.96642	Dam-LMNB1
this_study	3.80523	Dam-LMNB1
this_study	4.33574	Dam-LMNB1
this_study	4.50533	Dam-LMNB1
this_study	4.07022	Dam-LMNB1
this_study	4.69211	Dam-LMNB1
this_study	3.87978	Dam-LMNB1
this_study	4.34431	Dam-LMNB1
this_study	3.86219	Dam-LMNB1
this_study	4.54609	Dam-LMNB1
this_study	4.13742	Dam-LMNB1
this_study	4.16853	Dam-LMNB1
this_study	4.30767	Dam-LMNB1
this_study	3.82653	Dam-LMNB1
this_study	4.25044	Dam-LMNB1
this_study	3.90558	Dam-LMNB1
this_study	3.9014	Dam-LMNB1
this_study	3.79671	Dam-LMNB1
this_study	3.80223	Dam-LMNB1
this_study	4.09719	Dam-LMNB1
this_study	4.21381	Dam-LMNB1
this_study	3.91312	Dam-LMNB1
this_study	3.99224	Dam-LMNB1
this_study	3.74749	Dam-LMNB1
this_study	3.94689	Dam-LMNB1
this_study	4.11988	Dam-LMNB1
this_study	4.41684	Dam-LMNB1
this_study	4.41906	Dam-LMNB1
this_study	4.56823	Dam-LMNB1
this_study	4.02608	Dam-LMNB1
this_study	4.02193	Dam-LMNB1
this_study	4.62722	Dam-LMNB1
this_study	4.40914	Dam-LMNB1
this_study	4.38252	Dam-LMNB1
this_study	4.31551	Dam-LMNB1
this_study	3.86493	Dam-LMNB1
this_study	4.22891	Dam-LMNB1
this_study	4.04646	Dam-LMNB1
this_study	3.7542	Dam-LMNB1
this_study	4.46199	Dam-LMNB1
this_study	4.20844	Dam-LMNB1
this_study	3.84893	Dam-LMNB1
this_study	4.28526	Dam-LMNB1
this_study	4.2145	Dam-LMNB1
this_study	3.79913	Dam-LMNB1
this_study	4.44311	Dam-LMNB1
this_study	4.05824	Dam-LMNB1
this_study	3.88885	Dam-LMNB1
this_study	4.65815	Dam-LMNB1
this_study	4.04202	Dam-LMNB1
this_study	4.45555	Dam-LMNB1
this_study	4.20925	Dam-LMNB1
this_study	4.14712	Dam-LMNB1
this_study	3.85382	Dam-LMNB1
this_study	4.17479	Dam-LMNB1
this_study	3.80305	Dam-LMNB1
this_study	3.92033	Dam-LMNB1
this_study	4.44389	Dam-LMNB1
this_study	3.85315	Dam-LMNB1
this_study	4.84997	Dam-LMNB1
this_study	4.1259	Dam-LMNB1
this_study	3.75838	Dam-LMNB1
this_study	4.46942	Dam-LMNB1
this_study	4.47344	Dam-LMNB1
this_study	4.20268	Dam-LMNB1
this_study	3.71324	Dam-LMNB1
this_study	4.18483	Dam-LMNB1
this_study	3.97603	Dam-LMNB1
this_study	3.76178	Dam-LMNB1
this_study	3.85576	Dam-LMNB1
this_study	3.73846	Dam-LMNB1
this_study	4.32685	Dam-LMNB1
this_study	4.00715	Dam-LMNB1
this_study	4.41802	Dam-LMNB1
this_study	4.62812	Dam-LMNB1
this_study	3.84905	Dam-LMNB1
this_study	3.90918	Dam-LMNB1
this_study	4.3618	Dam-LMNB1
this_study	4.12424	Dam-LMNB1
this_study	3.79851	Dam-LMNB1
this_study	4.15235	Dam-LMNB1
this_study	4.12195	Dam-LMNB1
this_study	3.93034	Dam-LMNB1
this_study	4.34416	Dam-LMNB1
this_study	4.68671	Dam-LMNB1
this_study	4.09715	Dam-LMNB1
this_study	4.14448	Dam-LMNB1
this_study	4.26385	Dam-LMNB1
this_study	4.03254	Dam-LMNB1
this_study	3.79761	Dam-LMNB1
this_study	4.05934	Dam-LMNB1
this_study	4.61978	Dam-LMNB1
this_study	4.64268	Dam-LMNB1
this_study	4.347	Dam-LMNB1
this_study	3.87134	Dam-LMNB1
this_study	3.87927	Dam-LMNB1
this_study	3.99952	Dam-LMNB1
this_study	3.93922	Dam-LMNB1
this_study	4.21508	Dam-LMNB1
this_study	3.94161	Dam-LMNB1
this_study	4.40413	Dam-LMNB1
this_study	4.01733	Dam-LMNB1
this_study	3.99996	Dam-LMNB1
this_study	3.96558	Dam-LMNB1
this_study	3.70209	Dam-LMNB1
this_study	3.88829	Dam-LMNB1
this_study	4.10281	Dam-LMNB1
this_study	4.0619	Dam-LMNB1
this_study	4.58628	Dam-LMNB1
this_study	4.07842	Dam-LMNB1
this_study	3.93364	Dam-LMNB1
this_study	3.80003	Dam-LMNB1
this_study	3.92309	Dam-LMNB1
this_study	4.51156	Dam-LMNB1
this_study	4.55692	Dam-LMNB1
this_study	3.51996	H3K27me3
this_study	3.03743	H3K27me3
this_study	3.89603	H3K27me3
this_study	3.85866	H3K27me3
this_study	3.84404	H3K27me3
this_study	3.44576	H3K27me3
this_study	3.66745	H3K27me3
this_study	3.52647	H3K27me3
this_study	3.43886	H3K27me3
this_study	3.52362	H3K27me3
this_study	3.86463	H3K27me3
this_study	3.50893	H3K27me3
this_study	3.57241	H3K27me3
this_study	3.6001	H3K27me3
this_study	3.39707	H3K27me3
this_study	3.58906	H3K27me3
this_study	4.09788	H3K27me3
this_study	3.25066	H3K27me3
this_study	3.79141	H3K27me3
this_study	3.80536	H3K27me3
this_study	3.86917	H3K27me3
this_study	3.21165	H3K27me3
this_study	3.61532	H3K27me3
this_study	3.14426	H3K27me3
this_study	3.87789	H3K27me3
this_study	3.34223	H3K27me3
this_study	3.91371	H3K27me3
this_study	3.08493	H3K27me3
this_study	3.39076	H3K27me3
this_study	3.24969	H3K27me3
this_study	3.79996	H3K27me3
this_study	3.75397	H3K27me3
this_study	3.53782	H3K27me3
this_study	3.70783	H3K27me3
this_study	3.65137	H3K27me3
this_study	3.60895	H3K27me3
this_study	3.3216	H3K27me3
this_study	3.57252	H3K27me3
this_study	3.30578	H3K27me3
this_study	3.82556	H3K27me3
this_study	3.6621	H3K27me3
this_study	3.96109	H3K27me3
this_study	3.48615	H3K27me3
this_study	3.67385	H3K27me3
this_study	3.58995	H3K27me3
this_study	3.71198	H3K27me3
this_study	3.5397	H3K27me3
this_study	3.9174	H3K27me3
this_study	3.67201	H3K27me3
this_study	3.68377	H3K27me3
this_study	3.28668	H3K27me3
this_study	3.77503	H3K27me3
this_study	3.61773	H3K27me3
this_study	3.63022	H3K27me3
this_study	3.58172	H3K27me3
this_study	3.32634	H3K27me3
this_study	3.53744	H3K27me3
this_study	3.34792	H3K27me3
this_study	3.61521	H3K27me3
this_study	4.13536	H3K27me3
this_study	3.94106	H3K27me3
this_study	3.7854	H3K27me3
this_study	3.97786	H3K27me3
this_study	4.07298	H3K27me3
this_study	3.69845	H3K27me3
this_study	3.59649	H3K27me3
this_study	3.70398	H3K27me3
this_study	3.89326	H3K27me3
this_study	3.5012	H3K27me3
this_study	3.94792	H3K27me3
this_study	3.4133	H3K27me3
this_study	3.7721	H3K27me3
this_study	3.69082	H3K27me3
this_study	3.69425	H3K27me3
this_study	3.65858	H3K27me3
this_study	3.78426	H3K27me3
this_study	3.57669	H3K27me3
this_study	4.085	H3K27me3
this_study	3.51041	H3K27me3
this_study	3.76967	H3K27me3
this_study	4.1035	H3K27me3
this_study	3.56431	H3K27me3
this_study	3.84167	H3K27me3
this_study	3.4609	H3K27me3
this_study	3.33706	H3K27me3
this_study	3.58478	H3K27me3
this_study	3.77728	H3K27me3
this_study	3.43981	H3K27me3
this_study	3.53122	H3K27me3
this_study	3.56844	H3K27me3
this_study	4.03109	H3K27me3
this_study	3.36418	H3K27me3
this_study	4.01978	H3K27me3
this_study	3.91719	H3K27me3
this_study	3.98417	H3K27me3
this_study	3.26951	H3K27me3
this_study	3.6219	H3K27me3
this_study	3.55871	H3K27me3
this_study	3.76012	H3K27me3
this_study	3.65639	H3K27me3
this_study	3.70766	H3K27me3
this_study	3.84379	H3K27me3
this_study	3.52401	H3K27me3
this_study	3.51295	H3K27me3
this_study	3.66191	H3K27me3
this_study	4.29802	H3K27me3
this_study	4.02333	H3K27me3
this_study	3.49638	H3K27me3
this_study	3.80099	H3K27me3
this_study	3.93531	H3K27me3
this_study	3.98146	H3K27me3
this_study	3.68034	H3K27me3
this_study	3.69958	H3K27me3
this_study	3.50065	H3K27me3
this_study	3.32634	H3K27me3
this_study	3.66314	H3K27me3
this_study	3.89592	H3K27me3
this_study	4.14032	H3K27me3
this_study	3.81478	H3K27me3
this_study	3.69923	H3K27me3
this_study	3.68377	H3K27me3
this_study	3.97308	H3K27me3
this_study	3.61363	H3K27me3
this_study	4.25828	H3K27me3
this_study	3.72115	H3K27me3
this_study	3.77663	H3K27me3
this_study	3.79344	H3K27me3
this_study	3.58546	H3K27me3
this_study	3.46746	H3K27me3
this_study	3.67394	H3K27me3
this_study	3.37694	H3K27me3
this_study	3.48686	H3K27me3
this_study	4.12235	H3K27me3
this_study	3.87338	H3K27me3
this_study	3.46909	H3K27me3
this_study	3.80604	H3K27me3
this_study	3.70355	H3K27me3
this_study	3.81117	H3K27me3
this_study	3.66745	H3K27me3
this_study	3.21192	H3K27me3
this_study	4.05778	H3K27me3
this_study	4.03655	H3K27me3
this_study	4.02612	H3K27me3
this_study	3.615	H3K27me3
this_study	3.81651	H3K27me3
this_study	3.6994	H3K27me3
this_study	3.13001	H3K27me3
this_study	3.60831	H3K27me3
this_study	3.85878	H3K27me3
this_study	3.67988	H3K27me3
this_study	4.04399	H3K27me3
this_study	3.66727	H3K27me3
this_study	3.71341	H3K27me3
this_study	3.76208	H3K27me3
this_study	3.64048	H3K27me3
this_study	3.55388	H3K27me3
this_study	3.77576	H3K27me3
this_study	4.24204	H3K27me3
this_study	3.38507	H3K27me3
this_study	3.92158	H3K27me3
this_study	3.84936	H3K27me3
this_study	3.95593	H3K27me3
this_study	4.01724	H3K27me3
this_study	3.37475	H3K27me3
this_study	3.77851	H3K27me3
this_study	3.26811	H3K27me3
this_study	4.07185	H3K27me3
this_study	3.48359	H3K27me3
this_study	4.07773	H3K27me3
this_study	3.24403	H3K27me3
this_study	3.54642	H3K27me3
this_study	3.77379	H3K27me3
this_study	3.42878	H3K27me3
this_study	3.76148	H3K27me3
this_study	3.95448	H3K27me3
this_study	3.90238	H3K27me3
this_study	3.69037	H3K27me3
this_study	3.86326	H3K27me3
this_study	3.79267	H3K27me3
this_study	3.45576	H3K27me3
this_study	3.76118	H3K27me3
this_study	3.47392	H3K27me3
this_study	3.73384	H3K27me3
this_study	3.46672	H3K27me3
this_study	3.97053	H3K27me3
this_study	3.79414	H3K27me3
this_study	4.10326	H3K27me3
this_study	3.62408	H3K27me3
this_study	3.84161	H3K27me3
this_study	3.74115	H3K27me3
this_study	3.86958	H3K27me3
this_study	3.70303	H3K27me3
this_study	4.08725	H3K27me3
this_study	3.81617	H3K27me3
this_study	3.01452	H3K27me3
this_study	3.83885	H3K27me3
this_study	3.45209	H3K27me3
this_study	3.92942	H3K27me3
this_study	3.15957	H3K27me3
this_study	3.78611	H3K27me3
this_study	3.80277	H3K27me3
this_study	3.75335	H3K27me3
this_study	3.78859	H3K27me3
this_study	3.78104	H3K27me3
this_study	3.4679	H3K27me3
this_study	3.70535	H3K27me3
this_study	3.96797	H3K27me3
this_study	3.50813	H3K27me3
this_study	3.77151	H3K27me3
this_study	4.3044	H3K27me3
this_study	4.1119	H3K27me3
this_study	3.99162	H3K27me3
this_study	4.15649	H3K27me3
this_study	4.2079	H3K27me3
this_study	3.86564	H3K27me3
this_study	3.7273	H3K27me3
this_study	3.90009	H3K27me3
this_study	4.0558	H3K27me3
this_study	3.65992	H3K27me3
this_study	4.09461	H3K27me3
this_study	3.62273	H3K27me3
this_study	3.62211	H3K27me3
this_study	3.96848	H3K27me3
this_study	3.8557	H3K27me3
this_study	3.86398	H3K27me3
this_study	3.80774	H3K27me3
this_study	3.95641	H3K27me3
this_study	3.71858	H3K27me3
this_study	4.24817	H3K27me3
this_study	3.67934	H3K27me3
this_study	3.92809	H3K27me3
this_study	4.32715	H3K27me3
this_study	3.76072	H3K27me3
this_study	3.9874	H3K27me3
this_study	3.63809	H3K27me3
this_study	3.58161	H3K27me3
this_study	3.72156	H3K27me3
this_study	3.95279	H3K27me3
this_study	3.39707	H3K27me3
this_study	3.59318	H3K27me3
this_study	3.69975	H3K27me3
this_study	3.74359	H3K27me3
this_study	4.20202	H3K27me3
this_study	3.53618	H3K27me3
this_study	3.91824	H3K27me3
this_study	4.19064	H3K27me3
this_study	4.09947	H3K27me3
this_study	4.16026	H3K27me3
this_study	3.63114	H3K27me3
this_study	3.41246	H3K27me3
this_study	3.77525	H3K27me3
this_study	3.73296	H3K27me3
this_study	3.74788	H3K27me3
this_study	4.46145	H3K27me3
this_study	3.89664	H3K27me3
this_study	3.80943	H3K27me3
this_study	3.87483	H3K27me3
this_study	4.01678	H3K27me3
this_study	3.6894	H3K27me3
this_study	3.61595	H3K27me3
this_study	3.84504	H3K27me3
this_study	4.44476	H3K27me3
this_study	4.0881	H3K27me3
this_study	4.17178	H3K27me3
this_study	3.67025	H3K27me3
this_study	3.95631	H3K27me3
this_study	4.10353	H3K27me3
this_study	4.15488	H3K27me3
this_study	3.82066	H3K27me3
this_study	3.90417	H3K27me3
this_study	3.71096	H3K27me3
this_study	3.46909	H3K27me3
this_study	3.43616	H3K27me3
this_study	3.83998	H3K27me3
this_study	4.06494	H3K27me3
this_study	4.30705	H3K27me3
this_study	3.979	H3K27me3
this_study	3.89597	H3K27me3
this_study	3.85643	H3K27me3
this_study	4.14092	H3K27me3
this_study	3.78718	H3K27me3
this_study	4.41795	H3K27me3
this_study	3.87852	H3K27me3
this_study	3.96614	H3K27me3
this_study	3.93018	H3K27me3
this_study	3.7332	H3K27me3
this_study	3.64572	H3K27me3
this_study	3.49443	H3K27me3
this_study	3.82367	H3K27me3
this_study	3.5084	H3K27me3
this_study	3.64008	H3K27me3
this_study	4.28923	H3K27me3
this_study	4.03595	H3K27me3
this_study	3.64345	H3K27me3
this_study	3.70586	H3K27me3
this_study	3.98731	H3K27me3
this_study	3.88919	H3K27me3
this_study	3.99065	H3K27me3
this_study	1	H3K27ac
this_study	1	H3K4me2
this_study	1	H3K36me3
this_study	1	PolII
this_study	1	ATAC
Gopalan	2.46538	H3K27ac
Gopalan	2.45637	H3K27ac
Gopalan	2.0607	H3K27ac
Gopalan	2.65225	H3K27ac
Gopalan	2.16137	H3K27ac
Gopalan	2.24304	H3K27ac
Gopalan	2.39445	H3K27ac
Gopalan	3.3294	H3K27ac
Gopalan	1.79934	H3K27ac
Gopalan	2.14922	H3K27ac
Gopalan	2.41996	H3K27ac
Gopalan	2.36549	H3K27ac
Gopalan	1.78533	H3K27ac
Gopalan	2.53148	H3K27ac
Gopalan	2.61384	H3K27ac
Gopalan	2.64933	H3K27ac
Gopalan	2.27875	H3K27ac
Gopalan	2.50243	H3K27ac
Gopalan	2.15534	H3K27ac
Gopalan	2.34635	H3K27ac
Gopalan	1.81954	H3K27ac
Gopalan	2.4609	H3K27ac
Gopalan	2.06819	H3K27ac
Gopalan	3.0103	H3K27ac
Gopalan	2.27184	H3K27ac
Gopalan	2.58546	H3K27ac
Gopalan	2.82282	H3K27ac
Gopalan	2.61909	H3K27ac
Gopalan	2.18469	H3K27ac
Gopalan	2.8109	H3K27ac
Gopalan	2.3784	H3K27ac
Gopalan	2.17026	H3K27ac
Gopalan	2.57634	H3K27ac
Gopalan	2.16435	H3K27ac
Gopalan	2.49415	H3K27ac
Gopalan	2.53656	H3K27ac
Gopalan	2.70329	H3K27ac
Gopalan	3.44138	H3K27ac
Gopalan	1.76343	H3K27ac
Gopalan	2.14301	H3K27ac
Gopalan	1.68124	H3K27ac
Gopalan	2.13988	H3K27ac
Gopalan	2.43775	H3K27ac
Gopalan	2.09342	H3K27ac
Gopalan	2.24304	H3K27ac
Gopalan	2.81425	H3K27ac
Gopalan	2.0086	H3K27ac
Gopalan	1.72428	H3K27ac
Gopalan	3.00518	H3K27ac
Gopalan	2.53148	H3K27ac
Gopalan	2.01284	H3K27ac
Gopalan	2.3927	H3K27ac
Gopalan	2.5302	H3K27ac
Gopalan	2.07555	H3K27ac
Gopalan	2.01284	H3K27ac
Gopalan	2	H3K27ac
Gopalan	2.82672	H3K27ac
Gopalan	2.91222	H3K27ac
Gopalan	2.02938	H3K27ac
Gopalan	2.40993	H3K27ac
Gopalan	2.64345	H3K27ac
Gopalan	2.48144	H3K27ac
Gopalan	1.75587	H3K27ac
Gopalan	2.38202	H3K27ac
Gopalan	2.96802	H3K27ac
Gopalan	3.13194	H3K27ac
Gopalan	2.13988	H3K27ac
Gopalan	2.23805	H3K27ac
Gopalan	2.15836	H3K27ac
Gopalan	2.83315	H3K27ac
Gopalan	2.36922	H3K27ac
Gopalan	2.55751	H3K27ac
Gopalan	2.65418	H3K27ac
Gopalan	2.42325	H3K27ac
Gopalan	2.97681	H3K27ac
Gopalan	1.99564	H3K27ac
Gopalan	2.29226	H3K27ac
Gopalan	2.62531	H3K27ac
Gopalan	2.02119	H3K27ac
Gopalan	2.33846	H3K27ac
Gopalan	2.76938	H3K27ac
Gopalan	3.12646	H3K27ac
Gopalan	2.13672	H3K27ac
Gopalan	3.39094	H3K27ac
Gopalan	2.64933	H3K27ac
Gopalan	2.22789	H3K27ac
Gopalan	2.93095	H3K27ac
Gopalan	3.0162	H3K27ac
Gopalan	1.4624	H3K27ac
Gopalan	2.36736	H3K27ac
Gopalan	2.25768	H3K27ac
Gopalan	2.20952	H3K27ac
Gopalan	2.03342	H3K27ac
Gopalan	2.43933	H3K27ac
Gopalan	3.01452	H3K27ac
Gopalan	2.96379	H3K27ac
Gopalan	1.8451	H3K27ac
Gopalan	2.17898	H3K27ac
Gopalan	2.25285	H3K27ac
Gopalan	2.08279	H3K27ac
Gopalan	2.09691	H3K27ac
Gopalan	2.60314	H3K27ac
Gopalan	2.91593	H3K27ac
Gopalan	2.35218	H3K27ac
Gopalan	2.33445	H3K27ac
Gopalan	2.6981	H3K27ac
Gopalan	2.88536	H3K27ac
Gopalan	2.92376	H3K27ac
Gopalan	2.98137	H3K27ac
Gopalan	2.19312	H3K27ac
Gopalan	2.43775	H3K27ac
Gopalan	2.38382	H3K27ac
Gopalan	2.2833	H3K27ac
Gopalan	2.54654	H3K27ac
Gopalan	2.10721	H3K27ac
Gopalan	2.29667	H3K27ac
Gopalan	2.28556	H3K27ac
Gopalan	2.54283	H3K27ac
Gopalan	2.14922	H3K27ac
Gopalan	2.70672	H3K27ac
Gopalan	3.30081	H3K27ac
Gopalan	2.48001	H3K27ac
Gopalan	1.86923	H3K27ac
Gopalan	2.7364	H3K27ac
Gopalan	2.63649	H3K27ac
Gopalan	2.70672	H3K27ac
Gopalan	2.27646	H3K27ac
Gopalan	2.61384	H3K27ac
Gopalan	2.60206	H3K27ac
Gopalan	2.49969	H3K27ac
Gopalan	2.4456	H3K27ac
Gopalan	2.49136	H3K27ac
Gopalan	2.5955	H3K27ac
Gopalan	2.60853	H3K27ac
Gopalan	2.07555	H3K27ac
Gopalan	2.13988	H3K27ac
Gopalan	2.51455	H3K27ac
Gopalan	2.04922	H3K27ac
Gopalan	2.25527	H3K27ac
Gopalan	1.4624	H3K27ac
Gopalan	2.18469	H3K27ac
Gopalan	2.28556	H3K27ac
Gopalan	3.28285	H3K27ac
Gopalan	2.13672	H3K27ac
Gopalan	2.90526	H3K27ac
Gopalan	2.15229	H3K27ac
Gopalan	2.53148	H3K27ac
Gopalan	2.14613	H3K27ac
Gopalan	2.76118	H3K27ac
Gopalan	2.45179	H3K27ac
Gopalan	2.12057	H3K27ac
Gopalan	2.42325	H3K27ac
Gopalan	1.93952	H3K27ac
Gopalan	3.14395	H3K27ac
Gopalan	2.72346	H3K27ac
Gopalan	2.14922	H3K27ac
Gopalan	2.29226	H3K27ac
Gopalan	2.58546	H3K27ac
Gopalan	2.14613	H3K27ac
Gopalan	1.72428	H3K27ac
Gopalan	2.97359	H3K27ac
Gopalan	3.12024	H3K27ac
Gopalan	1.85126	H3K27ac
Gopalan	2.34635	H3K27ac
Gopalan	2.94201	H3K27ac
Gopalan	2.10721	H3K27ac
Gopalan	2.45788	H3K27ac
Gopalan	2.71181	H3K27ac
Gopalan	2.4133	H3K27ac
Gopalan	2.93952	H3K27ac
Gopalan	3.33345	H3K27ac
Gopalan	2.69723	H3K27ac
Gopalan	2.34439	H3K27ac
Gopalan	2.76938	H3K27ac
Gopalan	1.98677	H3K27ac
Gopalan	2.15836	H3K27ac
Gopalan	2	H3K27ac
Gopalan	2.21484	H3K27ac
Gopalan	3.02284	H3K27ac
Gopalan	2.43933	H3K27ac
Gopalan	2.38202	H3K27ac
Gopalan	1.88649	H3K27ac
Gopalan	2.35793	H3K27ac
Gopalan	2.18469	H3K27ac
Gopalan	2.55023	H3K27ac
Gopalan	2.35984	H3K27ac
Gopalan	2.36736	H3K27ac
Gopalan	2.08991	H3K27ac
Gopalan	2.40483	H3K27ac
Gopalan	3.20978	H3K27ac
Gopalan	2.46538	H3K27ac
Gopalan	2.29226	H3K27ac
Gopalan	1.60206	H3K27ac
Gopalan	2.54407	H3K27ac
Gopalan	2.04139	H3K27ac
Gopalan	1.93952	H3K27ac
Gopalan	2.31175	H3K27ac
Gopalan	2.80956	H3K27ac
Gopalan	2.22789	H3K27ac
Gopalan	2.08991	H3K27ac
Gopalan	2.07188	H3K27ac
Gopalan	2.08279	H3K27ac
Gopalan	2.22272	H3K27ac
Gopalan	3.36474	H3K27ac
Gopalan	2.94596	H3K27ac
Gopalan	2.19033	H3K27ac
Gopalan	2.26245	H3K27ac
Gopalan	2.70415	H3K27ac
Gopalan	2.4183	H3K27ac
Gopalan	2.32634	H3K27ac
Gopalan	2.09691	H3K27ac
Gopalan	2.75511	H3K27ac
Gopalan	3.10037	H3K27ac
Gopalan	2.11394	H3K27ac
Gopalan	2.3075	H3K27ac
Gopalan	2.63849	H3K27ac
Gopalan	2.08636	H3K27ac
Gopalan	2.0086	H3K27ac
Gopalan	2.07555	H3K27ac
Gopalan	2.11059	H3K27ac
Gopalan	2.69461	H3K27ac
Gopalan	2.50243	H3K27ac
Gopalan	2.45939	H3K27ac
Gopalan	2.85854	H3K27ac
Gopalan	2.87448	H3K27ac
Gopalan	2.80072	H3K27ac
Gopalan	1.716	H3K27ac
Gopalan	2.83569	H3K27ac
Gopalan	2.96047	H3K27ac
Gopalan	1.91381	H3K27ac
Gopalan	2.04139	H3K27ac
Gopalan	1.64345	H3K27ac
Gopalan	2.3483	H3K27ac
Gopalan	2.42813	H3K27ac
Gopalan	2.25042	H3K27ac
Gopalan	2.43933	H3K27ac
Gopalan	2.04139	H3K27ac
Gopalan	2.51455	H3K27ac
Gopalan	2.4216	H3K27ac
Gopalan	1.89763	H3K27ac
Gopalan	2.84073	H3K27ac
Gopalan	1.76343	H3K27ac
Gopalan	2.18469	H3K27ac
Gopalan	2.16435	H3K27ac
Gopalan	2.14613	H3K27ac
Gopalan	2.61805	H3K27ac
Gopalan	2.17609	H3K27ac
Gopalan	2.10721	H3K27ac
Gopalan	1.95424	H3K27ac
Gopalan	2.02119	H3K27ac
Gopalan	2.3075	H3K27ac
Gopalan	2.59106	H3K27ac
Gopalan	2.89209	H3K27ac
Gopalan	1.88649	H3K27ac
Gopalan	2.98453	H3K27ac
Gopalan	2.53782	H3K27ac
Gopalan	3.05729	H3K27ac
Gopalan	2.53529	H3K27ac
Gopalan	1.78533	H3K27ac
Gopalan	2.35984	H3K27ac
Gopalan	2.62737	H3K27ac
Gopalan	2.68842	H3K27ac
Gopalan	1.90309	H3K27ac
Gopalan	2.77159	H3K27ac
Gopalan	2.51587	H3K27ac
Gopalan	2.62221	H3K27ac
Gopalan	2.76938	H3K27ac
Gopalan	2.19033	H3K27ac
Gopalan	2.95665	H3K27ac
Gopalan	3.11261	H3K27ac
Gopalan	2.22531	H3K27ac
Gopalan	2.00432	H3K27ac
Gopalan	1.79934	H3K27ac
Gopalan	2.22272	H3K27ac
Gopalan	2.42975	H3K27ac
Gopalan	2.01703	H3K27ac
Gopalan	2.8537	H3K27ac
Gopalan	2.29226	H3K27ac
Gopalan	2.35793	H3K27ac
Gopalan	2.02531	H3K27ac
Gopalan	2.5563	H3K27ac
Gopalan	2.33244	H3K27ac
Gopalan	2.3962	H3K27ac
Gopalan	1.83251	H3K27ac
Gopalan	1.97313	H3K27ac
Gopalan	2.29003	H3K27ac
Gopalan	2.64147	H3K27ac
Gopalan	2.27416	H3K27ac
Gopalan	2.55023	H3K27ac
Gopalan	2.12057	H3K27ac
Gopalan	2.35984	H3K27ac
Gopalan	2.34635	H3K27ac
Gopalan	1.98677	H3K27ac
Gopalan	2.9058	H3K27ac
Gopalan	2.17026	H3K27ac
Gopalan	2.98945	H3K27ac
Gopalan	2.07555	H3K27ac
Gopalan	2.74819	H3K27ac
Gopalan	2.2014	H3K27ac
Gopalan	2.1959	H3K27ac
Gopalan	2.50243	H3K27ac
Gopalan	2.89432	H3K27ac
Gopalan	2.5172	H3K27ac
Gopalan	2.29447	H3K27ac
Gopalan	2.65706	H3K27ac
Gopalan	2.3784	H3K27ac
Gopalan	3.06893	H3K27ac
Gopalan	1.90309	H3K27ac
Gopalan	2.37291	H3K27ac
Gopalan	2.10721	H3K27ac
Gopalan	1.92428	H3K27ac
Gopalan	2.3032	H3K27ac
Gopalan	2.68305	H3K27ac
Gopalan	2.59218	H3K27ac
Gopalan	1.85126	H3K27ac
Gopalan	2.30103	H3K27ac
Gopalan	2.33244	H3K27ac
Gopalan	2.5977	H3K27ac
Gopalan	2.17609	H3K27ac
Gopalan	2.96332	H3K27ac
Gopalan	3.01912	H3K27ac
Gopalan	2.8739	H3K27ac
Gopalan	2.46835	H3K27ac
Gopalan	1.90849	H3K27ac
Gopalan	3.07372	H3K27ac
Gopalan	2.1959	H3K27ac
Gopalan	2.25042	H3K27ac
Gopalan	3.51654	H3K27ac
Gopalan	2.32015	H3K27ac
Gopalan	2.61805	H3K27ac
Gopalan	2.50379	H3K27ac
Gopalan	2.10721	H3K27ac
Gopalan	2.62118	H3K27ac
Gopalan	2.47129	H3K27ac
Gopalan	1.96379	H3K27ac
Gopalan	2.233	H3K27ac
Gopalan	2.66464	H3K27ac
Gopalan	2.24797	H3K27ac
Gopalan	2.79865	H3K27ac
Gopalan	2.96284	H3K27ac
Gopalan	2.65225	H3K27ac
Gopalan	1.85126	H3K27ac
Gopalan	2.09691	H3K27ac
Gopalan	2.53782	H3K27ac
Gopalan	2.12057	H3K27ac
Gopalan	2.47567	H3K27ac
Gopalan	3.17667	H3K27ac
Gopalan	2.66652	H3K27ac
Gopalan	2.04532	H3K27ac
Gopalan	2.20412	H3K27ac
Gopalan	2.48714	H3K27ac
Gopalan	2.40824	H3K27ac
Gopalan	2.4216	H3K27ac
Gopalan	2.30103	H3K27ac
Gopalan	2.36173	H3K27ac
Gopalan	2.41664	H3K27ac
Gopalan	2.10721	H3K27ac
Gopalan	2.18184	H3K27ac
Gopalan	2.4216	H3K27ac
Gopalan	2.3032	H3K27ac
Gopalan	2.3032	H3K27ac
Gopalan	1.85126	H3K27ac
Gopalan	2.04532	H3K27ac
Gopalan	2.39445	H3K27ac
Gopalan	1.98677	H3K27ac
Gopalan	2.22789	H3K27ac
Gopalan	2.51055	H3K27ac
Gopalan	2.01703	H3K27ac
Gopalan	2.64246	H3K27ac
Gopalan	2.62839	H3K27ac
Gopalan	2.06446	H3K27ac
Gopalan	2.58092	H3K27ac
Gopalan	2.35411	H3K27ac
Gopalan	1.89763	H3K27ac
Gopalan	1.96379	H3K27ac
Gopalan	2.61384	H3K27ac
Gopalan	3.4014	H3K27ac
Gopalan	2.4843	H3K27ac
Gopalan	3.08672	H3K27ac
Gopalan	2.90849	H3K27ac
Gopalan	2.16732	H3K27ac
Gopalan	2.46389	H3K27ac
Gopalan	2.65321	H3K27ac
Gopalan	2.44871	H3K27ac
Gopalan	2.35411	H3K27ac
Gopalan	2.19312	H3K27ac
Gopalan	2.46538	H3K27ac
Gopalan	2.07555	H3K27ac
Gopalan	2.18184	H3K27ac
Gopalan	2.38561	H3K27ac
Gopalan	2.15836	H3K27ac
Gopalan	3.3485	H3K27ac
Gopalan	2.36361	H3K27ac
Gopalan	3.36903	H3K27ac
Gopalan	2.79934	H3K27ac
Gopalan	2.9284	H3K27ac
Gopalan	2.22789	H3K27ac
Gopalan	2.25285	H3K27ac
Gopalan	2.4014	H3K27ac
Gopalan	1.94448	H3K27ac
Gopalan	2.1038	H3K27ac
Gopalan	3.0162	H3K27ac
Gopalan	2.98677	H3K27ac
Gopalan	2.39794	H3K27ac
Gopalan	1.64345	H3K27ac
Gopalan	2.48572	H3K27ac
Gopalan	3.14208	H3K27ac
Gopalan	2.10721	H3K27ac
Gopalan	2.2014	H3K27ac
Gopalan	2.54033	H3K27ac
Gopalan	2.35603	H3K27ac
Gopalan	3.06408	H3K27ac
Gopalan	1.91908	H3K27ac
Gopalan	2.37475	H3K27ac
Gopalan	2.62221	H3K27ac
Gopalan	1.8451	H3K27ac
Gopalan	1.85126	H3K27ac
Gopalan	2.34439	H3K27ac
Gopalan	1.83251	H3K27ac
Gopalan	2.26951	H3K27ac
Gopalan	2.0569	H3K27ac
Gopalan	2.48287	H3K27ac
Gopalan	1.95424	H3K27ac
Gopalan	2.48855	H3K27ac
Gopalan	2.26717	H3K27ac
Gopalan	2.38382	H3K27ac
Gopalan	2.14301	H3K27ac
Gopalan	2.54407	H3K27ac
Gopalan	2.92737	H3K27ac
Gopalan	2.37291	H3K27ac
Gopalan	2.08991	H3K27ac
Gopalan	2.40483	H3K27ac
Gopalan	2.37658	H3K27ac
Gopalan	1.98227	H3K27ac
Gopalan	2.74507	H3K27ac
Gopalan	2.13988	H3K27ac
Gopalan	2.07188	H3K27ac
Gopalan	2.51055	H3K27ac
Gopalan	2.61595	H3K27ac
Gopalan	2.08636	H3K27ac
Gopalan	2.10721	H3K27ac
Gopalan	2.72016	H3K27ac
Gopalan	2.35603	H3K27ac
Gopalan	2.51188	H3K27ac
Gopalan	2.21484	H3K27ac
Gopalan	2.98543	H3K27ac
Gopalan	2.12057	H3K27ac
Gopalan	2.45179	H3K27ac
Gopalan	3.13481	H3K27ac
Gopalan	2.549	H3K27ac
Gopalan	2.06819	H3K27ac
Gopalan	2.13354	H3K27ac
Gopalan	1.74819	H3K27ac
Gopalan	2.45025	H3K27ac
Gopalan	3.14613	H3K27ac
Gopalan	2.15836	H3K27ac
Gopalan	2.79796	H3K27ac
Gopalan	2.33646	H3K27ac
Gopalan	2.26007	H3K27ac
Gopalan	2.79865	H3K27ac
Gopalan	1.83251	H3K27ac
Gopalan	2.36361	H3K27ac
Gopalan	2.45332	H3K27ac
Gopalan	2.85612	H3K27ac
Gopalan	2.55509	H3K27ac
Gopalan	2.52375	H3K27ac
Gopalan	1.92942	H3K27ac
Gopalan	2.53403	H3K27ac
Gopalan	1.90849	H3K27ac
Gopalan	2.37475	H3K27ac
Gopalan	2.7356	H3K27ac
Gopalan	2.14922	H3K27ac
Gopalan	2.48714	H3K27ac
Gopalan	2.32015	H3K27ac
Gopalan	3.00647	H3K27ac
Gopalan	2.75891	H3K27ac
Gopalan	2.5966	H3K27ac
Gopalan	2.52892	H3K27ac
Gopalan	3.0667	H3K27ac
Gopalan	3.25744	H3K27ac
Gopalan	2.70672	H3K27ac
Gopalan	2.23045	H3K27ac
Gopalan	3.02776	H3K27ac
Gopalan	2.55145	H3K27ac
Gopalan	2.04532	H3K27ac
Gopalan	2.18752	H3K27ac
Gopalan	2.21484	H3K27ac
Gopalan	2.88423	H3K27ac
Gopalan	2.36361	H3K27ac
Gopalan	2.22789	H3K27ac
Gopalan	2.1038	H3K27ac
Gopalan	2.08991	H3K27ac
Gopalan	2.60638	H3K27ac
Gopalan	2.18184	H3K27ac
Gopalan	2.02938	H3K27ac
Gopalan	2.70842	H3K27ac
Gopalan	2.50515	H3K27ac
Gopalan	1.89763	H3K27ac
Gopalan	2.11727	H3K27ac
Gopalan	1.74819	H3K27ac
Gopalan	2.57287	H3K27ac
Gopalan	2.15534	H3K27ac
Gopalan	2.53782	H3K27ac
Gopalan	2.23045	H3K27ac
Gopalan	3.20817	H3K27ac
Gopalan	2.07188	H3K27ac
Gopalan	2.58206	H3K27ac
Gopalan	2.11727	H3K27ac
Gopalan	1.9345	H3K27ac
Gopalan	2.15534	H3K27ac
Gopalan	2.27184	H3K27ac
Gopalan	2.26482	H3K27ac
Gopalan	2.2014	H3K27ac
Gopalan	2.56229	H3K27ac
Gopalan	2.80618	H3K27ac
Gopalan	1.99123	H3K27ac
Gopalan	2.90741	H3K27ac
Gopalan	2.27646	H3K27ac
Gopalan	2.5563	H3K27ac
Gopalan	2.33041	H3K27ac
Gopalan	2.73957	H3K27ac
Gopalan	2.00432	H3K27ac
Gopalan	2.96755	H3K27ac
Gopalan	2.60853	H3K27ac
Gopalan	2.2014	H3K27ac
Gopalan	2.2014	H3K27ac
Gopalan	1.74036	H3K27ac
Gopalan	2.08636	H3K27ac
Gopalan	1.78533	H3K27ac
Gopalan	2.8791	H3K27ac
Gopalan	2.24797	H3K27ac
Gopalan	2.63448	H3K27ac
Gopalan	2.50515	H3K27ac
Gopalan	1.85126	H3K27ac
Gopalan	2.0086	H3K27ac
Gopalan	3.09552	H3K27ac
Gopalan	2.39967	H3K27ac
Gopalan	2.89818	H3K27ac
Gopalan	2.98677	H3K27ac
Gopalan	2.71265	H3K27ac
Gopalan	2.65801	H3K27ac
Gopalan	2.01703	H3K27ac
Gopalan	1.86923	H3K27ac
Gopalan	2.42325	H3K27ac
Gopalan	2.05308	H3K27ac
Gopalan	2.69636	H3K27ac
Gopalan	2.45637	H3K27ac
Gopalan	2.90309	H3K27ac
Gopalan	2.16732	H3K27ac
Gopalan	2.69984	H3K27ac
Gopalan	2.58433	H3K27ac
Gopalan	1.6721	H3K27ac
Gopalan	2.62531	H3K27ac
Gopalan	2.72509	H3K27ac
Gopalan	1.96848	H3K27ac
Gopalan	2.41162	H3K27ac
Gopalan	3.22891	H3K27ac
Gopalan	3.27021	H3K27ac
Gopalan	2.38202	H3K27ac
Gopalan	2.35984	H3K27ac
Gopalan	2.70415	H3K27ac
Gopalan	2.88818	H3K27ac
Gopalan	2.17898	H3K27ac
Gopalan	3.18013	H3K27ac
Gopalan	2.0607	H3K27ac
Gopalan	2.13672	H3K27ac
Gopalan	2.52504	H3K27ac
Gopalan	2.77085	H3K27ac
Gopalan	1.8451	H3K27ac
Gopalan	2.24551	H3K27ac
Gopalan	1.95424	H3K27ac
Gopalan	2.4216	H3K27ac
Gopalan	2.98318	H3K27ac
Gopalan	2.51055	H3K27ac
Gopalan	2.79657	H3K27ac
Gopalan	2.85612	H3K27ac
Gopalan	2.18752	H3K27ac
Gopalan	2.43457	H3K27ac
Gopalan	2.46835	H3K27ac
Gopalan	2.46835	H3K27ac
Gopalan	2.28103	H3K27ac
Gopalan	2.04139	H3K27ac
Gopalan	1.98677	H3K27ac
Gopalan	2.90255	H3K27ac
Gopalan	2.60531	H3K27ac
Gopalan	1.86332	H3K27ac
Gopalan	2.7332	H3K27ac
Gopalan	2.19033	H3K27ac
Gopalan	2.73078	H3K27ac
Gopalan	2.36922	H3K27ac
Gopalan	2.21748	H3K27ac
Gopalan	1.57978	H3K27ac
Gopalan	3.29292	H3K27ac
Gopalan	2.2833	H3K27ac
Gopalan	2.27416	H3K27ac
Gopalan	2.02119	H3K27ac
Gopalan	3.19117	H3K27ac
Gopalan	2.14301	H3K27ac
Gopalan	2.24551	H3K27ac
Gopalan	1.94448	H3K27ac
Gopalan	2.70243	H3K27ac
Gopalan	2.32428	H3K27ac
Gopalan	2.48001	H3K27ac
Gopalan	2.95952	H3K27ac
Gopalan	2.51322	H3K27ac
Gopalan	2.29226	H3K27ac
Gopalan	3.0983	H3K27ac
Gopalan	2.15229	H3K27ac
Gopalan	1.97772	H3K27ac
Gopalan	1.96379	H3K27ac
Gopalan	1.93952	H3K27ac
Gopalan	2.86153	H3K27ac
Gopalan	3.17696	H3K27ac
Gopalan	2.15229	H3K27ac
Gopalan	2.99123	H3K27ac
Gopalan	2.89321	H3K27ac
Gopalan	2.4843	H3K27ac
Gopalan	2.12385	H3K27ac
Gopalan	2.16732	H3K27ac
Gopalan	2.4183	H3K27ac
Gopalan	2.30535	H3K27ac
Gopalan	2.64048	H3K27ac
Gopalan	2.53275	H3K27ac
Gopalan	1.91908	H3K27ac
Gopalan	2.27875	H3K27ac
Gopalan	2.00432	H3K27ac
Gopalan	2.33041	H3K27ac
Gopalan	2.29226	H3K27ac
Gopalan	1.6721	H3K27ac
Gopalan	1.82607	H3K27ac
Gopalan	2.76938	H3K27ac
Gopalan	2.9058	H3K27ac
Gopalan	1.97313	H3K27ac
Gopalan	2.00432	H3K27ac
Gopalan	2.21748	H3K27ac
Gopalan	2.18469	H3K27ac
Gopalan	3.1878	H3K27ac
Gopalan	1.98677	H3K27ac
Gopalan	2.70586	H3K27ac
Gopalan	2.63649	H3K27ac
Gopalan	2.56467	H3K27ac
Gopalan	2.9425	H3K27ac
Gopalan	3.22401	H3K27ac
Gopalan	2.90417	H3K27ac
Gopalan	2.65992	H3K27ac
Gopalan	2.28556	H3K27ac
Gopalan	2.17898	H3K27ac
Gopalan	3.0406	H3K27ac
Gopalan	1.75587	H3K27ac
Gopalan	2.48001	H3K27ac
Gopalan	2.43775	H3K27ac
Gopalan	2.53782	H3K27ac
Gopalan	2.16137	H3K27ac
Gopalan	2.37658	H3K27ac
Gopalan	2.3784	H3K27ac
Gopalan	2.68305	H3K27ac
Gopalan	3.09447	H3K27ac
Gopalan	2	H3K27ac
Gopalan	2.99695	H3K27ac
Gopalan	1.69897	H3K27ac
Gopalan	1.60206	H3K27ac
Gopalan	1.92942	H3K27ac
Gopalan	1.93952	H3K27ac
Gopalan	2.11394	H3K27ac
Gopalan	2.13672	H3K27ac
Gopalan	2.68395	H3K27ac
Gopalan	2.57749	H3K27ac
Gopalan	2.13354	H3K27ac
Gopalan	2.71767	H3K27ac
Gopalan	1.60206	H3K27ac
Gopalan	2.49415	H3K27ac
Gopalan	2.0086	H3K27ac
Gopalan	2.19866	H3K27ac
Gopalan	2.63548	H3K27ac
Gopalan	2.42651	H3K27ac
Gopalan	2.53782	H3K27ac
Gopalan	2.19866	H3K27ac
Gopalan	2.19033	H3K27ac
Gopalan	2.15836	H3K27ac
Gopalan	3.09412	H3K27ac
Gopalan	3.31994	H3K27ac
Gopalan	2.7332	H3K27ac
Gopalan	2.56937	H3K27ac
Gopalan	2.04532	H3K27ac
Gopalan	2.4456	H3K27ac
Gopalan	2.25042	H3K27ac
Gopalan	2.44404	H3K27ac
Gopalan	2.02531	H3K27ac
Gopalan	2.1271	H3K27ac
Gopalan	2.15229	H3K27ac
Gopalan	2.78247	H3K27ac
Gopalan	3.27161	H3K27ac
Gopalan	2.5682	H3K27ac
Gopalan	2.716	H3K27ac
Gopalan	1.95424	H3K27ac
Gopalan	2.55267	H3K27ac
Gopalan	2.57749	H3K27ac
Gopalan	2.21484	H3K27ac
Gopalan	2.22789	H3K27ac
Gopalan	2.53529	H3K27ac
Gopalan	2.26245	H3K27ac
Gopalan	2.0086	H3K27ac
Gopalan	2.14301	H3K27ac
Gopalan	2.02938	H3K27ac
Gopalan	3.07078	H3K27ac
Gopalan	2.79169	H3K27ac
Gopalan	2.07188	H3K27ac
Gopalan	2.15534	H3K27ac
Gopalan	2.68215	H3K27ac
Gopalan	2.78462	H3K27ac
Gopalan	2.27875	H3K27ac
Gopalan	2.58433	H3K27ac
Gopalan	2.61909	H3K27ac
Gopalan	2.4216	H3K27ac
Gopalan	2.5682	H3K27ac
Gopalan	2.26717	H3K27ac
Gopalan	2.28103	H3K27ac
Gopalan	1.92942	H3K27ac
Gopalan	3.19229	H3K27ac
Gopalan	2.09342	H3K27ac
Gopalan	2.15836	H3K27ac
Gopalan	2.46538	H3K27ac
Gopalan	2.67302	H3K27ac
Gopalan	1.77085	H3K27ac
Gopalan	2.84198	H3K27ac
Gopalan	2.0569	H3K27ac
Gopalan	2.91062	H3K27ac
Gopalan	2.09342	H3K27ac
Gopalan	2.26007	H3K27ac
Gopalan	2.46835	H3K27ac
Gopalan	2.53908	H3K27ac
Gopalan	2.46982	H3K27ac
Gopalan	2.3075	H3K27ac
Gopalan	2.45484	H3K27ac
Gopalan	1.97313	H3K27ac
Gopalan	2.13354	H3K27ac
Gopalan	2.92428	H3K27ac
Gopalan	2.26482	H3K27ac
Gopalan	3.09167	H3K27ac
Gopalan	2.79379	H3K27ac
Gopalan	1.716	H3K27ac
Gopalan	2.11727	H3K27ac
Gopalan	2.23045	H3K27ac
Gopalan	1.99564	H3K27ac
Gopalan	2.17898	H3K27ac
Gopalan	2.24304	H3K27ac
Gopalan	2.49969	H3K27ac
Gopalan	2.53403	H3K27ac
Gopalan	2.04922	H3K27ac
Gopalan	2.82737	H3K27ac
Gopalan	2.15229	H3K27ac
Gopalan	2.34635	H3K27ac
Gopalan	2.5172	H3K27ac
Gopalan	2.5302	H3K27ac
Gopalan	2.16435	H3K27ac
Gopalan	1.76343	H3K27ac
Gopalan	1.98227	H3K27ac
Gopalan	2.13354	H3K27ac
Gopalan	2.70586	H3K27ac
Gopalan	2.43933	H3K27ac
Gopalan	1.85126	H3K27ac
Gopalan	2.21748	H3K27ac
Gopalan	1.85733	H3K27ac
Gopalan	2.54407	H3K27ac
Gopalan	2.4609	H3K27ac
Gopalan	2.65514	H3K27ac
Gopalan	2.41664	H3K27ac
Gopalan	2.5966	H3K27ac
Gopalan	2.13672	H3K27ac
Gopalan	2.26951	H3K27ac
Gopalan	2.05308	H3K27ac
Gopalan	3.25188	H3K27ac
Gopalan	2.92428	H3K27ac
Gopalan	2.70927	H3K27ac
Gopalan	2.02119	H3K27ac
Gopalan	2.75282	H3K27ac
Gopalan	2.64147	H3K27ac
Gopalan	2.17026	H3K27ac
Gopalan	2.15229	H3K27ac
Gopalan	2.4843	H3K27ac
Gopalan	2.14613	H3K27ac
Gopalan	2.5966	H3K27ac
Gopalan	2.02938	H3K27ac
Gopalan	1.91908	H3K27ac
Gopalan	1.73239	H3K27ac
Gopalan	2.74351	H3K27ac
Gopalan	2.54158	H3K27ac
Gopalan	2.80209	H3K27ac
Gopalan	2.24797	H3K27ac
Gopalan	2.61805	H3K27ac
Gopalan	2.77159	H3K27ac
Gopalan	2.8451	H3K27ac
Gopalan	2.90091	H3K27ac
Gopalan	1.91908	H3K27ac
Gopalan	1.79239	H3K27ac
Gopalan	2.22272	H3K27ac
Gopalan	2.17898	H3K27ac
Gopalan	2.20683	H3K27ac
Gopalan	2.11059	H3K27ac
Gopalan	2.23553	H3K27ac
Gopalan	2.95085	H3K27ac
Gopalan	2.11394	H3K27ac
Gopalan	2.63448	H3K27ac
Gopalan	2.08279	H3K27ac
Gopalan	1.95904	H3K27ac
Gopalan	2.61595	H3K27ac
Gopalan	2.78746	H3K27ac
Gopalan	2.60423	H3K27ac
Gopalan	2.74586	H3K27ac
Gopalan	3.17551	H3K27ac
Gopalan	2.50786	H3K27ac
Gopalan	2.72263	H3K27ac
Gopalan	2.22789	H3K27ac
Gopalan	2.71767	H3K27ac
Gopalan	2.22011	H3K27ac
Gopalan	2.21219	H3K27ac
Gopalan	2.26245	H3K27ac
Gopalan	2.68574	H3K27ac
Gopalan	3.44638	H3K27ac
Gopalan	2.07918	H3K27ac
Gopalan	2.24055	H3K27ac
Gopalan	1.91381	H3K27ac
Gopalan	2.61172	H3K27ac
Gopalan	1.74819	H3K27ac
Gopalan	2.20683	H3K27ac
Gopalan	2.36736	H3K27ac
Gopalan	2.63548	H3K27ac
Gopalan	2.38021	H3K27ac
Gopalan	2.80686	H3K27ac
Gopalan	2.11394	H3K27ac
Gopalan	2.27416	H3K27ac
Gopalan	2.16137	H3K27ac
Gopalan	2.6637	H3K27ac
Gopalan	1.79239	H3K27ac
Gopalan	2.18469	H3K27ac
Gopalan	2.34242	H3K27ac
Gopalan	1.59106	H3K27ac
Gopalan	2.71517	H3K27ac
Gopalan	2	H3K27ac
Gopalan	2.18184	H3K27ac
Gopalan	2.92065	H3K27ac
Gopalan	2.67852	H3K27ac
Gopalan	2.75205	H3K27ac
Gopalan	3.02407	H3K27ac
Gopalan	3.31869	H3K27ac
Gopalan	2.30535	H3K27ac
Gopalan	2.68664	H3K27ac
Gopalan	2.75205	H3K27ac
Gopalan	2.17898	H3K27ac
Gopalan	2.26007	H3K27ac
Gopalan	2.11394	H3K27ac
Gopalan	2.40654	H3K27ac
Gopalan	2.8055	H3K27ac
Gopalan	1.98677	H3K27ac
Gopalan	2.26482	H3K27ac
Gopalan	2.72016	H3K27ac
Gopalan	2.26007	H3K27ac
Gopalan	3.1364	H3K27ac
Gopalan	2.25527	H3K27ac
Gopalan	2.96047	H3K27ac
Gopalan	2.07918	H3K27ac
Gopalan	2.46687	H3K27ac
Gopalan	2.62221	H3K27ac
Gopalan	2.43136	H3K27ac
Gopalan	2.60314	H3K27ac
Gopalan	2.74429	H3K27ac
Gopalan	2.30103	H3K27ac
Gopalan	1.96379	H3K27ac
Gopalan	3.14176	H3K27ac
Gopalan	2.86451	H3K27ac
Gopalan	2.49276	H3K27ac
Gopalan	2.16435	H3K27ac
Gopalan	2.02531	H3K27ac
Gopalan	2.56937	H3K27ac
Gopalan	1.89763	H3K27ac
Gopalan	2.02119	H3K27ac
Gopalan	2.99564	H3K27ac
Gopalan	2.94151	H3K27ac
Gopalan	2.58883	H3K27ac
Gopalan	2.59879	H3K27ac
Gopalan	2.18469	H3K27ac
Gopalan	2.68124	H3K27ac
Gopalan	3.00087	H3K27ac
Gopalan	2.02531	H3K27ac
Gopalan	2.68842	H3K27ac
Gopalan	2.76343	H3K27ac
Gopalan	2.65418	H3K27ac
Gopalan	2.52763	H3K27ac
Gopalan	2.05308	H3K27ac
Gopalan	2.08991	H3K27ac
Gopalan	2.29003	H3K27ac
Gopalan	2.31806	H3K27ac
Gopalan	2.16435	H3K27ac
Gopalan	2.21484	H3K27ac
Gopalan	2.22272	H3K27ac
Gopalan	2.78888	H3K27ac
Gopalan	2.74115	H3K27ac
Gopalan	1.77085	H3K27ac
Gopalan	3.10415	H3K27ac
Gopalan	1.99564	H3K27ac
Gopalan	2.14301	H3K27ac
Gopalan	2.67761	H3K27ac
Gopalan	2.1038	H3K27ac
Gopalan	2.16137	H3K27ac
Gopalan	2.21219	H3K27ac
Gopalan	2.29226	H3K27ac
Gopalan	1.96848	H3K27ac
Gopalan	1.96848	H3K27ac
Gopalan	2.74507	H3K27ac
Gopalan	2.39094	H3K27ac
Gopalan	3.28398	H3K27ac
Gopalan	2.70329	H3K27ac
Gopalan	2.61066	H3K27ac
Gopalan	1.97313	H3K27ac
Gopalan	2.66464	H3K27ac
Gopalan	2.38021	H3K27ac
Gopalan	2.41162	H3K27ac
Gopalan	1.77085	H3K27ac
Gopalan	2.43616	H3K27ac
Gopalan	3.29557	H3K27ac
Gopalan	2.24551	H3K27ac
Gopalan	2.82802	H3K27ac
Gopalan	2.83123	H3K27ac
Gopalan	2.63448	H3K27ac
Gopalan	2.77743	H3K27ac
Gopalan	2.35603	H3K27ac
Gopalan	2.29226	H3K27ac
Gopalan	1.82607	H3K27ac
Gopalan	2.86392	H3K27ac
Gopalan	2.37475	H3K27ac
Gopalan	3.40054	H3K27ac
Gopalan	3.06967	H3K27ac
Gopalan	2.61909	H3K27ac
Gopalan	2.31806	H3K27ac
Gopalan	2.12385	H3K27ac
Gopalan	2.35603	H3K27ac
Gopalan	2.31387	H3K27ac
Gopalan	2.81954	H3K27ac
Gopalan	2.61172	H3K27ac
Gopalan	2.17609	H3K27ac
Gopalan	2.24304	H3K27ac
Gopalan	2.14613	H3K27ac
Gopalan	2.78604	H3K27ac
Gopalan	2	H3K27ac
Gopalan	2.81823	H3K27ac
Gopalan	3.46864	H3K27ac
Gopalan	2.16732	H3K27ac
Gopalan	2.26007	H3K27ac
Gopalan	2.5955	H3K27ac
Gopalan	1.85126	H3K27ac
Gopalan	3.12057	H3K27ac
Gopalan	2.09342	H3K27ac
Gopalan	2.549	H3K27ac
Gopalan	2.33445	H3K27ac
Gopalan	2.56585	H3K27ac
Gopalan	2.72835	H3K27ac
Gopalan	2.07555	H3K27ac
Gopalan	2.21484	H3K27ac
Gopalan	2.7839	H3K27ac
Gopalan	2.40824	H3K27ac
Gopalan	3.22401	H3K27ac
Gopalan	2.24551	H3K27ac
Gopalan	2.39967	H3K27ac
Gopalan	3.06258	H3K27ac
Gopalan	2.31387	H3K27ac
Gopalan	2.16137	H3K27ac
Gopalan	2.39794	H3K27ac
Gopalan	3.09026	H3K27ac
Gopalan	2.76418	H3K27ac
Gopalan	2.26717	H3K27ac
Gopalan	2.51322	H3K27ac
Gopalan	2.64444	H3K27ac
Gopalan	2.58546	H3K27ac
Gopalan	2.67578	H3K27ac
Gopalan	2.64246	H3K27ac
Gopalan	2.45025	H3K27ac
Gopalan	2.26007	H3K27ac
Gopalan	2.54654	H3K27ac
Gopalan	2.11727	H3K27ac
Gopalan	2.67578	H3K27ac
Gopalan	1.99564	H3K27ac
Gopalan	2.20683	H3K27ac
Gopalan	2.27184	H3K27ac
Gopalan	2.19033	H3K27ac
Gopalan	2.95904	H3K27ac
Gopalan	2.36922	H3K27ac
Gopalan	2.26007	H3K27ac
Gopalan	2.49831	H3K27ac
Gopalan	2.38382	H3K27ac
Gopalan	3.08814	H3K27ac
Gopalan	2.51851	H3K27ac
Gopalan	2.617	H3K27ac
Gopalan	2.26951	H3K27ac
Gopalan	1.83251	H3K27ac
Gopalan	2.71181	H3K27ac
Gopalan	2.13988	H3K27ac
Gopalan	2.33646	H3K27ac
Gopalan	2.35984	H3K27ac
Gopalan	1.74819	H3K27ac
Gopalan	2.61066	H3K27ac
Gopalan	2.12057	H3K27ac
Gopalan	2.58995	H3K27ac
Gopalan	2.34439	H3K27ac
Gopalan	2.53148	H3K27ac
Gopalan	2.31806	H3K27ac
Gopalan	2.38739	H3K27ac
Gopalan	2.47712	H3K27ac
Gopalan	2.58546	H3K27ac
Gopalan	3.01242	H3K27ac
Gopalan	2	H3K27ac
Gopalan	2.21219	H3K27ac
Gopalan	2.07555	H3K27ac
Gopalan	2.13354	H3K27ac
Gopalan	2.10037	H3K27ac
Gopalan	1.83251	H3K27ac
Gopalan	3.20683	H3K27ac
Gopalan	2.38202	H3K27ac
Gopalan	2.30535	H3K27ac
Gopalan	2.03743	H3K27ac
Gopalan	2.62428	H3K27ac
Gopalan	2.67669	H3K27ac
Gopalan	2.92531	H3K27ac
Gopalan	3.08743	H3K27ac
Gopalan	2.43933	H3K27ac
Gopalan	2.35984	H3K27ac
Gopalan	2.24304	H3K27ac
Gopalan	2.32634	H3K27ac
Gopalan	3.36717	H3K27ac
Gopalan	2.18469	H3K27ac
Gopalan	2.94101	H3K27ac
Gopalan	2.82478	H3K27ac
Gopalan	3.0187	H3K27ac
Gopalan	2.32838	H3K27ac
Gopalan	3.25042	H3K27ac
Gopalan	2.16732	H3K27ac
Gopalan	2.67669	H3K27ac
Gopalan	2.95999	H3K27ac
Gopalan	2.55751	H3K27ac
Gopalan	1.8451	H3K27ac
Gopalan	2.4624	H3K27ac
Gopalan	1.6902	H3K27ac
Gopalan	3.14208	H3K27ac
Gopalan	2.8488	H3K27ac
Gopalan	1.87506	H3K27ac
Gopalan	2.64345	H3K27ac
Gopalan	3.29403	H3K27ac
Gopalan	2.04922	H3K27ac
Gopalan	3.03302	H3K27ac
Gopalan	2.85187	H3K27ac
Gopalan	2.34242	H3K27ac
Gopalan	2.50651	H3K27ac
Gopalan	1.83251	H3K27ac
Gopalan	2.20683	H3K27ac
Gopalan	2.51983	H3K27ac
Gopalan	1.98677	H3K27ac
Gopalan	2.32428	H3K27ac
Gopalan	2.78247	H3K27ac
Gopalan	1.83251	H3K27ac
Gopalan	2.67486	H3K27ac
Gopalan	2.03743	H3K27ac
Gopalan	2.49831	H3K27ac
Gopalan	2.49693	H3K27ac
Gopalan	2.83632	H3K27ac
Gopalan	3.15381	H3K27ac
Gopalan	2.67943	H3K27ac
Gopalan	2.42325	H3K27ac
Gopalan	2.67578	H3K27ac
Gopalan	2.43136	H3K27ac
Gopalan	2.43933	H3K27ac
Gopalan	2.4133	H3K27ac
Gopalan	2.06819	H3K27ac
Gopalan	2.02119	H3K27ac
Gopalan	2.549	H3K27ac
Gopalan	2.75815	H3K27ac
Gopalan	2.09691	H3K27ac
Gopalan	2.06819	H3K27ac
Gopalan	2.40312	H3K27ac
Gopalan	2.42651	H3K27ac
Gopalan	2.74273	H3K27ac
Gopalan	2.25768	H3K27ac
Gopalan	2.48714	H3K27ac
Gopalan	2.38382	H3K27ac
Gopalan	3.56937	H3K27ac
Gopalan	2.16137	H3K27ac
Gopalan	2.29667	H3K27ac
Gopalan	2.1959	H3K27ac
Gopalan	2.51983	H3K27ac
Gopalan	2.35218	H3K27ac
Gopalan	2.25768	H3K27ac
Gopalan	2.88986	H3K27ac
Gopalan	2.35984	H3K27ac
Gopalan	2.02119	H3K27ac
Gopalan	2.96708	H3K27ac
Gopalan	2.3075	H3K27ac
Gopalan	2.86332	H3K27ac
Gopalan	2.03342	H3K27ac
Gopalan	2.85431	H3K27ac
Gopalan	2.57634	H3K27ac
Gopalan	2.78817	H3K27ac
Gopalan	1.87506	H3K27ac
Gopalan	2.54531	H3K27ac
Gopalan	2.52244	H3K27ac
Gopalan	3.23955	H3K27ac
Gopalan	2.57054	H3K27ac
Gopalan	2.53782	H3K27ac
Gopalan	2.36922	H3K27ac
Gopalan	1.78533	H3K27ac
Gopalan	2.16732	H3K27ac
Gopalan	2.42813	H3K27ac
Gopalan	3.01284	H3K27ac
Gopalan	2.30103	H3K27ac
Gopalan	2.13988	H3K27ac
Gopalan	2.16732	H3K27ac
Gopalan	3.16346	H3K27ac
Gopalan	2.40993	H3K27ac
Gopalan	2.90687	H3K27ac
Gopalan	2.0569	H3K27ac
Gopalan	2.63548	H3K27ac
Gopalan	2.33244	H3K27ac
Gopalan	2.80072	H3K27ac
Gopalan	2.25768	H3K27ac
Gopalan	2.57864	H3K27ac
Gopalan	2.47567	H3K27ac
Gopalan	1.99123	H3K27ac
Gopalan	2.67486	H3K27ac
Gopalan	2.26245	H3K27ac
Gopalan	2.42975	H3K27ac
Gopalan	3.04532	H3K27ac
Gopalan	2.2014	H3K27ac
Gopalan	2.1959	H3K27ac
Gopalan	2.27416	H3K27ac
Gopalan	2.54654	H3K27ac
Gopalan	2.51851	H3K27ac
Gopalan	2.63949	H3K27ac
Gopalan	2.74586	H3K27ac
Gopalan	2.16435	H3K27ac
Gopalan	2.15534	H3K27ac
Gopalan	2.01703	H3K27ac
Gopalan	2.01284	H3K27ac
Gopalan	3.06893	H3K27ac
Gopalan	3.09167	H3K27ac
Gopalan	2.26717	H3K27ac
Gopalan	2.04139	H3K27ac
Gopalan	2.27416	H3K27ac
Gopalan	2.25768	H3K27ac
Gopalan	2.26245	H3K27ac
Gopalan	2.04139	H3K27ac
Gopalan	2.06819	H3K27ac
Gopalan	2.40993	H3K27ac
Gopalan	1.79239	H3K27ac
Gopalan	2.85733	H3K27ac
Gopalan	2.09691	H3K27ac
Gopalan	2.95036	H3K27ac
Gopalan	2.24551	H3K27ac
Gopalan	2.25285	H3K27ac
Gopalan	2.26951	H3K27ac
Gopalan	2.39445	H3K27ac
Gopalan	2.81358	H3K27ac
Gopalan	3.19312	H3K27ac
Gopalan	2.07555	H3K27ac
Gopalan	2.71349	H3K27ac
Gopalan	2.57287	H3K27ac
Gopalan	2.08991	H3K27ac
Gopalan	2.05308	H3K27ac
Gopalan	2.6464	H3K27ac
Gopalan	2.58883	H3K27ac
Gopalan	2.29667	H3K27ac
Gopalan	1.68124	H3K27ac
Gopalan	1.93952	H3K27ac
Gopalan	2.50106	H3K27ac
Gopalan	3.36286	H3K27ac
Gopalan	2.2878	H3K27ac
Gopalan	2.27416	H3K27ac
Gopalan	2.14613	H3K27ac
Gopalan	2.18184	H3K27ac
Gopalan	2.20683	H3K27ac
Gopalan	2.29667	H3K27ac
Gopalan	2.13354	H3K27ac
Gopalan	3.09968	H3K27ac
Gopalan	2.23553	H3K27ac
Gopalan	2.2833	H3K27ac
Gopalan	2.65706	H3K27ac
Gopalan	2.72754	H3K27ac
Gopalan	2.41996	H3K27ac
Gopalan	1.99564	H3K27ac
Gopalan	2.65801	H3K27ac
Gopalan	2.91698	H3K27ac
Gopalan	2.23553	H3K27ac
Gopalan	2.62428	H3K27ac
Gopalan	2.7679	H3K27ac
Gopalan	1.6902	H3K27ac
Gopalan	2.16137	H3K27ac
Gopalan	2.56348	H3K27ac
Gopalan	2.67669	H3K27ac
Gopalan	2.0569	H3K27ac
Gopalan	2.50106	H3K27ac
Gopalan	2.38739	H3K27ac
Gopalan	2.22272	H3K27ac
Gopalan	2.36549	H3K27ac
Gopalan	2.99476	H3K27ac
Gopalan	2.3962	H3K27ac
Gopalan	2.28103	H3K27ac
Gopalan	2.17319	H3K27ac
Gopalan	2.70329	H3K27ac
Gopalan	2.17026	H3K27ac
Gopalan	2.11059	H3K27ac
Gopalan	2.89542	H3K27ac
Gopalan	2.05308	H3K27ac
Gopalan	1.81291	H3K27ac
Gopalan	2.45025	H3K27ac
Gopalan	3.03743	H3K27ac
Gopalan	2.9284	H3K27ac
Gopalan	2.19312	H3K27ac
Gopalan	2.3483	H3K27ac
Gopalan	2.17319	H3K27ac
Gopalan	2.31597	H3K27ac
Gopalan	2.81023	H3K27ac
Gopalan	2.14301	H3K27ac
Gopalan	3.17348	H3K27ac
Gopalan	2.59218	H3K27ac
Gopalan	2.09342	H3K27ac
Gopalan	2.64246	H3K27ac
Gopalan	2.27875	H3K27ac
Gopalan	2.27646	H3K27ac
Gopalan	3.19117	H3K27ac
Gopalan	2.62428	H3K27ac
Gopalan	2.06819	H3K27ac
Gopalan	2.75205	H3K27ac
Gopalan	2.19033	H3K27ac
Gopalan	3.14706	H3K27ac
Gopalan	2.35603	H3K27ac
Gopalan	2.1959	H3K27ac
Gopalan	1.6902	H3K27ac
Gopalan	2.3927	H3K27ac
Gopalan	2.48144	H3K27ac
Gopalan	2.24304	H3K27ac
Gopalan	1.82607	H3K27ac
Gopalan	2.55145	H3K27ac
Gopalan	2.33445	H3K27ac
Gopalan	1.94939	H3K27ac
Gopalan	3.01199	H3K27ac
Gopalan	2.03342	H3K27ac
Gopalan	2.97359	H3K27ac
Gopalan	2.38917	H3K27ac
Gopalan	2.74036	H3K27ac
Gopalan	2.77232	H3K27ac
Gopalan	3.11025	H3K27ac
Gopalan	2.02531	H3K27ac
Gopalan	3.05576	H3K27ac
Gopalan	2.25768	H3K27ac
Gopalan	2.50379	H3K27ac
Gopalan	2.95569	H3K27ac
Gopalan	2.31387	H3K27ac
Gopalan	2.08279	H3K27ac
Gopalan	2.50379	H3K27ac
Gopalan	2.69461	H3K27ac
Gopalan	2.9154	H3K27ac
Gopalan	2.19312	H3K27ac
Gopalan	2.1038	H3K27ac
Gopalan	1.83251	H3K27ac
Gopalan	2.97267	H3K27ac
Gopalan	2.83059	H3K27ac
Gopalan	2.58995	H3K27ac
Gopalan	1.85733	H3K27ac
Gopalan	2.32634	H3K27ac
Gopalan	2.07188	H3K27ac
Gopalan	2.66839	H3K27ac
Gopalan	2.64246	H3K27ac
Gopalan	2.41996	H3K27ac
Gopalan	2.30963	H3K27ac
Gopalan	1.97772	H3K27ac
Gopalan	2.88649	H3K27ac
Gopalan	2.29447	H3K27ac
Gopalan	2.24304	H3K27ac
Gopalan	2.55267	H3K27ac
Gopalan	2.24304	H3K27ac
Gopalan	2.79865	H3K27ac
Gopalan	3.2222	H3K27ac
Gopalan	2.4183	H3K27ac
Gopalan	2.09342	H3K27ac
Gopalan	2.98046	H3K27ac
Gopalan	2.12385	H3K27ac
Gopalan	2.24304	H3K27ac
Gopalan	2.72016	H3K27ac
Gopalan	2.09342	H3K27ac
Gopalan	2.03743	H3K27ac
Gopalan	2.03743	H3K27ac
Gopalan	1.96848	H3K27ac
Gopalan	2.5092	H3K27ac
Gopalan	2.4133	H3K27ac
Gopalan	2.92737	H3K27ac
Gopalan	2.3962	H3K27ac
Gopalan	2.13033	H3K27ac
Gopalan	2.62941	H3K27ac
Gopalan	2.07555	H3K27ac
Gopalan	2.31597	H3K27ac
Gopalan	2.25768	H3K27ac
Gopalan	2.88024	H3K27ac
Gopalan	2.73078	H3K27ac
Gopalan	2.3075	H3K27ac
Gopalan	3.72607	H3K27ac
Gopalan	1.94448	H3K27ac
Gopalan	2.04922	H3K27ac
Gopalan	2.50786	H3K27ac
Gopalan	2.30963	H3K27ac
Gopalan	2.62428	H3K27ac
Gopalan	2.71181	H3K27ac
Gopalan	2.19033	H3K27ac
Gopalan	2.24551	H3K27ac
Gopalan	2.15229	H3K27ac
Gopalan	2.62428	H3K27ac
Gopalan	2.43457	H3K27ac
Gopalan	1.89763	H3K27ac
Gopalan	2.36549	H3K27ac
Gopalan	1.91908	H3K27ac
Gopalan	2.62221	H3K27ac
Gopalan	2.15229	H3K27ac
Gopalan	2.44091	H3K27ac
Gopalan	2.91698	H3K27ac
Gopalan	2.50243	H3K27ac
Gopalan	2.43457	H3K27ac
Gopalan	2.09691	H3K27ac
Gopalan	2.14301	H3K27ac
Gopalan	1.89763	H3K27ac
Gopalan	2.35793	H3K27ac
Gopalan	2.64345	H3K27ac
Gopalan	2.72997	H3K27ac
Gopalan	2.26717	H3K27ac
Gopalan	2.70501	H3K27ac
Gopalan	2.13033	H3K27ac
Gopalan	2.68664	H3K27ac
Gopalan	2.02531	H3K27ac
Gopalan	3.23905	H3K27ac
Gopalan	1.79934	H3K27ac
Gopalan	1.60206	H3K27ac
Gopalan	2.12057	H3K27ac
Gopalan	2.16137	H3K27ac
Gopalan	1.79239	H3K27ac
Gopalan	1.90849	H3K27ac
Gopalan	2.8109	H3K27ac
Gopalan	1.9345	H3K27ac
Gopalan	1.92428	H3K27ac
Gopalan	2.51455	H3K27ac
Gopalan	1.81954	H3K27ac
Gopalan	1.91908	H3K27ac
Gopalan	2.33244	H3K27ac
Gopalan	2.57287	H3K27ac
Gopalan	2.78032	H3K27ac
Gopalan	3.35545	H3K27ac
Gopalan	2.91908	H3K27ac
Gopalan	3.22634	H3K27ac
Gopalan	2.49969	H3K27ac
Gopalan	2.22272	H3K27ac
Gopalan	2.60638	H3K27ac
Gopalan	3.5325	H3K27ac
Gopalan	2.61595	H3K27ac
Gopalan	2.39794	H3K27ac
Gopalan	2.26007	H3K27ac
Gopalan	2.93247	H3K27ac
Gopalan	3.02735	H3K27ac
Gopalan	2.93551	H3K27ac
Gopalan	2.4843	H3K27ac
Gopalan	3.29601	H3K27ac
Gopalan	2.85974	H3K27ac
Gopalan	2.20412	H3K27ac
Gopalan	2.52892	H3K27ac
Gopalan	3.233	H3K27ac
Gopalan	2.81823	H3K27ac
Gopalan	2.16435	H3K27ac
Gopalan	2.22531	H3K27ac
Gopalan	3.08135	H3K27ac
Gopalan	2.13354	H3K27ac
Gopalan	1.73239	H3K27ac
Gopalan	2.37107	H3K27ac
Gopalan	2.68842	H3K27ac
Gopalan	2.29447	H3K27ac
Gopalan	2.18469	H3K27ac
Gopalan	1.87506	H3K27ac
Gopalan	2.36922	H3K27ac
Gopalan	3.30771	H3K27ac
Gopalan	2.13988	H3K27ac
Gopalan	2.24797	H3K27ac
Gopalan	2.20412	H3K27ac
Gopalan	1.78533	H3K27ac
Gopalan	2.50651	H3K27ac
Gopalan	2.72835	H3K27ac
Gopalan	2.23045	H3K27ac
Gopalan	3.13799	H3K27ac
Gopalan	3.05767	H3K27ac
Gopalan	2.76418	H3K27ac
Gopalan	3.18865	H3K27ac
Gopalan	2.45484	H3K27ac
Gopalan	2.9058	H3K27ac
Gopalan	2.77815	H3K27ac
Gopalan	2.03342	H3K27ac
Gopalan	2.73239	H3K27ac
Gopalan	1.99123	H3K27ac
Gopalan	2.1038	H3K27ac
[truncated: 48,151 more rows]

## Sheet: Fig.2e
x	y
0.00869565	0.042029
0.00289855	0.042029
0	0.0130435
0.0130435	0.0434783
0.108696	0.0724638
0.111594	0.0956522
0.104348	0.073913
0.0304348	0.0521739
0.0188406	0.0507246
0.00289855	0.0434783
0.00289855	0.0434783
0.00289855	0.0405797
0	0.0536232
0.00144928	0.0666667
0.00724638	0.0884058
0.0115942	0.0652174
0.0202899	0.0594203
0.0217391	0.0507246
0.0217391	0.0405797
0.00869565	0.0391304
0.0115942	0.0724638
0.0130435	0.0811594
0.0130435	0.0811594
0.0115942	0.0811594
0.0101449	0.0913043
0.015942	0.0985507
0.0217391	0.0913043
0.0217391	0.0797101
0.026087	0.0695652
0.0173913	0.073913
0.0115942	0.0695652
0.0057971	0.0695652
0.0057971	0.0695652
0.0057971	0.0710145
0.0057971	0.0710145
0.00434783	0.0724638
0.00289855	0.0956522
0.0057971	0.107246
0.00869565	0.104348
0.00724638	0.104348
0.00724638	0.0971014
0.0115942	0.0811594
0.0144928	0.0826087
0.0130435	0.0971014
0.0115942	0.101449
0.00724638	0.0971014
0.00869565	0.0956522
0.00869565	0.0695652
0.00869565	0.0536232
0.00869565	0.0826087
0.00724638	0.105797
0.0057971	0.0985507
0.00724638	0.0855072
0.00434783	0.0608696
0.00144928	0.0521739
0.00434783	0.0637681
0.00434783	0.0797101
0.00724638	0.0913043
0.00434783	0.1
0.00289855	0.101449
0.00724638	0.0956522
0.00869565	0.0927536
0.0101449	0.0942029
0.0115942	0.0985507
0.0202899	0.0768116
0.0376812	0.0710145
0.0536232	0.0434783
0.0405797	0.057971
0.0507246	0.101449
0.0565217	0.113043
0.0753623	0.127536
0.084058	0.130435
0.104348	0.134783
0.117391	0.14058
0.113043	0.142029
0.113043	0.14058
0.0985507	0.136232
0.0855072	0.124638
0.0449275	0.114493
0.0289855	0.102899
0.0217391	0.0811594
0.0130435	0.0652174
0.0144928	0.0637681
0.0101449	0.0797101
0.0101449	0.0768116
0.00869565	0.0753623
0.00869565	0.084058
0.0101449	0.084058
0.0057971	0.084058
0.00724638	0.0782609
0.00869565	0.0507246
0.00289855	0.0550725
0.0057971	0.0637681
0.00434783	0.0608696
0.0115942	0.0492754
0.00434783	0.0536232
0.00434783	0.057971
0.00434783	0.0681159
0.00144928	0.0536232
0	0.0304348
0.00434783	0.0246377
0.00434783	0.026087
0.0057971	0.0246377
0.00434783	0.0507246
0.00289855	0.0782609
0.00289855	0.0884058
0.00289855	0.0985507
0.00289855	0.1
0.00289855	0.0927536
0.0057971	0.0942029
0.00869565	0.0898551
0.00289855	0.104348
0.00869565	0.0927536
0.00869565	0.0913043
0.00724638	0.0942029
0.00869565	0.0826087
0.0057971	0.0695652
0.00289855	0.0826087
0	0.0768116
0.00144928	0.0768116
0.0057971	0.0797101
0.0057971	0.0956522
0.0057971	0.0898551
0.0144928	0.0985507
0.015942	0.0884058
0.0217391	0.0884058
0.0144928	0.0971014
0.00869565	0.0942029
0.0057971	0.0811594
0.0057971	0.0724638
0.00434783	0.0608696
0.00289855	0.0710145
0.00144928	0.0826087
0.00434783	0.0826087
0.0057971	0.0797101
0.00289855	0.0782609
0.0057971	0.0695652
0.00434783	0.0681159
0.00434783	0.0652174
0.00144928	0.0623188
0.00289855	0.057971
0.0057971	0.0695652
0.00724638	0.0753623
0.0101449	0.0811594
0.00724638	0.0942029
0.00869565	0.0971014
0.0130435	0.110145
0.00724638	0.0884058
0.00724638	0.0710145
0.00434783	0.0855072
0.00144928	0.0826087
0.00434783	0.0710145
0.00724638	0.0478261
0.00434783	0.0710145
0.0101449	0.0884058
0.0101449	0.1
0.0101449	0.0855072
0.00724638	0.0811594
0.00724638	0.0782609
0.00724638	0.0942029
0.0057971	0.0942029
0.0057971	0.0927536
0.0057971	0.0855072
0.0057971	0.0971014
0.00724638	0.0971014
0.0101449	0.0811594
0.00869565	0.0956522
0.00724638	0.104348
0.00724638	0.0971014
0.0057971	0.0768116
0.00144928	0.0797101
0.00144928	0.0797101
0.00289855	0.0681159
0.00434783	0.0695652
0.0057971	0.0768116
0.00434783	0.0884058
0.00724638	0.0855072
0.0101449	0.0942029
0.0101449	0.0956522
0.00289855	0.0956522
0.00144928	0.0913043
0.00289855	0.0956522
0.00289855	0.0869565
0.00289855	0.0898551
0.00289855	0.0811594
0.0101449	0.0942029
0.00724638	0.0855072
0.0101449	0.0898551
0.00434783	0.0811594
0.00434783	0.0782609
0.00434783	0.0753623
0.0057971	0.0623188
0.0101449	0.0623188
0.0130435	0.0623188
0.0101449	0.0753623
0.00869565	0.0681159
0.0130435	0.0782609
0.0130435	0.084058
0.0101449	0.0898551
0.0144928	0.084058
0.0130435	0.0855072
0.00869565	0.0913043
0.00724638	0.0971014
0.00289855	0.0971014
0.00144928	0.0768116
0.00434783	0.0507246
0.00289855	0.0463768
0.00289855	0.0565217
0.00869565	0.0362319
0.00724638	0.0362319
0.00434783	0.0304348
0.0144928	0.0652174
0.0144928	0.0768116
0.0057971	0.0753623
0	0.0811594
0.00144928	0.0826087
0.00434783	0.0884058
0.00434783	0.0942029
0.00434783	0.0855072
0.00434783	0.0811594
0.00724638	0.0826087
0.0057971	0.0753623
0.0057971	0.073913
0.00434783	0.0797101
0.00434783	0.084058
0.00869565	0.0927536
0.00434783	0.084058
0.00434783	0.0811594
0.00289855	0.0811594
0.00144928	0.0898551
0.00434783	0.0869565
0.00434783	0.0898551
0.00434783	0.0797101
0.00434783	0.0782609
0.0057971	0.0782609
0.0115942	0.0855072
0.0188406	0.0811594
0.015942	0.0768116
0.0115942	0.0652174
0.0115942	0.0768116
0.00869565	0.0782609
0.0231884	0.0695652
0.0405797	0.0594203
0.0565217	0.0347826
0.0666667	0.0666667
0.0753623	0.1
0.0666667	0.105797
0.057971	0.113043
0.0333333	0.115942
0.0246377	0.114493
0.0188406	0.108696
0.0101449	0.111594
0.0173913	0.118841
0.0188406	0.111594
0.0173913	0.102899
0.0130435	0.0913043
0.00869565	0.0811594
0.0057971	0.0753623
0.0057971	0.0826087
0.00144928	0.0884058
0.0057971	0.0869565
0.00434783	0.0956522
0.00724638	0.0971014
0.00724638	0.0884058
0.0101449	0.0913043
0.00434783	0.0869565
0.00869565	0.0913043
0.00869565	0.0811594
0.0101449	0.0884058
0.00869565	0.0797101
0.00434783	0.0695652
0.00434783	0.0594203
0.00434783	0.0695652
0.00434783	0.0782609
0.00289855	0.0652174
0.00289855	0.0492754
0.00434783	0.0376812
0.00724638	0.0623188
0.0057971	0.073913
0.00724638	0.0666667
0.00144928	0.0463768
0.015942	0.0724638
0.026087	0.0942029
0.0289855	0.0913043
0.0231884	0.0869565
0.0246377	0.0753623
0.0057971	0.084058
0.00724638	0.0826087
0.00434783	0.0666667
0.0057971	0.0681159
0.0115942	0.073913
0.00724638	0.0826087
0.0057971	0.0782609
0.00434783	0.0898551
0.00724638	0.0855072
0.0101449	0.0710145
0.00869565	0.0695652
0.0115942	0.073913
0.00724638	0.0710145
0.0101449	0.0594203
0.00289855	0.0637681
0.0057971	0.0724638
0.0101449	0.0724638
0.0101449	0.0695652
0.0057971	0.073913
0.0057971	0.0652174
0.0057971	0.057971
0.0101449	0.0724638
0.0130435	0.0797101
0.0130435	0.0753623
0.0115942	0.0753623
0.0057971	0.0652174
0.00434783	0.0565217
0.0057971	0.0724638
0.00434783	0.073913
0.0057971	0.0666667
0.0144928	0.073913
0.015942	0.0811594
0.0173913	0.0913043
0.0130435	0.084058
0.0101449	0.0753623
0.00434783	0.0782609
0.00869565	0.0724638
0.00434783	0.0811594
0.0057971	0.084058
0.00869565	0.0826087
0.00724638	0.0724638
0.00724638	0.0666667
0.00724638	0.0637681
0.00144928	0.0521739
0.00724638	0.0521739
0.00289855	0.0449275
0.0115942	0.0521739
0.0115942	0.0695652
0.00724638	0.0797101
0.00289855	0.084058
0.00724638	0.0884058
0.00869565	0.0666667
0.0057971	0.0492754
0.00724638	0.0681159
0.0101449	0.073913
0.0130435	0.084058
0.00724638	0.0855072
0.00724638	0.0753623
0.0144928	0.0753623
0.015942	0.0797101
0.00869565	0.0782609
0.00724638	0.0782609
0.00434783	0.0797101
0.0057971	0.0826087
0.0057971	0.0942029
0.00869565	0.0913043
0.0101449	0.0811594
0.0144928	0.0811594
0.0144928	0.0768116
0.0144928	0.0826087
0.00724638	0.0927536
0.0101449	0.0971014
0.00869565	0.0884058
0.0101449	0.0695652
0.0492754	0.0898551
0.0942029	0.127536
0.147826	0.156522
0.166667	0.163768
0.146377	0.162319
0.0855072	0.136232
0.0405797	0.130435
0.026087	0.133333
0.0333333	0.127536
0.0376812	0.110145
0.0318841	0.101449
0.0652174	0.105797
0.12029	0.127536
0.350725	0.233333
0.437681	0.307246
0.44058	0.328986
0.391304	0.315942
0.289855	0.294203
0.243478	0.275362
0.278261	0.292754
0.356522	0.315942
0.44058	0.342029
0.505797	0.357971
0.54058	0.328986
0.550725	0.307246
0.592754	0.349275
0.588406	0.355072
0.595652	0.350725
0.582609	0.315942
0.536232	0.333333
0.482609	0.321739
0.381159	0.294203
0.24058	0.23913
0.136232	0.223188
0.107246	0.185507
0.0811594	0.178261
0.0710145	0.16087
0.0623188	0.136232
0.0695652	0.12029
0.0826087	0.12029
0.0666667	0.111594
0.0449275	0.0927536
0.0275362	0.101449
0.0231884	0.0927536
0.0173913	0.0797101
0.0217391	0.0768116
0.0188406	0.0637681
0.0115942	0.0695652
0.00869565	0.0753623
0.00869565	0.0797101
0.00869565	0.0797101
0.0115942	0.0855072
0.0130435	0.0826087
0.0144928	0.0811594
0.0130435	0.0971014
0.00289855	0.0971014
0.0115942	0.104348
0.00869565	0.0869565
0.0115942	0.084058
0.0101449	0.0695652
0.0057971	0.0463768
0.0057971	0.0507246
0.00434783	0.0637681
0.00724638	0.0681159
0.0057971	0.0695652
0.00724638	0.0724638
0.0101449	0.0855072
0.0101449	0.0869565
0.00869565	0.0898551
0.00724638	0.0942029
0.00869565	0.0942029
0.0101449	0.0942029
0.00869565	0.105797
0.0057971	0.115942
0.00434783	0.1
0.00724638	0.0985507
0.00869565	0.108696
0.0130435	0.121739
0.0101449	0.121739
0.0231884	0.137681
0.0405797	0.163768
0.0913043	0.211594
0.205797	0.243478
0.302899	0.278261
0.366667	0.305797
0.426087	0.347826
0.482609	0.365217
0.504348	0.392754
0.523188	0.401449
0.502899	0.398551
0.476812	0.371014
0.424638	0.369565
0.363768	0.353623
0.353623	0.334783
0.378261	0.336232
0.417391	0.344928
0.402899	0.347826
0.385507	0.304348
0.398551	0.256522
0.456522	0.289855
0.471014	0.33913
0.488406	0.357971
0.507246	0.336232
0.498551	0.288406
0.488406	0.273913
0.404348	0.278261
0.373913	0.301449
0.363768	0.305797
0.347826	0.291304
0.298551	0.25942
0.2	0.221739
0.124638	0.176812
0.073913	0.146377
0.0492754	0.149275
0.0449275	0.155072
0.0724638	0.175362
0.108696	0.181159
0.147826	0.202899
0.178261	0.221739
0.217391	0.24058
0.255072	0.252174
0.288406	0.253623
0.373913	0.317391
0.466667	0.368116
0.552174	0.408696
0.626087	0.447826
0.657971	0.455072
0.672464	0.491304
0.678261	0.495652
0.697101	0.488406
0.697101	0.481159
0.678261	0.426087
0.646377	0.378261
0.514493	0.336232
0.466667	0.327536
0.476812	0.356522
0.476812	0.343478
0.498551	0.36087
0.498551	0.373913
0.46087	0.368116
0.405797	0.352174
0.350725	0.33913
0.330435	0.33913
0.386957	0.34058
0.388406	0.327536
0.347826	0.304348
0.257971	0.284058
0.188406	0.237681
0.178261	0.214493
0.207246	0.189855
0.231884	0.204348
0.265217	0.211594
0.310145	0.253623
0.376812	0.272464
0.433333	0.3
0.469565	0.307246
0.46087	0.317391
0.407246	0.305797
0.291304	0.272464
0.211594	0.247826
0.221739	0.234783
0.284058	0.271014
0.366667	0.285507
0.457971	0.321739
0.473913	0.333333
0.46087	0.343478
0.397101	0.347826
0.362319	0.328986
0.346377	0.269565
0.288406	0.243478
0.257971	0.221739
0.173913	0.202899
0.102899	0.184058
0.0536232	0.168116
0.0507246	0.17971
0.0927536	0.197101
0.188406	0.230435
0.342029	0.263768
0.497101	0.313043
0.589855	0.35942
0.633333	0.408696
0.646377	0.431884
0.652174	0.436232
0.666667	0.45942
0.655072	0.465217
0.64058	0.466667
0.589855	0.428986
0.504348	0.375362
0.44058	0.317391
0.463768	0.310145
0.491304	0.334783
0.488406	0.337681
0.443478	0.311594
0.385507	0.269565
0.317391	0.249275
0.281159	0.230435
0.23913	0.215942
0.186957	0.221739
0.134783	0.221739
0.105797	0.227536
0.113043	0.23913
0.197101	0.278261
0.342029	0.331884
0.473913	0.384058
0.576812	0.443478
0.614493	0.46087
0.64058	0.472464
0.650725	0.45942
0.66087	0.488406
0.689855	0.536232
0.702899	0.54058
0.711594	0.566667
0.727536	0.56087
0.718841	0.571014
0.726087	0.613043
0.74058	0.624638
0.769565	0.624638
0.776812	0.642029
0.785507	0.643478
0.789855	0.643478
0.798551	0.646377
0.817391	0.662319
0.810145	0.647826
0.801449	0.630435
0.776812	0.576812
0.691304	0.513043
0.569565	0.415942
0.394203	0.34058
0.352174	0.318841
0.405797	0.35942
0.476812	0.392754
0.511594	0.411594
0.521739	0.414493
0.523188	0.418841
0.575362	0.398551
0.581159	0.408696
0.571014	0.385507
0.572464	0.368116
0.528986	0.36087
0.485507	0.346377
0.386957	0.286957
0.294203	0.242029
0.2	0.211594
0.157971	0.192754
0.153623	0.189855
0.173913	0.213043
0.211594	0.237681
0.33913	0.286957
0.495652	0.36087
0.598551	0.428986
0.684058	0.489855
0.743478	0.526087
0.756522	0.575362
0.765217	0.582609
0.77971	0.6
0.76087	0.591304
0.776812	0.586957
0.773913	0.588406
0.768116	0.585507
0.76087	0.565217
0.763768	0.569565
0.765217	0.557971
0.752174	0.591304
0.763768	0.589855
0.772464	0.601449
0.776812	0.57971
0.792754	0.556522
0.8	0.517391
0.750725	0.517391
0.730435	0.531884
0.736232	0.566667
0.76087	0.581159
0.776812	0.597101
0.807246	0.602899
0.818841	0.633333
0.818841	0.615942
0.817391	0.6
0.795652	0.613043
0.794203	0.615942
0.763768	0.586957
0.7	0.552174
0.65942	0.507246
0.634783	0.489855
0.649275	0.504348
0.668116	0.543478
0.705797	0.57971
0.727536	0.604348
0.742029	0.615942
0.757971	0.623188
0.742029	0.594203
0.743478	0.585507
0.733333	0.588406
0.728986	0.55942
0.72029	0.527536
0.681159	0.468116
0.644928	0.456522
0.621739	0.453623
0.56087	0.415942
0.466667	0.386957
0.297101	0.315942
0.142029	0.231884
0.1	0.210145
0.137681	0.218841
0.249275	0.292754
0.446377	0.392754
0.633333	0.5
0.733333	0.568116
0.775362	0.595652
0.794203	0.578261
0.785507	0.591304
0.778261	0.585507
0.791304	0.594203
0.810145	0.607246
0.813043	0.63913
0.811594	0.63913
0.814493	0.628986
0.789855	0.623188
0.784058	0.662319
0.775362	0.644928
0.773913	0.646377
0.792754	0.646377
0.807246	0.662319
0.802899	0.66087
0.789855	0.634783
0.789855	0.618841
0.776812	0.604348
0.785507	0.611594
0.795652	0.642029
0.808696	0.655072
0.817391	0.650725
0.82029	0.644928
0.805797	0.615942
0.808696	0.573913
0.786957	0.508696
0.789855	0.528986
0.772464	0.557971
0.768116	0.53913
0.749275	0.546377
0.734783	0.533333
0.750725	0.527536
0.792754	0.533333
0.794203	0.547826
0.791304	0.544928
0.788406	0.508696
0.781159	0.510145
0.771014	0.526087
0.766667	0.536232
0.762319	0.556522
0.775362	0.556522
0.77971	0.542029
0.769565	0.431884
0.742029	0.353623
0.734783	0.453623
0.698551	0.482609
0.617391	0.455072
0.501449	0.37971
0.369565	0.3
0.276812	0.218841
0.2	0.189855
0.157971	0.165217
0.12029	0.16087
0.0913043	0.155072
0.0608696	0.136232
0.0724638	0.166667
0.0623188	0.169565
0.0536232	0.173913
0.0565217	0.16087
0.057971	0.155072
0.0666667	0.146377
0.0956522	0.155072
0.150725	0.185507
0.175362	0.184058
0.171014	0.201449
0.197101	0.201449
0.207246	0.201449
0.226087	0.182609
0.217391	0.186957
0.201449	0.169565
0.181159	0.153623
0.152174	0.172464
0.146377	0.182609
0.186957	0.214493
0.208696	0.201449
0.175362	0.185507
0.124638	0.149275
0.0913043	0.153623
0.0898551	0.175362
0.123188	0.215942
0.227536	0.257971
0.392754	0.302899
0.515942	0.368116
0.627536	0.421739
0.673913	0.446377
0.705797	0.465217
0.72029	0.471014
0.718841	0.476812
0.715942	0.484058
0.727536	0.510145
0.730435	0.556522
0.746377	0.566667
0.742029	0.53913
0.702899	0.492754
0.584058	0.413043
0.384058	0.317391
0.215942	0.207246
0.157971	0.175362
0.185507	0.182609
0.221739	0.189855
0.227536	0.208696
0.214493	0.186957
0.186957	0.166667
0.117391	0.14058
0.0637681	0.134783
0.0362319	0.117391
0.0376812	0.121739
0.084058	0.127536
0.246377	0.210145
0.395652	0.298551
0.497101	0.369565
0.571014	0.415942
0.584058	0.442029
0.588406	0.449275
0.556522	0.426087
0.498551	0.394203
0.395652	0.330435
0.256522	0.294203
0.213043	0.25942
0.247826	0.26087
0.281159	0.255072
0.257971	0.233333
0.181159	0.205797
0.22029	0.215942
0.244928	0.23913
0.23913	0.244928
0.205797	0.224638
0.182609	0.2
0.169565	0.191304
0.14058	0.165217
0.105797	0.143478
0.0536232	0.131884
0.0652174	0.114493
0.0855072	0.115942
0.0971014	0.118841
0.0855072	0.111594
0.0666667	0.0956522
0.0492754	0.0942029
0.0304348	0.102899
0.0289855	0.12029
0.0231884	0.113043
0.0246377	0.118841
0.0333333	0.121739
0.0275362	0.117391
0.0347826	0.123188
0.0405797	0.13913
0.0710145	0.176812
0.108696	0.202899
0.165217	0.242029
0.217391	0.250725
0.197101	0.23913
0.150725	0.218841
0.0869565	0.186957
0.0594203	0.181159
0.0637681	0.186957
0.115942	0.230435
0.242029	0.262319
0.372464	0.305797
0.498551	0.363768
0.631884	0.423188
0.666667	0.491304
0.704348	0.514493
0.72029	0.550725
0.730435	0.57971
0.753623	0.602899
0.772464	0.626087
0.773913	0.634783
0.773913	0.627536
0.772464	0.62029
0.763768	0.584058
0.731884	0.578261
0.682609	0.569565
0.643478	0.523188
0.607246	0.47971
0.578261	0.466667
0.589855	0.450725
0.624638	0.473913
0.656522	0.484058
0.678261	0.5
0.681159	0.462319
0.684058	0.434783
0.682609	0.427536
0.646377	0.415942
0.614493	0.369565
0.588406	0.357971
0.576812	0.346377
0.575362	0.389855
0.610145	0.418841
0.655072	0.450725
0.682609	0.502899
0.673913	0.501449
0.697101	0.518841
0.724638	0.542029
0.756522	0.563768
0.775362	0.565217
0.757971	0.571014
0.753623	0.55942
0.749275	0.578261
0.753623	0.601449
0.746377	0.611594
0.757971	0.605797
0.771014	0.614493
0.743478	0.581159
0.701449	0.524638
0.57971	0.436232
0.436232	0.344928
0.275362	0.257971
0.173913	0.207246
0.137681	0.185507
0.1	0.176812
0.107246	0.188406
0.176812	0.217391
0.281159	0.278261
0.434783	0.326087
0.498551	0.366667
0.502899	0.386957
0.426087	0.36087
0.368116	0.302899
0.349275	0.284058
0.401449	0.327536
0.502899	0.415942
0.618841	0.489855
0.701449	0.562319
0.750725	0.610145
0.768116	0.657971
0.798551	0.672464
0.810145	0.66087
0.794203	0.657971
0.786957	0.681159
0.792754	0.678261
0.795652	0.67971
0.784058	0.63913
0.769565	0.611594
0.765217	0.491304
0.778261	0.495652
0.786957	0.581159
0.785507	0.586957
0.734783	0.568116
0.578261	0.488406
0.153623	0.194203
0.518841	0.476812
0.653623	0.562319
0.695652	0.592754
0.695652	0.584058
0.691304	0.595652
0.666667	0.6
0.665217	0.592754
0.63913	0.55942
0.636232	0.562319
0.63913	0.528986
0.663768	0.492754
0.695652	0.481159
0.694203	0.521739
0.705797	0.562319
0.7	0.569565
0.707246	0.531884
0.695652	0.497101
0.678261	0.455072
0.678261	0.486957
0.694203	0.531884
0.711594	0.556522
0.723188	0.578261
0.737681	0.585507
0.731884	0.582609
0.726087	0.589855
0.734783	0.594203
0.73913	0.610145
0.723188	0.582609
0.721739	0.553623
0.702899	0.527536
0.682609	0.521739
0.681159	0.497101
0.682609	0.481159
0.649275	0.469565
0.594203	0.427536
0.485507	0.362319
0.23913	0.205797
0.165217	0.185507
0.0942029	0.172464
0.0710145	0.168116
0.124638	0.147826
0.210145	0.111594
0.142029	0.101449
0.0797101	0.14058
0.0492754	0.136232
0.0347826	0.12029
0.0217391	0.136232
0.0173913	0.134783
0.015942	0.12029
0.015942	0.101449
0.0115942	0.110145
0.0115942	0.0898551
0.0101449	0.0855072
0.00869565	0.0710145
0.00724638	0.0724638
0.00724638	0.073913
0.00434783	0.0826087
0.00434783	0.0869565
0.00724638	0.0666667
0.0101449	0.0869565
0.00869565	0.1
0.0101449	0.113043
0.0217391	0.111594
0.0289855	0.117391
0.0376812	0.101449
0.0449275	0.102899
0.0449275	0.101449
0.0405797	0.102899
0.0391304	0.110145
0.0246377	0.111594
0.0318841	0.115942
0.0289855	0.0913043
0.0275362	0.0768116
0.0246377	0.0797101
0.0202899	0.073913
0.026087	0.0623188
0.0463768	0.0971014
0.0550725	0.114493
0.0405797	0.117391
0.0275362	0.114493
0.0246377	0.105797
0.015942	0.113043
0.015942	0.102899
0.0101449	0.110145
0.00869565	0.114493
0.0101449	0.105797
0.0318841	0.113043
0.0608696	0.117391
0.0782609	0.121739
0.0898551	0.124638
0.101449	0.128986
0.0826087	0.12029
0.0608696	0.114493
0.0347826	0.0971014
0.0289855	0.0898551
0.0231884	0.104348
0.0362319	0.110145
0.0434783	0.117391
0.0391304	0.12029
0.0362319	0.12029
0.0507246	0.124638
0.0855072	0.13913
0.198551	0.181159
0.282609	0.214493
0.34058	0.246377
0.347826	0.271014
0.311594	0.252174
0.273913	0.249275
0.255072	0.250725
0.242029	0.253623
0.214493	0.228986
0.175362	0.208696
0.146377	0.201449
0.131884	0.185507
0.157971	0.188406
0.15942	0.188406
0.153623	0.166667
0.144928	0.163768
0.102899	0.157971
0.0724638	0.150725
0.0434783	0.150725
0.0231884	0.143478
0.0217391	0.126087
0.0173913	0.121739
0.0202899	0.133333
0.0362319	0.143478
0.0608696	0.157971
0.0898551	0.171014
0.124638	0.168116
0.130435	0.166667
0.117391	0.165217
0.0985507	0.17971
0.133333	0.173913
0.211594	0.202899
0.307246	0.27971
0.394203	0.324638
0.475362	0.36087
0.531884	0.404348
0.571014	0.44058
0.566667	0.465217
0.565217	0.471014
0.56087	0.457971
0.537681	0.431884
0.492754	0.407246
0.426087	0.355072
0.373913	0.305797
0.343478	0.27971
0.32029	0.263768
0.302899	0.25942
0.271014	0.214493
0.12029	0.137681
0.0594203	0.142029
0.0434783	0.153623
0.0492754	0.147826
0.0463768	0.128986
0.0231884	0.0826087
0.12029	0.110145
0.117391	0.107246
0.121739	0.0942029
0.0231884	0.0304348
0.0333333	0.0463768
0.0681159	0.0637681
0.0652174	0.0376812
0.00724638	0.042029
0.0057971	0.0536232
0.00434783	0.0565217
0.00289855	0.042029
0.042029	0.0536232
0.0449275	0.0884058
0.0521739	0.107246
0.0507246	0.110145
0.0449275	0.105797
0.0405797	0.102899
0.0347826	0.0971014
0.0275362	0.0913043
0.0188406	0.0797101
0.0724638	0.057971
0.0507246	0.0565217
0.0173913	0.0405797
0.00724638	0.0666667
0.00724638	0.0768116
0.0057971	0.0869565
0.00724638	0.0768116
0.00869565	0.0797101
0.0057971	0.084058
0.00869565	0.0869565
0.00869565	0.0855072
0.00869565	0.104348
0.0101449	0.121739
0.0115942	0.117391
0.0057971	0.111594
0.0057971	0.114493
0.00289855	0.101449
0.00144928	0.118841
0	0.144928
0.00289855	0.155072
0	0.144928
0.0057971	0.115942
0.015942	0.0985507
0.0318841	0.107246
0.0550725	0.123188
0.0666667	0.14058
0.0782609	0.142029
0.0855072	0.152174
0.0884058	0.147826
0.1	0.144928
0.1	0.155072
0.113043	0.166667
0.110145	0.166667
0.104348	0.152174
0.0811594	0.133333
0.0521739	0.113043
0.0275362	0.0971014
0.00434783	0.0753623
0.00289855	0.0724638
0.00724638	0.073913
0.0057971	0.0724638
0.0057971	0.073913
0.0101449	0.0797101
0	0.0782609
0	0.0811594
0.00144928	0.0956522
0.0057971	0.0797101
0.00724638	0.0652174
0.00289855	0.0550725
0.00289855	0.0782609
0.00434783	0.0710145
0.0101449	0.0753623
0.00869565	0.0753623
0.00869565	0.0797101
0.00869565	0.0826087
0.0101449	0.0884058
0.0115942	0.0826087
0.00869565	0.0811594
0.0101449	0.0782609
0.0101449	0.0826087
0.00724638	0.0884058
0.0057971	0.0782609
0.00724638	0.0797101
0.00434783	0.0463768
0.00434783	0.0652174
0.00434783	0.0710145
0.00724638	0.0695652
0.00144928	0.0594203
0.00144928	0.0594203
0.00289855	0.0710145
0.00724638	0.0666667
0.00724638	0.0710145
0.0130435	0.0971014
0.0333333	0.114493
0.0463768	0.12029
0.0623188	0.130435
0.102899	0.14058
0.146377	0.162319
0.182609	0.175362
0.191304	0.176812
0.163768	0.162319
0.121739	0.166667
0.105797	0.165217
0.136232	0.192754
0.23913	0.246377
0.321739	0.272464
0.385507	0.284058
0.418841	0.3
0.415942	0.285507
0.382609	0.294203
0.355072	0.262319
0.307246	0.247826
0.278261	0.236232
0.294203	0.257971
0.346377	0.284058
0.381159	0.305797
0.401449	0.308696
0.357971	0.289855
0.289855	0.255072
0.175362	0.2
0.0666667	0.155072
0.026087	0.12029
0.0057971	0.113043
0.00289855	0.0942029
0.00434783	0.0811594
0.0130435	0.0782609
0.0246377	0.0753623
0.0289855	0.0695652
0.0246377	0.0652174
0.0130435	0.0637681
0.00724638	0.0710145
0.0057971	0.0768116
0.0115942	0.0985507
0.0115942	0.101449
0.0101449	0.0811594
0.0115942	0.0565217
0.0376812	0.0869565
0.0536232	0.117391
0.0971014	0.152174
0.133333	0.15942
0.186957	0.172464
0.2	0.198551
0.211594	0.2
0.208696	0.214493
0.205797	0.226087
0.227536	0.250725
0.3	0.278261
0.34058	0.294203
0.404348	0.330435
0.45942	0.353623
0.468116	0.36087
0.466667	0.372464
0.465217	0.363768
0.481159	0.347826
0.507246	0.372464
0.527536	0.410145
0.547826	0.446377
0.553623	0.481159
0.562319	0.476812
0.55942	0.45942
0.547826	0.418841
0.510145	0.352174
0.489855	0.324638
0.402899	0.228986
0.384058	0.252174
0.394203	0.262319
0.385507	0.25942
0.304348	0.249275
0.247826	0.257971
0.2	0.266667
0.172464	0.246377
0.121739	0.215942
0.0797101	0.198551
0.0652174	0.202899
0.121739	0.242029
0.22029	0.269565
0.298551	0.285507
0.333333	0.318841
0.401449	0.337681
0.434783	0.346377
0.453623	0.350725
0.449275	0.347826
0.415942	0.336232
0.342029	0.3
0.23913	0.228986
0.147826	0.186957
0.0797101	0.134783
0.0536232	0.117391
0.0405797	0.124638
0.0289855	0.13913
0.0275362	0.127536
0.0188406	0.104348
0.0188406	0.0971014
0.0130435	0.121739
0.0173913	0.127536
0.0202899	0.126087
0.0275362	0.118841
0.0217391	0.12029
0.0246377	0.136232
0.0463768	0.13913
0.0724638	0.152174
0.108696	0.157971
0.152174	0.182609
0.188406	0.186957
0.201449	0.207246
0.181159	0.191304
0.157971	0.17971
0.16087	0.172464
0.171014	0.169565
0.172464	0.165217
0.185507	0.184058
0.166667	0.184058
0.176812	0.217391
0.233333	0.247826
0.357971	0.298551
0.473913	0.330435
0.54058	0.395652
0.56087	0.407246
0.565217	0.4
0.562319	0.402899
0.542029	0.395652
0.546377	0.405797
0.566667	0.437681
0.576812	0.446377
0.585507	0.45942
0.575362	0.469565
0.56087	0.447826
0.511594	0.427536
0.424638	0.37971
0.330435	0.307246
0.223188	0.262319
0.155072	0.213043
0.153623	0.185507
0.22029	0.182609
0.272464	0.184058
0.323188	0.189855
0.344928	0.205797
0.343478	0.195652
0.326087	0.184058
0.276812	0.189855
0.188406	0.173913
0.102899	0.131884
0.0913043	0.12029
0.0956522	0.111594
0.126087	0.108696
0.149275	0.124638
0.144928	0.136232
0.114493	0.14058
0.0782609	0.115942
0.0492754	0.115942
0.0333333	0.102899
0.026087	0.1
0.0231884	0.1
0.0130435	0.104348
0.0130435	0.118841
0.0115942	0.118841
0.0246377	0.107246
0.0304348	0.107246
0.0536232	0.108696
0.0956522	0.126087
0.118841	0.136232
0.127536	0.14058
0.113043	0.144928
0.0869565	0.137681
0.057971	0.134783
0.0463768	0.127536
0.0507246	0.124638
0.0565217	0.137681
0.0652174	0.172464
0.0811594	0.207246
0.084058	0.215942
0.0826087	0.211594
0.0869565	0.201449
0.110145	0.194203
0.130435	0.185507
0.143478	0.185507
0.186957	0.213043
0.278261	0.24058
0.357971	0.291304
0.385507	0.330435
0.395652	0.349275
0.395652	0.357971
0.386957	0.362319
0.372464	0.337681
0.362319	0.308696
0.353623	0.247826
0.384058	0.249275
0.386957	0.305797
0.417391	0.346377
0.468116	0.375362
0.468116	0.394203
0.453623	0.389855
0.402899	0.35942
0.333333	0.308696
0.247826	0.255072
0.171014	0.194203
0.137681	0.157971
0.163768	0.168116
0.163768	0.182609
0.150725	0.17971
0.143478	0.168116
0.144928	0.163768
0.146377	0.163768
0.123188	0.143478
0.0869565	0.127536
0.0594203	0.137681
0.0536232	0.155072
0.0927536	0.17971
0.171014	0.205797
0.226087	0.237681
0.23913	0.234783
0.197101	0.210145
0.127536	0.195652
0.0710145	0.157971
0.0347826	0.152174
0.0202899	0.121739
0.0231884	0.114493
0.026087	0.102899
0.0275362	0.104348
0.0231884	0.111594
0.0347826	0.127536
0.0478261	0.126087
0.0521739	0.127536
0.0405797	0.118841
0.0318841	0.114493
0.0391304	0.130435
0.0768116	0.133333
0.115942	0.142029
0.166667	0.137681
0.198551	0.123188
0.234783	0.153623
0.204348	0.191304
0.152174	0.184058
0.0956522	0.16087
0.0695652	0.152174
0.0797101	0.152174
0.117391	0.152174
0.127536	0.163768
0.118841	0.166667
0.0942029	0.156522
0.0898551	0.14058
0.0971014	0.134783
0.0956522	0.142029
0.101449	0.155072
0.115942	0.163768
0.124638	0.191304
0.133333	0.210145
0.181159	0.230435
0.26087	0.246377
0.285507	0.247826
0.288406	0.26087
0.295652	0.268116
0.275362	0.256522
0.268116	0.242029
0.256522	0.237681
0.250725	0.228986
0.228986	0.214493
0.198551	0.205797
0.201449	0.211594
0.224638	0.227536
0.237681	0.223188
0.255072	0.256522
0.273913	0.249275
0.304348	0.25942
0.347826	0.265217
0.4	0.285507
0.417391	0.315942
0.476812	0.368116
0.575362	0.411594
0.652174	0.446377
0.673913	0.466667
0.67971	0.476812
0.627536	0.455072
0.584058	0.433333
0.530435	0.407246
0.524638	0.398551
0.546377	0.395652
0.585507	0.401449
0.582609	0.415942
0.595652	0.405797
0.623188	0.444928
0.685507	0.518841
0.766667	0.589855
0.818841	0.614493
0.834783	0.63913
0.818841	0.657971
0.821739	0.649275
0.805797	0.631884
0.813043	0.631884
0.815942	0.634783
0.818841	0.650725
0.821739	0.643478
0.821739	0.662319
0.82029	0.665217
0.826087	0.671014
0.818841	0.676812
0.818841	0.634783
0.821739	0.586957
0.824638	0.623188
0.833333	0.666667
0.834783	0.673913
0.846377	0.697101
0.834783	0.715942
0.828986	0.721739
0.849275	0.714493
0.846377	0.714493
0.85942	0.702899
0.842029	0.685507
0.847826	0.692754
0.847826	0.684058
0.856522	0.67971
0.862319	0.695652
0.85942	0.671014
0.855072	0.64058
0.843478	0.623188
0.831884	0.615942
0.815942	0.591304
0.821739	0.566667
0.817391	0.543478
0.824638	0.53913
0.817391	0.518841
0.794203	0.517391
0.786957	0.482609
0.775362	0.455072
0.743478	0.43913
0.72029	0.437681
0.684058	0.398551
0.64058	0.4
0.624638	0.355072
0.578261	0.334783
0.537681	0.292754
0.514493	0.295652
0.497101	0.298551
0.521739	0.326087
0.513043	0.3
0.436232	0.292754
0.36087	0.271014
0.318841	0.26087
0.326087	0.271014
0.288406	0.252174
0.234783	0.255072
0.201449	0.228986
0.24058	0.230435
0.317391	0.223188
0.381159	0.246377
0.437681	0.243478
0.498551	0.257971
0.555072	0.284058
0.595652	0.302899
0.617391	0.328986
0.621739	0.337681
0.626087	0.331884
0.623188	0.346377
0.655072	0.349275
0.666667	0.35942
0.698551	0.395652
0.726087	0.411594
0.74058	0.408696
0.746377	0.410145
0.743478	0.428986
0.75942	0.471014
0.773913	0.471014
0.810145	0.475362
0.810145	0.468116
0.804348	0.45942
0.792754	0.442029
0.753623	0.427536
0.714493	0.410145
0.678261	0.382609
0.63913	0.365217
0.601449	0.337681
0.591304	0.333333
0.623188	0.347826
0.652174	0.352174
0.673913	0.376812
0.66087	0.366667
0.663768	0.356522
0.669565	0.343478
0.655072	0.337681
0.643478	0.334783
0.604348	0.326087
0.566667	0.311594
0.497101	0.291304
0.443478	0.278261
0.402899	0.256522
0.365217	0.249275
0.331884	0.224638
0.284058	0.198551
0.255072	0.188406
0.237681	0.182609
0.233333	0.182609
0.210145	0.175362
0.208696	0.166667
0.182609	0.162319
0.163768	0.15942
0.131884	0.153623
0.0927536	0.142029
0.0753623	0.124638
0.0492754	0.134783
0.0463768	0.130435
0.0565217	0.147826
0.084058	0.150725
0.13913	0.149275
0.172464	0.165217
0.204348	0.185507
0.221739	0.178261
0.214493	0.173913
0.201449	0.166667
0.195652	0.166667
0.176812	0.162319
0.136232	0.149275
0.0826087	0.133333
0.0594203	0.126087
0.042029	0.12029
0.0478261	0.121739
0.0536232	0.123188
0.0391304	0.121739
0.0333333	0.124638
0.0362319	0.102899
0.0173913	0.0913043
0.00724638	0.0855072
0.00434783	0.042029
0.00289855	0.0521739
0.00144928	0.0710145
0	0.0768116
0	0.0942029
0.00144928	0.0913043
0.00144928	0.0869565
0.00434783	0.0594203
0.0057971	0.0507246
0.0115942	0.0608696
0.0101449	0.0666667
0.0115942	0.0695652
0.00434783	0.0782609
0.00724638	0.0855072
0.00434783	0.0826087
0.00434783	0.0884058
0.0057971	0.0782609
0.00434783	0.0768116
0.00144928	0.0826087
0.00289855	0.0681159
0.00289855	0.0753623
0.00434783	0.0695652
0.00434783	0.0782609
0.0057971	0.0913043
0.0057971	0.0956522
0.0101449	0.0869565
0.0057971	0.0681159
0.00724638	0.0565217
0.00724638	0.0652174
0.0101449	0.0826087
0.015942	0.102899
0.0101449	0.105797
0.00869565	0.102899
0.0057971	0.0927536
0.0057971	0.0869565
0.00289855	0.0927536
0.00289855	0.105797
0.00144928	0.105797
0.0057971	0.0971014
0.00144928	0.0869565
0	0.0811594
0	0.0884058
0.00434783	0.0956522
0.00434783	0.0942029
0.00144928	0.0565217
0.0304348	0.0434783
0.00724638	0.0536232
0.0144928	0.084058
0.0188406	0.108696
0.0333333	0.121739
0.0536232	0.130435
0.0985507	0.155072
0.188406	0.182609
0.257971	0.2
0.288406	0.194203
0.281159	0.185507
0.269565	0.157971
0.188406	0.15942
0.115942	0.169565
0.0594203	0.169565
0.0449275	0.168116
0.0768116	0.162319
0.286957	0.262319
0.427536	0.330435
0.494203	0.368116
0.550725	0.398551
0.563768	0.408696
0.585507	0.430435
0.6	0.413043
0.584058	0.411594
0.55942	0.382609
0.52029	0.34058
0.426087	0.27971
0.334783	0.282609
0.237681	0.291304
0.198551	0.273913
0.282609	0.32029
0.423188	0.366667
0.523188	0.404348
0.569565	0.414493
0.555072	0.415942
0.475362	0.391304
0.430435	0.342029
0.427536	0.298551
0.457971	0.271014
0.52029	0.342029
0.565217	0.392754
0.56087	0.401449
0.505797	0.381159
0.402899	0.315942
0.227536	0.23913
0.084058	0.175362
0.0391304	0.149275
0.0188406	0.128986
0.0144928	0.121739
0.015942	0.101449
0.0188406	0.110145
0.0246377	0.102899
0.0202899	0.113043
0.015942	0.108696
0.0115942	0.121739
0.0130435	0.115942
0.0101449	0.126087
0.0115942	0.113043
0.0188406	0.108696
0.0202899	0.123188
0.0231884	0.128986
0.0927536	0.171014
0.230435	0.2
0.385507	0.25942
0.463768	0.333333
0.533333	0.386957
0.549275	0.426087
0.578261	0.427536
0.615942	0.405797
0.63913	0.36087
0.624638	0.384058
0.572464	0.408696
0.47971	0.395652
0.334783	0.350725
0.230435	0.328986
0.237681	0.323188
0.410145	0.395652
0.631884	0.510145
0.771014	0.581159
0.821739	0.637681
0.850725	0.666667
0.856522	0.656522
0.847826	0.663768
0.831884	0.643478
0.815942	0.617391
0.789855	0.611594
0.792754	0.617391
0.797101	0.623188
0.833333	0.652174
0.849275	0.655072
0.853623	0.646377
0.852174	0.636232
0.872464	0.588406
0.852174	0.584058
0.846377	0.601449
0.827536	0.628986
0.818841	0.653623
0.821739	0.66087
0.815942	0.676812
0.813043	0.653623
0.805797	0.630435
0.808696	0.611594
0.802899	0.6
0.811594	0.57971
0.818841	0.597101
0.831884	0.604348
0.844928	0.607246
0.84058	0.613043
0.808696	0.623188
0.771014	0.584058
0.744928	0.576812
0.711594	0.550725
0.733333	0.568116
0.795652	0.605797
0.817391	0.605797
0.817391	0.621739
0.818841	0.634783
0.824638	0.611594
0.826087	0.588406
0.805797	0.568116
0.830435	0.57971
0.834783	0.582609
0.828986	0.592754
0.808696	0.578261
0.789855	0.575362
0.733333	0.526087
0.621739	0.476812
0.453623	0.384058
0.288406	0.307246
0.256522	0.295652
0.389855	0.337681
0.550725	0.397101
0.626087	0.447826
0.64058	0.456522
0.584058	0.430435
0.437681	0.37971
0.321739	0.313043
0.242029	0.243478
0.247826	0.233333
0.323188	0.268116
0.421739	0.288406
0.43913	0.291304
0.389855	0.27971
0.304348	0.247826
0.198551	0.207246
0.165217	0.2
0.163768	0.210145
0.24058	0.244928
0.353623	0.27971
0.452174	0.304348
0.485507	0.313043
0.450725	0.269565
0.236232	0.182609
0.207246	0.192754
0.273913	0.236232
0.369565	0.257971
0.386957	0.257971
0.32029	0.250725
0.252174	0.227536
0.234783	0.223188
0.213043	0.201449
0.173913	0.16087
0.0565217	0.0855072
0.0246377	0.0913043
0.0202899	0.0724638
0.00724638	0.0550725
0.00724638	0.0855072
0.026087	0.108696
0.057971	0.136232
0.110145	0.162319
0.182609	0.188406
0.249275	0.213043
0.343478	0.237681
0.426087	0.250725
0.453623	0.273913
0.453623	0.282609
0.382609	0.265217
0.311594	0.233333
0.255072	0.205797
0.185507	0.185507
0.134783	0.165217
0.073913	0.131884
0.0318841	0.117391
0.0130435	0.104348
0.0144928	0.102899
0.0101449	0.0971014
0.0130435	0.1
0.0130435	0.0913043
0.00869565	0.0884058
0.0130435	0.0811594
0.0101449	0.0753623
0.0115942	0.073913
0.0144928	0.084058
0.0275362	0.0797101
0.0478261	0.0884058
0.0550725	0.0927536
0.0478261	0.0768116
0.0434783	0.0797101
0.026087	0.0913043
0.0318841	0.0898551
0.0231884	0.0768116
0.0188406	0.0637681
0.0231884	0.0492754
0.0057971	0.0478261
0.00434783	0.0623188
0.015942	0.0434783
0.015942	0.073913
0.00869565	0.0869565
0.0144928	0.101449
0.0130435	0.117391
0.0130435	0.110145
0.0144928	0.0942029
0.0115942	0.0898551
0.0101449	0.0869565
0.0115942	0.084058
0.015942	0.0971014
0.0289855	0.102899
0.0362319	0.101449
0.0347826	0.118841
0.0304348	0.108696
0.0144928	0.114493
0.0130435	0.114493
0.0188406	0.130435
0.0492754	0.126087
0.073913	0.137681
0.0666667	0.137681
0.0492754	0.121739
0.0347826	0.115942
0.0333333	0.104348
0.0289855	0.114493
0.0246377	0.12029
0.0188406	0.124638
0.0202899	0.114493
0.0217391	0.108696
0.026087	0.128986
0.0362319	0.134783
0.0710145	0.169565
0.157971	0.182609
0.286957	0.242029
0.385507	0.307246
0.431884	0.315942
0.463768	0.343478
0.478261	0.347826
0.494203	0.343478
0.491304	0.362319
0.469565	0.349275
0.465217	0.333333
0.449275	0.313043
0.398551	0.281159
0.336232	0.227536
0.268116	0.191304
0.247826	0.263768
0.369565	0.326087
0.47971	0.386957
0.534783	0.402899
0.571014	0.394203
0.569565	0.408696
0.53913	0.394203
0.489855	0.326087
0.369565	0.271014
0.223188	0.217391
0.105797	0.165217
0.0521739	0.130435
0.0231884	0.0971014
0.0144928	0.0971014
0.0202899	0.0927536
0.0217391	0.0811594
0.0231884	0.0753623
0.0217391	0.0521739
0.026087	0.0768116
0.0246377	0.0855072
0.0202899	0.0855072
0.0188406	0.0985507
0.0289855	0.105797
0.0304348	0.101449
0.0318841	0.1
0.0173913	0.0927536
0.0144928	0.0869565
0.0246377	0.101449
0.0478261	0.13913
0.0507246	0.162319
0.0811594	0.198551
0.171014	0.237681
0.278261	0.275362
0.333333	0.326087
0.449275	0.371014
0.594203	0.433333
0.695652	0.492754
0.775362	0.531884
0.831884	0.581159
0.824638	0.555072
0.765217	0.517391
0.655072	0.436232
0.605797	0.423188
0.557971	0.414493
0.628986	0.428986
0.688406	0.447826
0.72029	0.473913
0.724638	0.46087
0.743478	0.489855
0.742029	0.486957
0.757971	0.494203
0.757971	0.475362
0.737681	0.453623
0.701449	0.443478
0.643478	0.4
0.56087	0.356522
0.47971	0.324638
0.384058	0.307246
0.353623	0.282609
0.317391	0.25942
0.3	0.256522
0.330435	0.278261
0.424638	0.35942
0.557971	0.436232
0.656522	0.501449
0.746377	0.573913
0.792754	0.614493
0.792754	0.585507
0.785507	0.568116
0.77971	0.573913
0.786957	0.578261
0.808696	0.585507
0.821739	0.615942
0.826087	0.630435
0.836232	0.636232
0.827536	0.618841
0.808696	0.585507
0.75942	0.527536
0.714493	0.466667
0.668116	0.450725
0.65942	0.423188
0.644928	0.428986
0.607246	0.447826
0.578261	0.446377
0.630435	0.431884
0.656522	0.366667
0.705797	0.375362
0.728986	0.43913
0.742029	0.447826
0.724638	0.356522
0.244928	0.149275
0.268116	0.244928
0.385507	0.327536
0.527536	0.395652
0.633333	0.437681
0.684058	0.468116
0.666667	0.43913
0.592754	0.381159
0.514493	0.375362
0.402899	0.331884
0.278261	0.3
0.186957	0.25942
0.142029	0.218841
0.142029	0.184058
0.134783	0.149275
0.102899	0.136232
0.0521739	0.128986
0.0333333	0.124638
0.0246377	0.102899
0.0173913	0.107246
0.015942	0.0811594
0.0231884	0.0869565
0.0289855	0.0942029
0.0289855	0.111594
0.0304348	0.110145
0.0231884	0.113043
0.015942	0.107246
[truncated: 22,088 more rows]

## Sheet: Fig.2g
x	y
100000	0.239136
100000	0.250789
100000	0.148562
100000	0.244908
100000	0.26442
100000	0.257701
100000	0.33619
100000	0.340228
200000	0.159735
200000	0.245685
200000	0.243152
200000	0.188263
200000	0.257008
200000	0.302038
200000	0.261228
300000	0.209597
300000	0.222659
300000	0.181175
300000	0.195864
300000	0.14867
300000	0.209586
300000	0.237639
300000	0.137196
300000	0.240349
300000	0.145696
300000	0.113318
400000	0.108921
400000	0.26282
400000	0.158798
400000	0.153208
400000	0.192298
400000	0.152694
400000	0.185619
400000	0.234923
500000	0.145187
500000	0.175687
500000	0.239392
500000	0.189635
500000	0.0516818
600000	0.307382
600000	0.247913
600000	0.192322
600000	0.197087
600000	0.184665
600000	0.188385
700000	0.134096
700000	0.127103
700000	0.127362
700000	0.275876
800000	0.310916
800000	0.235363
800000	0.100816
800000	0.124952
800000	0.189995
800000	0.161346
900000	0.23896
900000	0.109823
900000	0.115675
1000000	0.144273
1000000	0.101012
1100000	0.110405
1100000	0.17668
1100000	0.115133
1100000	0.190557
1100000	0.176723
1100000	0.149501
1100000	0.179721
1200000	0.108801
1300000	0.0871032
1300000	0.136765
1300000	0.207875
1300000	0.0800694
1300000	0.173154
1300000	0.190741
1300000	0.108731
1400000	0.17055
1400000	0.1318
1500000	0.208428
1500000	0.139538
1600000	0.125139
1600000	0.182974
1600000	0.117428
1600000	0.109309
1700000	0.0561999
1700000	0.0721987
1700000	0.137358
1800000	0.0423275
1800000	0.123236
1800000	0.111703
1800000	0.0995343
1900000	0.170934
1900000	0.106215
1900000	0.165687
1900000	0.125642
2000000	0.0677213
2000000	0.16121
2000000	0.102715
2000000	0.16185
2100000	0.09141
2100000	0.135466
2100000	0.16382
2200000	0.174488
2200000	0.0742482
2200000	0.087356
2300000	0.102552
2300000	0.168482
2400000	0.10268
2400000	0.0463313
2400000	0.140353
2600000	0.0975875
2600000	0.0373242
2800000	0.0833389
2800000	0.180359
2900000	0.137254
2900000	0.103241
2900000	0.0784238
2900000	0.177953
2900000	0.108548
3000000	0.0764559
3000000	0.0736471
3000000	0.0562346
3100000	0.0887003
3200000	0.0625789
3200000	0.087094
3300000	0.162275
3300000	0.151178
3400000	0.124845
3400000	0.113548
3400000	0.160842
3400000	0.103279
3500000	0.138099
3500000	0.0710886
3500000	0.191471
3500000	0.0461864
3600000	0.108867
3600000	0.168112
3700000	0.0772464
3700000	0.153969
3700000	0.118173
3700000	0.159089
3700000	0.102898
3800000	0.0036744
3800000	0.0674959
3800000	0.197941
3800000	0.116943
3900000	0.021025
4000000	0.0523195
4000000	0.101086
4000000	0.13272
4100000	0.187042
4100000	0.0898257
4200000	0.0384753
4200000	0.118764
4200000	0.0830438
4200000	0.0446675
4300000	0.117807
4300000	0.132682
4400000	0.057285
4400000	0.232902
4500000	0.120131
4600000	0.114547
4600000	0.0649485
4700000	0.125515
4700000	0.125583
4700000	0.044886
4800000	0.134031
4800000	0.165478
4800000	0.146252
4900000	0.111732
4900000	0.0566868
4900000	0.0987956
4900000	0.126288
4900000	0.111379
5000000	0.0439508
5000000	0.0352128
5100000	0.157865
5100000	0.153976
5200000	0.0985039
5200000	0.149943
5200000	0.0619406
5300000	0.111401
5300000	0.125159
5300000	0.0737764
5400000	0.0543802
5400000	0.070306
5500000	0.0790467
5500000	0.152247
5700000	0.0476756
5700000	0.0901637
5700000	0.0438573
5700000	0.131163
5700000	0.0802391
5800000	0.0987688
5800000	0.0745744
5800000	0.0847444
5900000	0.0998693
5900000	0.0343
6000000	0.10447
6000000	0.0868624
6000000	0.0420254
6000000	0.112873
6100000	0.0543068
6100000	0.159112
6300000	0.0728426
6400000	0.0617547
6400000	0.0197303
6500000	0.0369755
6500000	0.0404127
6600000	0.0944424
6600000	0.0734757
6600000	0.0638364
6600000	0.0707473
6700000	0.133682
6700000	0.136053
6700000	0.0949297
6800000	0.0997732
6900000	0.0633363
7000000	0.117114
7000000	0.172601
7200000	0.0937483
7200000	0.0829162
7200000	0.0955003
7400000	0.163541
7400000	0.0285735
7500000	0.0959745
7500000	0.137927
7500000	-0.0208573
7600000	0.110556
7600000	0.0751334
7700000	0.0936231
7700000	0.0906441
7700000	0.105887
7700000	0.0696998
7800000	0.107858
7800000	0.0605164
7800000	0.0462102
7800000	0.0325437
7900000	0.00442518
7900000	0.0332952
8000000	0.127836
8100000	0.0357641
8100000	0.102483
8300000	0.154886
8400000	0.0969382
8400000	0.0205683
8400000	0.0895216
8500000	-0.0584546
8600000	0.0872223
8700000	0.157948
8700000	0.0620537
8700000	0.110444
8700000	0.135828
8700000	0.0894837
8800000	0.125807
8800000	0.0981541
8800000	0.132653
8900000	0.100012
9000000	0.0515427
9100000	0.0943655
9100000	0.0897292
9100000	0.0753138
9200000	0.016096
9300000	0.0916297
9300000	0.107124
9400000	0.13753
9400000	0.102632
9400000	0.0644761
9400000	0.102522
9500000	0.0421342
9600000	0.11045
9600000	0.0121063
9600000	0.0776651
9600000	0.0564807
9600000	0.101292
9700000	0.122336
9800000	0.196841
9800000	0.092871
9900000	0.0740886
9900000	0.0706983
10000000	0.0831241
10000000	0.0979945
10000000	0.16567
10000000	0.0679447
10000000	0.0969958
10100000	0.0774449
10200000	0.0920577
10200000	0.080425
10200000	0.0499023
10300000	0.149886
10500000	0.0988159
10500000	0.0924515
10500000	0.0821746
10600000	0.13955
10600000	0.162991
10600000	0.0943196
10700000	0.00964029
10700000	0.168498
10800000	0.062761
10800000	0.114385
10900000	0.109551
10900000	0.08455
11000000	0.130252
11100000	0.000714244
11100000	0.146336
11100000	0.147586
11200000	0.111947
11400000	0.0520093
11500000	0.088331
11500000	0.0932625
11500000	0.104114
11500000	-0.00789357
11500000	0.0879824
11500000	0.0785863
11500000	0.113738
11600000	0.0846454
11600000	0.00503088
11700000	0.0444046
11700000	0.137977
11800000	0.142686
11800000	0.0913027
11800000	0.0516159
11800000	0.0514698
11900000	0.0821808
12000000	0.0871947
12100000	0.0282439
12200000	0.116925
12300000	0.0540932
12300000	0.114157
12300000	0.111643
12300000	0.113984
12400000	0.0967491
12400000	0.0526439
12400000	0.129582
12500000	0.0653776
12500000	0.103765
12600000	0.0415658
12600000	0.0698116
12700000	0.0898449
12800000	0.0864428
12900000	0.142573
12900000	0.0460146
13000000	0.0792931
13100000	0.00600608
13100000	0.0927848
13200000	0.0714688
13300000	0.156714
13300000	0.0390375
13400000	0.171286
13500000	0.056867
13600000	0.106086
13600000	0.0140371
13600000	0.108224
13600000	0.134683
13600000	0.0944429
13700000	0.0773825
13700000	0.147873
13700000	0.0537877
13800000	0.0868174
13900000	0.0720806
13900000	0.0777933
14000000	0.10138
14000000	0.0737862
14000000	0.133009
14100000	0.0746065
14200000	0.188742
14300000	0.127183
14500000	0.0347998
14500000	0.124376
14600000	0.0219275
14600000	0.113022
14700000	0.0765468
14800000	0.10916
14900000	0.104512
15000000	0.0807205
15000000	0.201529
15100000	0.0733548
15100000	0.0724983
15100000	0.0620816
15100000	0.0249448
15100000	0.146793
15200000	0.0560441
15300000	0.029058
15400000	0.164471
15400000	0.0817984
15400000	0.0417316
15400000	0.0930445
15400000	-0.007301
15500000	0.0552061
15500000	0.0306947
15500000	0.0812404
15500000	0.116809
15600000	0.103511
15600000	0.0182473
15800000	0.0759129
15800000	0.0689283
15800000	0.0669907
15900000	0.0567716
15900000	0.111068
15900000	0.136228
16000000	0.0382797
16100000	0.120841
16100000	0.0943563
16100000	0.0805925
16200000	0.0356351
16200000	0.0390806
16200000	0.117507
16300000	0.0080903
16300000	0.0553941
16500000	0.0477119
16500000	-0.008619
16500000	0.0242849
16500000	0.0617784
16500000	0.045804
16600000	0.0722883
16600000	0.0442479
16600000	0.091565
16700000	0.120774
16700000	0.0314849
16700000	0.200397
16700000	0.124999
16800000	-0.0122264
16800000	0.0154
16900000	0.135611
16900000	0.086838
16900000	0.0649701
16900000	0.094595
17000000	0.0451714
17000000	0.0783804
17200000	0.0869167
17300000	0.0900086
17300000	0.136427
17300000	0.109189
17500000	0.0965436
17500000	0.0798493
17500000	0.0537556
17500000	0.10826
17800000	0.0901856
17800000	0.0117761
17900000	0.0466598
18000000	0.0842984
18000000	0.119785
18000000	0.0659218
18100000	0.0895204
18100000	0.0359504
18200000	0.0620245
18200000	0.0788598
18300000	0.0555816
18300000	0.109753
18400000	0.139474
18400000	0.137011
18500000	0.0572737
18500000	0.081536
18500000	0.0886676
18600000	0.0587401
18600000	0.112989
18700000	0.0580514
18800000	0.115554
18800000	0.0332119
18800000	0.107051
18800000	0.0657252
18800000	0.124078
18800000	0.0189965
18900000	0.0607758
18900000	0.0765198
18900000	0.0591406
19100000	0.100381
19200000	0.152922
19300000	0.0263449
19400000	0.0490955
19500000	0.0245985
19500000	0.0473234
19500000	0.145992
19500000	0.110827
19600000	0.0550408
19900000	0.132721
19900000	0.0625843
20000000	0.0757055
20000000	0.0436318
20100000	0.0759666
20100000	0.0804661
20100000	0.0390523
20100000	0.095873
20200000	0.0380346
20300000	0.0645972
20400000	0.126366
20400000	0.0910794
20400000	0.0569941
20400000	0.108251
20500000	0.110633
20500000	0.0380223
20500000	0.0696843
20600000	0.0545529
20600000	0.114595
20700000	0.0521474
20700000	0.057639
20700000	0.0988233
20700000	0.161624
20800000	0.0905545
20800000	0.114782
20800000	0.126584
20800000	0.0638189
20900000	0.0969661
20900000	0.132701
20900000	0.0231006
20900000	0.0401961
20900000	-0.00992463
21100000	0.12634
21300000	0.131609
21300000	0.0661153
21400000	0.0795271
21400000	0.109528
21500000	0.0712612
21500000	0.0862419
21500000	0.0449386
21700000	0.0996304
21800000	0.0897139
21800000	0.0631047
21900000	0.0405764
21900000	0.0967793
22000000	0.0933742
22000000	0.0892515
22000000	0.0590649
22100000	0.142015
22300000	0.0686054
22300000	0.115942
22300000	0.112845
22400000	0.0123874
22400000	0.128651
22500000	0.0983449
22700000	0.127964
22700000	0.101636
22700000	0.106061
22900000	0.111002
22900000	0.0542352
22900000	0.121974
22900000	0.0422584
23000000	0.00896398
23000000	0.10023
23100000	0.100076
23200000	0.147954
23400000	0.0663081
23400000	0.112135
23400000	0.124071
23400000	0.108465
23400000	0.117669
23500000	0.112473
23500000	0.0967235
23500000	0.0380618
23500000	0.0986379
23600000	0.105042
23700000	0.0966334
23900000	0.0649923
23900000	0.0948457
23900000	0.0972272
24000000	0.0323842
24000000	0.00733509
24100000	0.154882
24200000	0.071171
24200000	0.0735459
24200000	0.0597745
24300000	0.0822314
24400000	0.147989
24400000	0.061765
24400000	0.122396
24500000	0.0512378
24600000	0.116466
24600000	0.0997692
24600000	0.00586436
24700000	0.0512988
24700000	0.0952942
24700000	0.04951
24700000	0.0864766
24900000	0.023956
24900000	0.104367
24900000	0.11165
25000000	0.0419661
25000000	0.151139
25000000	0.0876688
25100000	0.152641
25100000	0.152205
25100000	0.0190951
25100000	0.0759639
25300000	0.0872761
25400000	0.0633335
25400000	0.0849618
25400000	0.0798682
25400000	0.0187957
25400000	0.0922221
25500000	0.0404285
25600000	0.12433
25600000	0.0978216
25600000	0.0550422
25800000	0.0640589
25800000	0.0423869
25800000	0.114309
25900000	0.0404048
26000000	0.124103
26000000	0.129431
26100000	0.0414627
26100000	0.0375211
26100000	0.0332217
26100000	0.0663666
26100000	0.052575
26200000	0.140496
26300000	0.100815
26400000	0.120481
26500000	0.0325503
26500000	0.055549
26500000	0.0341021
26600000	0.046851
26600000	0.0616859
26600000	0.0958099
26600000	0.120382
26700000	0.0771628
26700000	0.0784967
26700000	0.0706359
26800000	0.0735954
26900000	0.0624712
26900000	0.0933057
26900000	0.102644
26900000	0.062171
26900000	0.0748692
27000000	0.0754261
27100000	0.0530578
27200000	0.072867
27200000	0.0589091
27200000	0.0301052
27300000	0.035668
27300000	0.0641568
27400000	0.0255153
27500000	0.0853475
27500000	0.0860755
27600000	0.119693
27600000	0.104057
27700000	0.0806603
27700000	0.117769
27700000	0.137592
27800000	0.100066
27800000	0.047449
27800000	0.024608
27900000	0.00968018
27900000	0.025251
27900000	0.0706381
28000000	0.0819462
28000000	-0.0201802
28100000	0.0644292
28100000	0.0896417
28300000	0.0864386
28300000	0.0331947
28400000	0.090667
28500000	0.0491051
28500000	0.0136318
28500000	0.0437257
28700000	0.110158
28800000	0.0824615
28800000	0.0989002
28900000	0.157934
28900000	0.084568
28900000	0.0554722
28900000	0.0697463
28900000	0.124387
29000000	0.121598
29000000	0.0540509
29000000	0.0134327
29000000	0.138381
29100000	-0.0162759
29200000	0.125777
29200000	0.124381
29300000	0.0696665
29300000	0.0477549
29300000	0.0206718
29300000	0.109179
29500000	0.0253944
29600000	0.0726049
29800000	0.0987546
29800000	0.0105189
29800000	0.046528
29800000	0.0498135
29900000	0.0181815
29900000	0.00541333
29900000	0.109258
29900000	0.131181
30000000	0.105769
30000000	0.0992696
30000000	0.0853781
30100000	-0.00243216
30200000	0.0428814
30400000	0.0467919
30500000	0.0849986
30500000	0.108095
30500000	0.0694959
30600000	0.0132724
30700000	0.092776
30700000	0.0767399
30700000	0.119588
30800000	0.0275658
30800000	0.0446717
31000000	0.149622
31000000	0.0201977
31100000	0.0427134
31200000	0.0878885
31200000	0.0345435
31200000	0.0363439
31300000	0.0747837
31300000	0.0465729
31400000	0.0228729
31400000	0.0452941
31500000	0.0551023
31500000	0.0968373
31600000	0.120602
31600000	0.0640278
31700000	0.0607215
31700000	0.0908583
31800000	0.0804691
31800000	0.0525982
31900000	0.0635102
32000000	0.0126813
32000000	0.0916161
32100000	0.101315
32100000	0.0677799
32300000	0.0754983
32300000	0.130689
32400000	0.0807616
32400000	0.0383976
32400000	0.0285661
32400000	0.0943783
32400000	0.0899681
32500000	0.112713
32600000	0.0831346
32800000	0.0277847
32800000	0.0949148
32800000	0.0618063
32800000	0.0604361
32800000	0.09256
32800000	-0.0115507
32900000	0.0523742
32900000	0.0961364
33000000	0.0806881
33000000	0.0647422
33100000	0.0535184
33100000	0.080562
33100000	0.0261584
33200000	0.115363
33200000	-0.00709416
33300000	0.0470881
33300000	0.08636
33300000	0.11791
33400000	0.0932408
33400000	0.0199822
33500000	0.045582
33600000	-0.00307437
33600000	0.0767537
33800000	0.0352092
33800000	0.114058
33800000	0.0595607
33800000	-0.0132953
33900000	0.0765617
33900000	0.149582
33900000	0.101768
34000000	0.148825
34000000	0.0615377
34200000	0.0594653
34200000	0.0656383
34300000	0.0647126
34400000	0.00690997
34400000	0.0881095
34500000	0.0407791
34600000	0.0482106
34600000	0.0784214
34600000	0.0908203
34600000	0.081499
34600000	0.0610552
34700000	0.0101545
34700000	0.0540773
34800000	0.0892026
35000000	0.109057
35000000	-0.00747162
35200000	0.064363
35200000	0.0595799
35300000	0.0923067
35300000	0.0791819
35400000	0.0872939
35400000	0.0426892
35400000	0.0179647
35400000	0.155057
35500000	0.0597237
35600000	0.0789004
35700000	0.0733459
35800000	0.0432016
35800000	0.14103
35800000	0.0985188
35800000	0.0811554
36000000	0.112541
36000000	0.0773972
36100000	0.0461073
36100000	0.0190855
36100000	0.174776
36100000	0.0958894
36100000	-0.0106752
36200000	0.00544646
36200000	0.0218464
36200000	0.0940347
36200000	0.0332318
36300000	0.035209
36400000	0.0738814
36400000	0.0486613
36500000	0.114382
36600000	0.0528961
36700000	0.0994524
36800000	0.162625
36900000	0.0708634
37000000	0.0650084
37000000	0.0100899
37100000	0.0856602
37100000	0.151547
37100000	0.0401879
37100000	0.0852829
37200000	0.0298983
37200000	0.0729085
37200000	0.0501585
37300000	0.0834747
37300000	0.139768
37500000	0.108685
37500000	0.0905556
37500000	0.10821
37500000	0.0819562
37600000	0.122685
37800000	0.0480722
37900000	0.0880697
37900000	0.0925456
38000000	0.0700021
38000000	0.201259
38100000	0.0887411
38100000	0.00513243
38200000	0.0137782
38200000	0.125163
38200000	0.0808038
38200000	0.100257
38200000	0.130446
38300000	0.0807734
38300000	0.113959
38300000	0.0594356
38600000	0.131043
38700000	0.0836688
38700000	0.11148
38800000	0.0758969
39000000	0.138627
39000000	-0.00573439
39200000	0.0922098
39200000	0.125772
39300000	0.0709214
39300000	0.0777608
39400000	0.0365707
39400000	0.0805978
39400000	0.044143
39500000	0.0815974
39500000	0.0777615
39600000	0.103111
39600000	0.100414
39600000	0.0795624
39700000	0.0407726
39700000	0.0977669
39800000	0.018735
39800000	0.0987931
39800000	0.130969
39900000	0.0237949
39900000	0.0560018
40000000	0.0969623
40000000	0.144301
40100000	0.108636
40200000	0.164549
40300000	0.0357202
40400000	0.0714464
40500000	0.0662588
40500000	0.0758498
40600000	0.0410637
40700000	0.00507006
40800000	0.0411085
40800000	0.0936267
40900000	0.126176
40900000	0.0998315
41000000	0.128374
41000000	0.0893964
41100000	0.118642
41300000	0.0621167
41300000	0.0884435
41300000	0.0812253
41300000	0.0776055
41500000	0.0743144
41600000	0.144379
41600000	0.0702223
41900000	0.0236522
42000000	0.0243943
42000000	0.00754312
42000000	0.109767
42000000	0.0634879
42000000	0.0868561
42000000	0.204168
42100000	0.0787434
42100000	-0.022108
42300000	0.135422
42300000	0.0513496
42300000	0.00690886
42400000	0.102956
42700000	0.0760082
42900000	0.0725488
43000000	0.0557571
43000000	0.0506712
43000000	0.0545912
43100000	0.101705
43200000	0.0399868
43200000	0.0650027
43300000	0.0883536
43400000	0.105401
43400000	0.0236209
43500000	0.118158
43500000	0.0374725
43600000	0.0814563
43600000	0.0295039
43600000	0.0866184
43700000	0.0598394
43700000	0.0612178
43800000	0.128181
43900000	0.11806
43900000	0.0991783
43900000	0.0344966
44000000	0.038077
44100000	0.0886572
44200000	0.0245353
44200000	0.048343
44200000	0.0639941
44300000	0.0649942
44400000	0.0490738
44600000	0.0559958
44600000	0.0248244
44600000	0.110733
44600000	0.0952578
44700000	0.0786164
44700000	0.0586021
44700000	0.0290262
44800000	0.0920585
44900000	0.0579488
45000000	0.115604
45100000	0.0390482
45300000	0.113254
45300000	0.0486566
45400000	0.122555
45600000	0.0495474
45600000	0.0530929
45700000	-0.00342456
45700000	0.0053156
45800000	0.0800142
45800000	0.0696771
46000000	0.0482616
46100000	0.0597146
46200000	0.10506
46200000	0.0917098
46300000	0.061279
46500000	0.0736833
46500000	0.0860377
46500000	0.14526
46700000	0.0259358
46800000	0.0746735
46800000	0.0717595
46800000	0.059174
46900000	-0.012732
46900000	0.0834417
47000000	0.0354221
47300000	0.085982
47400000	0.0149926
47600000	0.102737
48000000	0.0471801
48000000	0.13273
48000000	0.0477869
48000000	0.109702
48100000	0.0115885
48200000	0.0124941
48400000	0.0531955
48600000	0.0217531
48600000	0.00798808
48600000	0.0826616
48700000	0.07283
48800000	0.0592367
48800000	0.0895587
48800000	0.159568
48900000	0.0751062
49200000	0.0400657
49200000	0.00479691
49300000	0.0257867
49300000	0.16469
49400000	0.0702943
49400000	0.0898245
49400000	0.0459734
49400000	0.106493
49500000	0.0620898
49600000	0.0448808
49600000	0.023907
49800000	0.0693317
49900000	0.120653
49900000	0.110686
50000000	0.0333135
50200000	0.112591
50300000	0.0467218
50400000	0.0949988
50400000	0.0578217
50500000	0.00275172
50500000	0.137014
50600000	0.134127
50700000	0.0798442
50700000	0.0718949
50700000	0.0663453
50800000	0.0192549
50800000	0.0561073
50900000	0.0768155
51000000	0.135519
51000000	0.101439
51000000	0.104253
51000000	0.101073
51100000	0.0515993
51200000	0.0871878
51200000	0.0947495
51200000	0.0836929
51300000	0.0797654
51400000	0.00750936
51400000	0.0400657
51400000	0.141458
51500000	0.0928729
51500000	0.103972
51600000	0.143298
51700000	0.104017
51700000	0.0494737
51900000	0.0186375
52200000	0.198698
52200000	0.112809
52300000	0.0211867
52300000	0.0858819
52300000	0.0338764
52500000	0.0808686
52900000	0.122563
52900000	0.111142
53000000	0.0163744
53400000	-0.0192331
53500000	0.0682122
53500000	0.0819896
53500000	0.0792057
53500000	0.0994242
53500000	0.0505748
53600000	0.0650604
53600000	0.0827713
53700000	0.0686836
53800000	0.066096
53800000	0.0560353
53800000	0.0828495
54000000	0.0993703
54000000	0.108033
54400000	0.0877384
54400000	0.0506778
54500000	0.102861
54500000	0.0542984
54700000	0.109762
54700000	0.12767
54800000	0.0292653
54800000	0.0971328
54800000	0.0171122
54800000	0.0631507
54900000	0.115396
55000000	0.0383648
55000000	0.0928386
55300000	0.102013
55300000	0.0176196
55300000	0.0411689
55400000	0.00479077
55500000	0.0638315
55500000	0.0369011
55500000	0.01225
55600000	0.0929855
55700000	0.0420136
55700000	0.0852326
55800000	0.0290583
55800000	0.0647072
55800000	0.0726062
55900000	0.0596706
55900000	0.0744633
56000000	0.0840443
56100000	0.0454582
56200000	0.075383
56400000	0.114432
56500000	0.0243776
56600000	0.128441
56800000	0.092254
56900000	0.0720507
56900000	0.0464635
56900000	0.0941362
57000000	0.107933
57200000	0.0538384
57300000	0.0447274
57400000	0.0929114
57400000	0.115089
57600000	0.0165894
57600000	0.105136
57600000	0.105676
57700000	0.101274
57800000	0.0757222
58000000	0.0192
58100000	0.0808053
58200000	-0.000347618
58200000	0.0102734
58400000	0.0184462
58600000	0.075327
58600000	0.0564675
58600000	0.0979542
59100000	0.0254074
59100000	0.0181173
59100000	0.0776262
59200000	0.14586
59400000	0.0721473
59400000	0.0548648
59500000	0.152712
59500000	0.105917
59500000	0.0569371
59500000	0.129468
59700000	0.0858406
59800000	0.127585
59900000	0.0685237
59900000	0.0925146
60000000	0.0059685
60100000	0.132998
60100000	0.137819
60100000	0.0372514
60200000	0.00276874
60200000	0.0582731
60400000	0.0261249
60400000	0.0831777
60500000	0.00214057
60500000	0.0480082
60600000	0.0818445
60700000	-0.00309964
60800000	0.0497074
60800000	0.0971363
60900000	0.117991
60900000	0.0319226
61000000	0.0749499
61000000	0.0488625
61100000	0.0185171
61100000	0.0516566
61200000	0.0385445
61200000	0.140683
61300000	0.0195949
61300000	0.127519
61400000	0.0035666
61400000	0.0961755
61400000	0.0474228
61500000	0.0989764
61500000	-0.00960174
61600000	0.0614286
61600000	0.0329807
61600000	0.117547
61700000	0.114982
61900000	0.0772885
62100000	0.0315953
62100000	0.123061
62300000	0.0950631
62500000	0.04937
62500000	0.127544
62600000	0.0779021
62600000	0.0651743
62700000	0.0939203
62800000	0.0853988
62800000	0.0251177
62800000	0.0792282
62800000	0.117694
62900000	0.0756503
63100000	0.126553
63300000	0.0474353
63400000	0.0877386
63400000	0.0354382
63400000	-0.00770143
63500000	0.14212
63500000	0.0298865
63500000	0.125142
63700000	0.0689755
63800000	0.112959
63900000	0.00911445
63900000	0.0698079
63900000	0.12051
64000000	0.0397234
64000000	0.0873605
64000000	0.0214694
64100000	0.0718208
64100000	0.0578879
64200000	0.0706469
64200000	0.0936511
64400000	0.0934011
64400000	0.0805114
64400000	0.0345839
64500000	0.0315988
64600000	0.105586
64700000	0.123451
64700000	0.0174609
64800000	0.151533
64800000	0.15255
64800000	0.0567784
65100000	0.0837289
65200000	0.034206
65300000	0.159264
65400000	0.0313818
65500000	0.0952271
65500000	0.0433979
65600000	0.077834
65600000	0.0105059
65700000	0.0267381
65700000	0.078998
65700000	0.0154369
65700000	0.0551821
65700000	0.0723158
65900000	0.0805489
66000000	0.010714
66100000	0.0766023
66200000	0.0450739
66200000	0.0582771
66300000	0.131112
66400000	0.0826649
66400000	0.0289049
66500000	0.0750489
66500000	0.0685335
66600000	0.0297676
66600000	0.133642
67000000	0.117883
67000000	0.0541824
67100000	-0.00298606
67100000	0.0240263
67200000	0.0799359
67300000	0.109743
67300000	0.0140684
67300000	0.10698
67300000	0.0793019
67300000	0.0406332
67500000	0.044801
67500000	0.0766327
67700000	0.0635595
67700000	0.0443822
68000000	0.0467378
68000000	0.0936989
68200000	0.0915494
68200000	0.0620501
68200000	0.0483
68300000	0.039817
68300000	0.137374
68400000	-0.00361951
68400000	0.142755
68800000	0.0958475
68900000	0.101001
69000000	0.031952
69000000	0.0695985
69100000	0.0453776
69200000	0.0477144
69200000	0.0014438
69200000	0.143424
69200000	0.0894952
69300000	0.0922739
69400000	0.107267
69400000	0.0643639
69400000	0.05533
69500000	0.0558062
69500000	0.205231
69500000	0.0580339
69500000	0.0317555
69600000	0.0618246
69700000	0.0461137
69800000	-0.0114279
69800000	0.0910368
70100000	0.0502184
70200000	0.0629929
70400000	0.0674433
70400000	0.102572
70600000	0.094567
70700000	0.0755903
70700000	0.0981834
70700000	0.0644109
70800000	0.0805559
70900000	0.147951
70900000	0.13934
71000000	0.0259175
71000000	0.15134
71100000	0.0380027
71100000	0.0161856
71200000	0.0343313
71300000	0.105791
71400000	0.103116
71400000	0.0602066
71500000	0.0829656
71600000	0.103848
71700000	0.0542659
71800000	0.118842
71900000	0.124979
71900000	0.10375
72000000	0.0628156
72100000	0.133578
72200000	0.0249665
72300000	0.0746749
72300000	0.0210545
72400000	0.0692411
72500000	0.0523138
72500000	0.0623971
72600000	0.0522775
72600000	0.0463129
72700000	0.0368548
72700000	0.0894535
72700000	0.127185
72700000	0.058176
72900000	0.0492881
72900000	0.0583111
73000000	0.0294722
73100000	0.10023
73200000	0.0570288
73200000	0.0686518
73300000	0.104204
73400000	0.0816373
73400000	-0.0107213
73400000	0.0970652
73500000	0.096406
73600000	0.0648679
73600000	0.0554667
73700000	0.0553698
73700000	0.0419023
73800000	0.0870498
73900000	0.0764054
74000000	0.0619169
74100000	0.0726426
74300000	0.0548164
74400000	0.129913
74700000	0.111638
74700000	0.117732
74700000	0.0287867
74800000	0.0651843
74800000	0.0717771
74900000	0.0505987
74900000	0.0885117
75000000	0.0959378
75300000	0.0488712
75300000	0.111805
75400000	0.0723847
75500000	0.0406964
75700000	0.0635392
75900000	0.031753
76000000	0.0691918
76100000	0.0495734
76100000	0.099955
76300000	0.0520142
76400000	-0.010891
76500000	0.0708657
76500000	0.0981374
76500000	0.146908
76600000	0.065608
76600000	0.0117641
76600000	0.026252
76800000	0.0602952
76900000	0.0599373
77000000	0.0520029
77200000	0.0641186
77500000	0.0309871
77600000	0.0755404
77600000	0.0496501
77700000	0.131682
77900000	0.0797996
78000000	0.0927987
78100000	0.0910098
78100000	0.0643126
78200000	0.0960145
78300000	0.0784961
78300000	0.0275413
78400000	0.0816035
78400000	0.0451977
78500000	0.0336386
78700000	0.0738212
78700000	0.0936997
78800000	0.0791951
79200000	0.110694
79400000	0.0290741
79600000	0.049676
79600000	0.0449338
79700000	0.00243991
79900000	0.12558
80000000	0.0898955
80000000	0.0875098
80000000	0.0834127
80100000	0.0871215
80200000	0.0629894
80200000	0.0181765
80300000	0.0867145
80400000	0.0237755
80400000	0.0419265
80400000	0.101143
80600000	0.0580175
80600000	0.0394716
80700000	0.0768913
80800000	0.0341973
80800000	0.0732539
80800000	0.094076
81200000	0.0476306
81600000	0.100289
81600000	0.0342665
81900000	0.089261
81900000	0.0355722
81900000	0.0704315
81900000	0.0167029
81900000	0.0760092
82000000	0.0376056
82200000	-0.00167725
82300000	0.0561417
82600000	0.0588463
82600000	0.087983
82700000	0.0282095
82900000	0.0749104
82900000	0.0416963
83100000	0.0718196
83200000	0.0469135
83200000	0.126692
83200000	0.0559329
83300000	0.0160548
83500000	0.0836406
83500000	0.078817
83500000	0.0747792
83900000	0.0788911
84000000	0.0579008
84100000	0.011781
84300000	0.0964506
84600000	0.0470413
84600000	0.0629094
84700000	0.061024
84700000	0.0761177
84700000	0.0351131
84800000	0.0529637
85300000	0.100491
85400000	0.0623144
85400000	0.0693157
85900000	0.082507
86000000	0.146987
86300000	0.0103313
86400000	0.047843
86500000	-0.00752962
86500000	0.0716992
86800000	0.103972
86900000	0.0304208
87100000	0.0287578
87100000	0.0390177
87200000	0.0704614
87300000	0.00686674
87500000	0.0797202
87600000	0.0524645
87600000	-0.0178229
88000000	0.000369395
88000000	0.0406557
88100000	0.0939624
88300000	0.0550899
88600000	0.0756964
88600000	0.00921127
88700000	0.0326327
88700000	0.114941
88900000	0.0462109
89000000	0.0450107
89100000	0.0586682
89100000	-0.0316782
89200000	0.0233034
89300000	0.0481703
89300000	0.0580868
89400000	0.0544849
89500000	0.0833968
89800000	0.0401019
89900000	0.0401564
90000000	0.000479153
90000000	0.0823347
90100000	0.0359164
90100000	0.0332102
90300000	0.0900973
90300000	0.0711761
90400000	0.0336952
90500000	0.0433814
90700000	0.101268
90800000	0.0512183
90800000	0.0858211
90900000	0.0734912
90900000	0.0864571
91000000	0.0445762
91100000	0.0738058
91100000	0.0709988
91100000	0.0697905
91300000	0.0334679
91300000	0.0831367
91300000	0.0393468
91400000	0.0649662
91400000	0.0614387
91900000	0.122269
91900000	0.0702571
92000000	0.0350175
92500000	0.0203604
92600000	0.0624551
92600000	0.0840358
93000000	0.115282
93000000	0.0572714
93200000	0.0430856
93200000	0.0205329
93300000	0.0499554
93300000	0.0618091
93300000	0.0925667
93400000	-0.00702426
93500000	0.0778827
94100000	0.0502068
94200000	0.0323752
94300000	0.0399504
94300000	0.0356671
94400000	-0.00907477
94400000	0.126682
94400000	0.00752476
94800000	0.0640326
94800000	0.0189877
94900000	0.0617665
94900000	0.0520411
95000000	0.024102
95000000	0.0166842
95100000	0.0955685
95200000	0.0821728
95200000	0.0269074
95300000	0.0761521
95700000	0.0517795
95900000	0.00615543
96000000	0.0272952
96100000	0.0357735
96100000	0.061203
96300000	0.0386133
96600000	0.0544468
96700000	0.059685
96800000	0.0386456
96900000	0.151421
97200000	0.060807
97200000	-0.000973124
97200000	0.0526464
97500000	0.00137499
97600000	0.114255
97900000	0.116661
98000000	0.0784962
98100000	0.0776154
98100000	0.0409412
98600000	0.0446718
98600000	0.136813
98600000	0.141854
98700000	0.0383711
98700000	0.112168
98800000	0.040489
98800000	0.0267847
98900000	0.0700631
99000000	0.0425306
99000000	0.0237765
99100000	0.0375889
99200000	0.0538814
99300000	0.107605
99400000	0.0735778
99500000	0.0605232
99700000	0.0440457
99800000	0.0561909
99800000	0.0747601
99800000	0.0107543
100000000	0.0172344
100000000	0.071037
100000000	0.0676725
100000000	0.0521948
100100000	-0.0467044
100200000	0.0668317
100300000	0.033632
100400000	0.0506299
100400000	0.062858
100400000	0.089224
100400000	0.0300543
100500000	0.125932
100500000	0.0371682
100600000	0.0606119
100700000	0.0853095
100700000	0.0636997
100800000	0.0448937
100800000	0.0567208
100900000	0.0669158
100900000	-0.0217814
101000000	0.103967
101000000	0.0155662
101100000	0.134636
101100000	0.0107179
101100000	0.0151968
101200000	0.090445
101200000	0.116889
101400000	0.0083902
101600000	-0.00693386
101700000	0.0491773
101700000	0.0705508
101800000	0.0343559
101800000	0.038318
101900000	0.0367364
101900000	0.0919598
102000000	0.0956409
102100000	0.0811973
102200000	0.0288728
102200000	0.00664335
102200000	0.0568578
102600000	0.0744897
102700000	0.0438062
102900000	-0.00256805
103000000	0.0613322
103200000	0.0354991
103400000	0.0585915
103400000	0.0474223
103500000	0.0358348
103600000	0.130638
103800000	0.0583993
104000000	0.062146
104100000	0.0383504
104200000	0.0350366
104300000	0.0158174
104400000	0.0814153
104400000	0.102851
104500000	0.0747741
104500000	0.0910325
104500000	0.0488734
104500000	0.0673425
104600000	0.0244217
104600000	0.00436597
104900000	0.00126996
105100000	0.106296
105300000	0.0630783
105300000	0.0239291
105400000	0.0386407
105600000	0.0365781
105600000	0.00736065
105600000	0.014408
105900000	-0.0108018
105900000	0.0725791
106000000	0.0578105
106200000	0.0478178
106300000	0.0093893
106300000	0.00693441
106500000	0.110842
106700000	0.106463
106800000	0.0765587
106900000	0.0638554
106900000	0.0550271
107100000	0.0746109
107400000	0.0170547
107400000	0.0729636
107900000	0.0568566
108200000	0.0419944
108200000	0.0549419
108700000	0.0867816
108700000	0.109787
109000000	0.00683251
109000000	0.0430358
109000000	0.0797194
109200000	0.101501
109200000	0.0355598
109600000	0.0496026
109700000	0.0330409
109800000	0.0899988
109900000	0.00675425
109900000	0.0820187
110400000	0.108397
110600000	-0.00688942
110800000	0.00409419
110900000	0.0443009
110900000	0.0870911
111100000	0.114347
111200000	0.0200828
111200000	0.0733331
111200000	0.0694019
112000000	0.015151
112000000	-0.0289909
112200000	0.0455051
112200000	0.0433259
112300000	0.0723315
112500000	0.0742456
112600000	0.0352242
112700000	0.0653147
112900000	0.127494
113000000	0.0476605
113200000	-0.0165742
113200000	0.106046
113400000	0.00874344
113500000	0.0189677
113500000	0.0754327
113900000	0.0362603
114300000	0.0375669
114500000	0.0227197
114600000	0.0463767
114700000	0.0510054
114800000	0.0330717
115200000	0.0710752
115300000	0.0540463
115300000	0.119758
115700000	0.0468547
115800000	0.0560866
115800000	0.078597
115800000	0.12856
115800000	0.0395999
116000000	0.111765
116000000	0.0670138
116100000	0.0468681
116400000	0.0947175
116700000	0.0867802
116800000	0.0730571
116900000	0.0355741
117100000	0.0378497
117200000	0.0960514
117300000	0.098142
117700000	0.0331799
117700000	0.0970177
117800000	0.0567672
117900000	0.0585195
118100000	0.0744438
118200000	0.0128743
118300000	0.0162696
118300000	0.13643
118400000	0.112137
118600000	0.0328838
118600000	0.0690336
118800000	0.111258
118900000	0.0359819
119700000	0.0687386
119900000	0.0997438
120000000	0.0212044
120000000	0.0434572
120100000	0.0548148
120600000	0.0924693
120600000	0.0938878
120800000	0.0483672
121100000	-0.0118957
121500000	0.0608312
121600000	0.0478025
121600000	0.0324677
121700000	0.0747659
121900000	0.0320816
122000000	0.0446023
122100000	0.101677
122200000	0.0802349
122700000	0.0403645
122800000	0.0224842
123100000	0.0953862
123100000	0.0671821
123200000	0.0210059
123500000	0.031733
123800000	0.0660602
124200000	0.106057
124600000	0.0880044
124600000	0.0607825
125200000	0.00723136
125300000	0.0443328
125900000	0.0417776
126000000	-0.000859381
126200000	0.0806081
126900000	0.156662
127000000	0.0940659
127300000	-0.0286191
127300000	0.0900462
127500000	0.103599
127600000	0.039532
127900000	0.0115623
128000000	0.098578
128400000	0.0801195
128900000	0.0848179
129200000	0.0744717
129300000	0.0678568
129400000	0.085069
129400000	0.0178384
129600000	0.0265622
129700000	0.0162291
129800000	0.0268625
129900000	0.0696191
130000000	0.061637
130200000	0.0680059
130400000	0.0661199
130400000	0.165536
130400000	0.0399454
130400000	0.0592421
130600000	0.0284959
130800000	0.0915098
130900000	0.0494099
131000000	0.0841484
131100000	-0.0311073
131300000	0.0205263
131400000	0.0768301
132000000	0.0494748
132100000	0.0731176
132600000	0.118136
132800000	0.056449
132900000	0.162839
133000000	0.0517806
133400000	0.0457085
133900000	-0.0134234
134100000	0.0913976
134100000	0.0272612
134400000	0.0113069
134600000	0.043437
134600000	0.0612518
134800000	0.0994465
135100000	0.0584476
135300000	0.0711754
135500000	0.0643048
136000000	0.0596548
136800000	0.000668078
137100000	0.0157921
137500000	0.0919084
137800000	0.115516
138500000	0.0388931
139200000	0.00780281
139700000	0.0138587
140500000	0.0373684
140600000	0.0515065
141300000	0.0827444
141700000	0.0268316
142000000	0.0939656
142100000	0.0747305
142600000	-0.00853318
142800000	0.0859687
143800000	0.0261293
144200000	0.0883826
144900000	0.0159397
145900000	-0.00246552
146200000	0.0450846
146300000	0.0662495
146300000	0.0786917
146400000	0.118639
146600000	0.0517409
146800000	0.100961
147200000	-0.00775186
148500000	0.0301037
148600000	0.0784987
148600000	0.0770493
149500000	0.0397763
150500000	0.0478463
150800000	0.00940948
151300000	0.0671564
151900000	0.0836951
152100000	0.0765738
152300000	0.078255
152400000	0.10934
152500000	0.0524475
152700000	0.0571223
153200000	0.0907349
153700000	0.0339325
154100000	0.0541438
154300000	0.133434
155100000	0.118686
155400000	0.0900553
155700000	0.0684212
156200000	0.0509697
156400000	0.0370752
157300000	0.0632996
158300000	0.0332168
158300000	0.0604801
158400000	0.123087
160300000	0.0640014
161300000	0.0775524
161700000	0.108727
162000000	0.0960156
162400000	0.0475304
163300000	0.00279844
163400000	0.0936592
164000000	0.0407491
164400000	0.0219948
164900000	0.0723089
165000000	0.0929203
166300000	0.0352881
167100000	0.0930332
168100000	0.0668147
168500000	0.0989392
168900000	0.115946
169500000	0.0549854
170100000	0.000249446
171800000	0.0590333
173400000	0.0209089
174500000	0.0594094
175600000	0.107353
175900000	0.0418507
175900000	-0.0069557
176400000	0.0428738
178600000	0.016244
179600000	0.0307388
180500000	0.104645
182700000	0.0359601
183700000	0.0813835
190100000	0.0424962
191200000	0.0722985
198600000	0.0375993
201300000	-0.0166402
204400000	0.10449
215300000	-0.0128018
216400000	-0.0154336
221100000	0.0705901
222200000	0.080024
226500000	0.0186919
232300000	-0.0047192

[truncated: 31 more sheets: Fig.2d, Fig.2i, Fig.2j, ExtDataFig.2a, ExtDataFig.2e, ExtDataFig.2h, ExtDataFig.2i, ExtDataFig.2j, Fig.3c, Fig.3e_1, Fig.3e_2, Fig.3e_3, Fig.3e_4, ExtDataFig.3d, ExtDataFig.3e_1, ExtDataFig.3e_2, ExtDataFig.3e_3, ExtDataFig.3e_4, Fig.4f_left, Fig.4f_right …]
